# Supplementary material for: Genome organization, virulence genes, and temperature-dependent motility of an emerging pathogen, Escherichia marmotae
Source: Front Microbiol. 2025 Dec 17;16:1729604. doi: 10.3389/fmicb.2025.1729604 (PMC12754014; doi:10.3389/fmicb.2025.1729604)
Supplement: Supplementary file 2 [file Data_Sheet_2.xlsx]

## Sheet: Sheet1
Table S4: Whole Genome Percentage Identities Between E. marmotae and E. coli Strains
Strains	HUSEmarmC2.	strain TW 09308	M-12 Strain	HUSEmarmC3	Escherichia marmotae strain YF8	Escherichia marmotae strain W49-2	Escherichia marmotae strain SC330	Escherichia marmotae strain SC329	Escherichia marmotae strain NCTC11133	Escherichia marmotae strain Gull1 B2	Escherichia marmotae 21-MO00613	E.marmotae HT073016	E. marmotae E690	E. marmotae Strain 6-77	3024	3054	3050	3032	Escherichia coli str. K-12 substr. MG1655.fasta	EscherichiacoliO157H7.fasta	E.coli O86 JE86-ST05.fasta
HUSEmarmC2.fasta	*	99.28	99.21	99.31	99.29	99.15	99.38	99.38	99.39	99.38	99.2	98.9	99.15	99.37	99.06	99.36	99.32	99.54	90.67	90.59	90.6
strain TW 09308 .fasta	99.09	*	98.98	99.18	99.2	99.15	99.82	99.83	99.32	99.91	99.09	98.8	99.23	99.02	99.05	99.59	99.43	99.39	90.78	90.52	90.52
M-12 Strain.fasta	99.09	98.93	*	98.9	99.05	98.78	99.14	99.13	99.11	99.18	98.85	98.74	98.91	98.83	98.92	98.76	99.14	99.29	90.65	90.28	90.35
HUSEmarmC3.fasta	99.33	99.31	99.06	*	99.22	99.23	99.33	99.33	99.36	99.35	99.29	98.96	99.12	99.28	99.14	99.19	99.4	99.31	90.8	90.63	90.38
Escherichia marmotae strain YF8.fasta	99.32	99.24	99.21	99.25	*	99.14	99.28	99.27	99.27	99.29	99.74	98.97	99.1	99.21	99.17	99.28	99.32	99.31	90.99	90.76	90.82
Escherichia marmotae strain W49-2 .fasta	99.09	99.04	98.86	99.06	98.94	*	99.1	99.1	99.14	99.11	98.98	98.8	99	99.06	99.62	99.01	99.26	99.17	90.75	90.44	90.1
Escherichia marmotae strain SC330.fasta	99.27	99.81	99.14	99.22	99.24	99.16	*	99.94	99.35	99.81	99.35	98.89	99.28	99.19	99.12	99.77	99.41	99.38	90.9	90.65	90.68
Escherichia marmotae strain SC329.fasta	99.22	99.74	99.06	99.16	99.14	99.09	99.87	*	99.27	99.7	99.26	98.8	99.2	99.13	99.06	99.7	99.33	99.33	90.96	90.68	90.77
Escherichia marmotae strain NCTC11133 genome.fasta	99.55	99.46	99.37	99.51	99.34	99.36	99.46	99.46	*	99.44	99.48	99.15	99.27	99.45	99.37	99.42	99.46	99.51	90.89	90.71	90.62
Escherichia marmotae strain Gull1 B2.fasta	99.24	99.91	99.12	99.23	99.28	99.09	99.76	99.76	99.35	*	99.29	98.54	99.23	99.2	99.05	99.69	99.46	99.43	90.92	90.47	90.8
Escherichia marmotae 21-MO00613.fasta	98.91	98.86	98.79	98.99	99.47	98.83	99.14	99.16	99.17	99.14	*	98.43	98.96	98.78	98.73	98.56	99.22	99.2	90.58	90.27	90
E.marmotae HT073016.fasta	98.92	98.89	99.01	99.11	98.94	99.02	99.01	99.01	99.09	98.97	98.8	*	99.05	99.07	98.93	98.93	99.21	99.14	90.76	90.56	90.38
E. marmotae E690.fasta	99.29	99.52	99.18	99.3	99.27	99.28	99.55	99.55	99.33	99.5	99.39	99.11	*	99.25	99.31	99.51	99.81	99.37	90.86	90.56	90.63
E. marmotae Strain 6-77.fasta	99.32	99.13	98.93	99.2	99.15	99.14	99.23	99.23	99.34	99.24	99.09	98.99	98.98	*	99.11	99.23	99.29	99.29	90.77	90.55	90.52
3024.fasta	98.89	98.86	98.95	98.95	99.11	99.57	99.02	99.01	99.23	99.04	99.03	98.89	98.88	98.92	*	98.93	99.21	99.29	90.77	90.27	90.51
3054.fasta	99.03	99.34	98.57	98.88	98.95	98.86	99.6	99.61	99.14	99.65	98.47	98.56	99.07	98.89	98.86	*	99.29	99.14	90.76	90.56	90.2
3050.fasta	99.27	99.45	99.12	99.3	99.3	99.32	99.48	99.48	99.41	99.48	99.45	99.16	99.62	99.27	99.28	99.4	*	99.44	90.84	90.58	90.63
3032.fasta	99.46	99.3	99.31	99.24	99.21	99.2	99.35	99.35	99.34	99.35	99.36	98.99	99.15	99.22	99.21	99.31	99.35	*	90.73	90.57	90.55
Escherichia coli str. K-12 substr. MG1655.fasta	90.6	90.75	90.69	90.71	90.85	90.6	90.74	90.77	90.69	90.74	90.71	90.67	90.69	90.65	90.65	90.71	90.68	90.75	*	97.66	98.24
EscherichiacoliO157H7.fasta	90.31	90.37	89.92	90.33	90.43	90.09	90.37	90.4	90.32	90.32	90.22	90.2	90.11	90.24	90.02	90.14	90.42	90.28	97.42	*	97.06
E.coli O86 JE86-ST05.fasta	90.35	90.17	90.05	90.04	90.47	89.96	90.26	90.34	90.2	90.37	90.01	90.09	90.26	90.1	90.15	90.08	90.4	90.38	98	97.15	*
