# Supplementary material for: Genome organization, virulence genes, and temperature-dependent motility of an emerging pathogen, Escherichia marmotae
Source: Front Microbiol. 2025 Dec 17;16:1729604. doi: 10.3389/fmicb.2025.1729604 (PMC12754014; doi:10.3389/fmicb.2025.1729604)
Supplement: Supplementary file 3 [file Data_Sheet_3.xlsx]

## Sheet: Supp 4 pangenome E. marmotae -
Table S5: Pangenome of 18 strains of Escherichia marmotae
Gene	Non-unique Gene name	Annotation	E. marmotae TW 09308	E. marmotae RAM 3024	E. marmotae RAM 3032	E. marmotae RAM 3050	E. marmotae RAM 3054	E. marmotae 21-MO00613	E. marmotae E690	E. marmotae Gull_1_B2	E. marmotae M-12	E. marmotae SC329	E. marmotae SC330	E. marmotae W49-2	E. marmotae 6-77	E. marmotae YF8	E. marmotae HT073016	E. marmotae HUSEmarmC2	E. marmotae HUSEmarmC3	E. marmotae NCTC11133
aaaT		L-amino acid N-acetyltransferase AaaT	1	1	1	1	1	1	1	1	1	1	1	1	1	1	1	1	1	1
aaeA_1		p-hydroxybenzoic acid efflux pump subunit AaeA	1	1	1	1	1	1	1	1	1	1	1	1	1	1	1	1	1	1
aaeA_2		p-hydroxybenzoic acid efflux pump subunit AaeA	1	1	1	1	1	1	1	1	1	1	1	1	1	1	1	1	1	1
aaeA_3		p-hydroxybenzoic acid efflux pump subunit AaeA	1	1	1	1	1	1	1	1	1	1	1	1	1	1	1	1	1	1
aaeB_1		p-hydroxybenzoic acid efflux pump subunit AaeB	1	0	0	0	0	1	1	1	1	1	1	1	1	1	1	0	0	1
aaeB_2		p-hydroxybenzoic acid efflux pump subunit AaeB	1	1	1	1	1	1	1	1	1	1	1	1	1	1	1	1	1	1
aaeX		Protein AaeX	1	1	1	1	1	1	1	1	1	1	1	1	1	1	1	1	1	1
aas		Bifunctional protein Aas	1	1	1	1	1	1	1	1	1	1	1	1	1	1	1	1	1	1
aat		Leucyl/phenylalanyl-tRNA--protein transferase	1	1	1	1	1	1	1	1	1	1	1	1	1	1	1	1	1	1
abaF_1		Fosfomycin resistance protein AbaF	1	1	1	0	1	1	0	1	0	1	1	1	1	1	0	1	1	1
abaF_2		Fosfomycin resistance protein AbaF	1	1	1	1	1	1	1	1	1	1	1	1	1	1	1	1	1	1
abaF_3		Fosfomycin resistance protein AbaF	1	1	1	1	1	1	1	1	1	1	1	1	1	1	1	1	1	1
accA		Acetyl-coenzyme A carboxylase carboxyl transferase subunit alpha	1	1	1	1	1	1	1	1	1	1	1	1	1	1	1	1	1	1
accB		Biotin carboxyl carrier protein of acetyl-CoA carboxylase	1	1	1	1	1	1	1	1	1	1	1	1	1	1	1	1	1	1
accC		Biotin carboxylase	1	1	1	1	1	1	1	1	1	1	1	1	1	1	1	1	1	1
accD		Acetyl-coenzyme A carboxylase carboxyl transferase subunit beta	1	1	1	1	1	1	1	1	1	1	1	1	1	1	1	1	1	1
aceA		Isocitrate lyase	1	1	1	1	1	1	1	1	1	1	1	1	1	1	1	1	1	1
aceB		Malate synthase A	1	1	1	1	1	1	1	1	1	1	1	1	1	1	1	1	1	1
aceE		Pyruvate dehydrogenase E1 component	1	1	1	1	1	1	1	1	1	1	1	1	1	1	1	1	1	1
aceF		Dihydrolipoyllysine-residue acetyltransferase component of pyruvate dehydrogenase complex	1	1	1	1	1	1	1	1	1	1	1	1	1	1	1	1	1	1
aceK		Isocitrate dehydrogenase kinase/phosphatase	1	1	1	1	1	1	1	1	1	1	1	1	1	1	1	1	1	1
ackA		Acetate kinase	1	1	1	1	1	1	1	1	1	1	1	1	1	1	1	1	1	1
acm		hypothetical protein	1	1	0	1	1	0	1	1	1	1	1	1	1	0	0	1	1	1
acnA		Aconitate hydratase A	1	1	1	1	1	1	1	1	1	1	1	1	1	1	1	1	1	1
acnB		Aconitate hydratase B	1	1	1	1	1	1	1	1	1	1	1	1	1	1	1	1	1	1
acpH		Acyl carrier protein phosphodiesterase	1	1	1	1	1	1	1	1	1	1	1	1	1	1	1	1	1	1
acpP_1		Acyl carrier protein	1	1	1	1	1	1	1	1	1	1	1	1	1	1	1	1	1	1
acpP_2		Acyl carrier protein	1	1	1	1	1	1	1	1	1	1	1	1	1	1	1	1	1	1
acpS		Holo-[acyl-carrier-protein] synthase	1	1	1	1	1	1	1	1	1	1	1	1	1	1	1	1	1	1
acrA		Multidrug efflux pump subunit AcrA	1	1	1	1	1	1	1	1	1	1	1	1	1	1	1	1	1	1
acrB_1		Multidrug efflux pump subunit AcrB	1	1	1	1	1	1	1	1	1	1	1	1	1	1	1	1	1	1
acrB_2		Multidrug efflux pump subunit AcrB	1	1	1	1	1	1	1	1	1	1	1	1	1	1	1	1	1	1
acrE		Multidrug export protein AcrE	1	1	1	1	1	1	1	1	1	1	1	1	1	1	1	1	1	1
acrF		Multidrug export protein AcrF	1	1	1	1	1	1	1	1	1	1	1	1	1	1	1	1	1	1
acrR_1		HTH-type transcriptional regulator AcrR	1	1	1	1	1	1	1	1	1	1	1	1	1	1	1	1	1	1
acrR_2		HTH-type transcriptional regulator AcrR	1	1	1	1	1	1	1	1	1	1	1	1	1	1	1	1	1	1
acrZ		Multidrug efflux pump accessory protein AcrZ	1	1	1	1	1	1	1	1	1	1	1	1	1	1	1	1	1	1
acs_1		Acetyl-coenzyme A synthetase	1	1	1	1	1	1	1	1	1	1	1	1	1	1	1	1	1	1
acs_2		Acetyl-coenzyme A synthetase	1	1	1	1	1	1	1	1	1	1	1	1	1	1	1	1	1	1
actP		Cation/acetate symporter ActP	1	1	1	1	1	1	1	1	1	1	1	1	1	1	1	1	1	1
acuI		putative acrylyl-CoA reductase AcuI	1	1	1	1	1	1	1	1	1	1	1	1	1	1	1	1	1	1
acuI_1		Acrylyl-CoA reductase AcuI	0	0	0	0	0	0	0	0	0	0	0	0	0	1	0	0	0	0
acuR		Transcriptional regulator AcuR	0	0	0	0	0	0	0	0	0	0	0	0	0	1	0	0	0	0
ada		Bifunctional transcriptional activator/DNA repair enzyme Ada	1	1	1	1	1	1	1	1	1	1	1	1	1	1	1	1	1	1
add		Adenosine deaminase	1	1	1	1	1	1	1	1	1	1	1	1	1	1	1	1	1	1
addA_1		ATP-dependent helicase/nuclease subunit A	0	0	0	0	1	1	0	0	0	0	0	1	0	0	0	0	0	0
addA_2		ATP-dependent helicase/nuclease subunit A	0	0	0	0	1	0	0	0	0	0	0	1	0	0	0	0	0	0
ade		Adenine deaminase	1	1	1	1	1	1	1	1	1	1	1	1	1	1	1	1	1	1
adeP		Adenine permease AdeP	1	1	1	1	1	1	1	1	1	1	1	1	1	1	1	1	1	1
adeQ		Adenine permease AdeQ	1	1	1	1	1	1	1	1	1	1	1	1	1	1	1	1	1	1
adeQ_1		Adenine permease AdeQ	0	0	0	0	0	0	0	0	0	0	0	0	0	0	0	1	0	0
adhB		Alcohol dehydrogenase 2	1	1	1	1	1	1	1	1	1	1	1	1	1	1	1	1	1	1
adhB_2		Alcohol dehydrogenase 2	0	0	0	0	0	0	0	0	1	0	0	0	0	0	0	0	0	0
adhC2		NADP-dependent alcohol dehydrogenase C 2	1	1	1	1	1	1	0	1	1	1	1	1	1	1	1	1	1	1
adhE_1		Aldehyde-alcohol dehydrogenase	1	1	1	1	1	1	1	1	1	1	1	1	1	1	1	1	1	1
adhE_2		Aldehyde-alcohol dehydrogenase	1	1	1	1	1	1	1	1	1	1	1	1	1	0	1	1	1	1
adhP		Alcohol dehydrogenase, propanol-preferring	1	1	1	1	1	1	1	1	1	1	1	1	1	1	1	1	1	1
adiA		Biodegradative arginine decarboxylase	1	1	1	1	1	1	1	1	1	1	1	1	1	1	1	1	1	1
adiC		Arginine/agmatine antiporter	1	1	1	1	1	1	1	1	1	1	1	1	1	1	1	1	1	1
adk		Adenylate kinase	1	1	1	1	1	1	1	1	1	1	1	1	1	1	1	1	1	1
aer		Aerotaxis receptor	1	1	1	1	1	1	1	1	1	1	1	1	1	1	1	1	1	1
aes_1		Acetyl esterase	1	1	1	1	1	1	1	1	1	1	1	1	1	1	1	1	1	1
aes_2		Acetyl esterase	1	1	1	1	1	1	1	1	1	1	1	1	1	1	1	1	1	1
agaC_1		N-acetylgalactosamine permease IIC component 1	1	1	1	1	1	1	1	1	1	1	1	1	1	1	1	1	1	1
agaC_2		N-acetylgalactosamine permease IIC component 1	1	1	1	1	1	1	1	1	1	1	1	1	1	1	1	1	1	1
agaS		Putative D-galactosamine-6-phosphate deaminase AgaS	1	1	1	1	1	1	1	1	1	1	1	1	1	1	1	1	1	1
agp		Glucose-1-phosphatase	1	1	1	1	1	1	1	1	1	1	1	1	1	1	1	1	1	1
ahpC		Alkyl hydroperoxide reductase C	1	1	1	1	1	1	1	1	1	1	1	1	1	1	1	1	1	1
ahpD		Alkyl hydroperoxide reductase AhpD	1	1	1	1	1	1	0	1	1	1	1	1	1	1	1	1	1	1
ahpF		Alkyl hydroperoxide reductase subunit F	1	1	1	1	1	1	1	1	1	1	1	1	1	1	1	1	1	1
ahr		Aldehyde reductase Ahr	1	1	1	1	1	1	1	1	1	1	1	1	1	1	1	1	1	1
aidB		Putative acyl-CoA dehydrogenase AidB	1	1	1	1	1	1	1	1	1	1	1	1	1	1	1	1	1	1
aidB_2		Putative acyl-CoA dehydrogenase AidB	0	0	0	0	0	0	0	0	0	0	0	0	0	0	1	0	0	0
ail		Attachment invasion locus protein	0	0	0	0	0	1	0	0	0	0	0	0	0	0	0	0	0	0
ais		Lipopolysaccharide core heptose(II)-phosphate phosphatase	1	1	1	1	1	1	1	1	1	1	1	1	1	1	1	1	1	1
ais_2		Lipopolysaccharide core heptose(II)-phosphate phosphatase	0	0	0	0	0	1	0	0	0	0	0	0	0	0	0	0	0	0
alaA		Glutamate-pyruvate aminotransferase AlaA	1	1	1	1	1	1	1	1	1	1	1	1	1	1	1	1	1	1
alaC		Glutamate-pyruvate aminotransferase AlaC	1	1	1	1	1	1	1	1	1	1	1	1	1	1	1	1	1	1
alaE		L-alanine exporter AlaE	1	1	1	1	1	1	0	1	1	1	1	1	1	1	1	1	1	1
alaS		Alanine--tRNA ligase	1	1	1	1	1	1	1	1	1	1	1	1	1	1	1	1	1	1
alaS_1		Alanine--tRNA ligase	1	0	0	0	0	0	0	0	0	0	0	0	0	0	0	0	0	0
aldA		Lactaldehyde dehydrogenase	1	1	1	1	1	1	1	1	1	1	1	1	1	1	1	1	1	1
aldB		Aldehyde dehydrogenase B	1	1	1	1	1	1	1	1	1	1	1	1	1	1	1	1	1	1
algC		Phosphomannomutase/phosphoglucomutase	1	1	1	1	1	1	1	1	1	1	1	1	1	1	1	1	1	1
alkA		DNA-3-methyladenine glycosylase 2	1	1	1	1	1	1	1	1	1	1	1	1	1	1	1	1	1	1
alkA_2		DNA-3-methyladenine glycosylase 2	0	0	0	0	0	0	0	0	0	0	0	0	0	0	1	0	0	0
alkB		Alpha-ketoglutarate-dependent dioxygenase AlkB	1	1	1	1	1	1	1	1	1	1	1	1	1	1	1	1	1	1
allA		Ureidoglycolate lyase	1	1	1	1	1	1	1	1	1	1	1	1	1	1	1	1	1	1
allB		Allantoinase	1	1	1	1	1	1	1	1	1	1	1	1	1	1	1	1	1	1
allB_1		Allantoinase	0	0	0	0	0	0	0	0	0	0	0	0	0	0	1	0	0	0
allC		Allantoate amidohydrolase	1	1	1	1	1	1	1	1	1	1	1	1	1	1	1	1	1	1
allD		Ureidoglycolate dehydrogenase (NAD(+))	1	1	1	1	1	1	1	1	1	1	1	1	1	1	1	1	1	1
allE		(S)-ureidoglycine aminohydrolase	1	1	1	1	1	1	1	1	1	1	1	1	1	1	1	1	1	1
allR		HTH-type transcriptional repressor AllR	1	1	1	1	1	1	1	1	1	1	1	1	1	1	1	1	1	1
allS		HTH-type transcriptional activator AllS	0	1	0	0	1	1	1	1	1	1	1	1	0	1	1	0	0	1
alr		Alanine racemase, biosynthetic	1	1	1	1	1	1	1	1	1	1	1	1	1	1	1	1	1	1
alsB		D-allose-binding periplasmic protein	0	1	0	0	0	0	0	0	0	0	0	1	0	0	1	0	0	0
alsC		D-allose transport system permease protein AlsC	0	1	0	1	0	0	0	0	0	0	0	1	0	0	1	0	0	0
alsE		D-allulose-6-phosphate 3-epimerase	0	1	0	0	0	0	0	0	0	0	0	1	0	0	1	0	0	0
alsK		D-allose kinase	0	1	0	0	0	0	0	0	0	0	0	1	0	0	1	0	0	0
alsT		Amino-acid carrier protein AlsT	1	1	1	1	1	1	1	1	1	1	1	1	1	1	1	1	1	1
alx		Putative membrane-bound redox modulator Alx	1	1	1	1	1	1	1	1	1	1	1	1	1	1	1	1	1	1
amiA		N-acetylmuramoyl-L-alanine amidase AmiA	1	1	1	1	1	1	1	1	1	1	1	1	1	1	1	1	1	1
amiB		N-acetylmuramoyl-L-alanine amidase AmiB	1	1	1	1	1	1	1	1	1	1	1	1	1	1	1	1	1	1
amiC		N-acetylmuramoyl-L-alanine amidase AmiC	1	1	1	1	1	1	1	1	1	1	1	1	1	1	1	1	1	1
amiD		N-acetylmuramoyl-L-alanine amidase AmiD	1	1	1	1	1	1	1	1	1	1	1	1	1	1	1	1	1	1
amn		AMP nucleosidase	1	1	1	1	1	1	1	1	1	1	1	1	1	1	1	1	1	1
ampC		Beta-lactamase	1	0	0	0	0	1	1	1	1	1	1	1	1	1	1	0	0	1
ampC_2		Beta-lactamase	1	0	0	0	0	0	0	0	0	0	0	0	0	0	0	0	0	0
ampD		1,6-anhydro-N-acetylmuramyl-L-alanine amidase AmpD	1	1	1	1	1	1	1	1	1	1	1	1	1	1	1	1	1	1
ampE		Protein AmpE	1	1	1	1	1	1	1	1	1	1	1	1	1	1	1	1	1	1
ampG		Anhydromuropeptide permease	1	1	1	1	1	1	1	1	1	1	1	1	1	1	1	1	1	1
ampG_2		Anhydromuropeptide permease	0	0	0	0	0	0	0	0	0	0	0	0	0	1	0	0	0	0
ampH		D-alanyl-D-alanine-carboxypeptidase/endopeptidase AmpH	1	1	1	1	1	1	1	1	1	1	1	1	1	1	1	1	1	1
amtB		Ammonia channel	1	1	1	1	1	1	1	1	1	1	1	1	1	1	1	1	1	1
amyA		Cytoplasmic alpha-amylase	1	1	1	1	1	1	1	1	1	1	1	1	1	1	1	1	1	1
anmK		Anhydro-N-acetylmuramic acid kinase	1	1	1	1	1	1	1	1	1	1	1	1	1	1	1	1	1	1
ansA		L-asparaginase 1	1	1	1	1	1	1	1	1	1	1	1	1	1	1	1	1	1	1
ansB		L-asparaginase 2	1	1	1	1	1	1	1	1	1	1	1	1	1	1	1	1	1	1
ansP2		L-asparagine permease 2	1	1	1	1	1	1	1	1	1	1	1	1	1	1	1	1	1	1
apaG		Protein ApaG	1	1	1	1	1	1	1	1	1	1	1	1	1	1	1	1	1	1
apaH		Bis(5'-nucleosyl)-tetraphosphatase, symmetrical	1	1	1	1	1	1	1	1	1	1	1	1	1	1	1	1	1	1
apaH_1		Bis(5'-nucleosyl)-tetraphosphatase, symmetrical	0	0	0	0	0	0	0	1	0	0	0	0	0	0	0	0	0	0
apbC		Iron-sulfur cluster carrier protein	1	1	1	1	1	1	1	1	1	1	1	1	1	1	1	1	1	1
apbC_1		Iron-sulfur cluster carrier protein	0	0	0	0	0	0	0	0	0	0	0	0	1	0	0	0	0	0
apbE		FAD:protein FMN transferase	1	1	1	1	1	1	1	1	1	1	1	1	1	1	1	1	1	1
aphA		Class B acid phosphatase	1	1	1	1	1	1	1	1	1	1	1	1	1	1	1	1	1	1
appA		Periplasmic AppA protein	1	1	1	1	1	1	1	1	1	1	1	1	1	1	1	1	1	1
appB		Cytochrome bd-II ubiquinol oxidase subunit 2	1	1	1	1	1	1	1	1	1	1	1	1	1	1	1	1	1	1
appC		Cytochrome bd-II ubiquinol oxidase subunit 1	1	1	1	1	1	1	1	1	1	1	1	1	1	1	1	1	1	1
appC_2		Cytochrome bd-II ubiquinol oxidase subunit 1	1	0	0	0	0	0	0	0	0	0	0	0	0	0	0	0	0	0
appX		Putative cytochrome bd-II ubiquinol oxidase subunit AppX	1	1	0	0	1	1	1	1	1	1	1	1	1	1	1	0	0	1
appY		HTH-type transcriptional regulator AppY	1	0	0	0	0	1	1	0	0	1	1	0	1	1	0	0	0	1
appY_1		HTH-type transcriptional regulator AppY	0	0	0	0	0	0	0	0	0	0	0	0	0	1	0	0	0	0
apt		Adenine phosphoribosyltransferase	1	1	1	1	1	1	1	1	1	1	1	1	1	1	1	1	1	1
aptA		Apulose-4-phosphate transketolase subunit A	1	1	1	1	1	1	1	1	1	1	1	1	1	1	1	1	1	1
aptB		Apulose-4-phosphate transketolase subunit B	1	1	1	1	1	1	1	1	1	1	1	1	1	1	1	1	1	1
aqpZ		Aquaporin Z	1	1	1	1	1	1	1	1	1	1	1	1	1	1	1	1	1	1
araA		L-arabinose isomerase	1	1	1	1	1	1	1	1	1	1	1	1	1	1	1	1	1	1
araB		Ribulokinase	1	1	1	1	1	1	1	1	1	1	1	1	1	1	1	1	1	1
araB_2		Ribulokinase	0	0	0	0	0	1	0	0	0	0	0	0	1	1	1	0	0	1
araC		Arabinose operon regulatory protein	1	1	1	1	1	1	1	1	1	1	1	1	1	1	1	1	1	1
araD		L-ribulose-5-phosphate 4-epimerase AraD	1	1	1	1	1	1	1	1	1	1	1	1	1	1	1	1	1	1
araE		Arabinose-proton symporter	1	1	1	1	1	1	1	1	1	1	1	1	1	1	1	1	1	1
araF		L-arabinose-binding periplasmic protein	1	1	1	1	1	1	1	1	1	1	1	1	1	1	1	1	1	1
araG		Arabinose import ATP-binding protein AraG	1	1	1	1	1	1	1	1	1	1	1	1	1	1	1	1	1	1
araH		L-arabinose transport system permease protein AraH	1	1	1	1	1	1	1	1	1	1	1	1	1	1	1	1	1	1
araJ		Putative transporter AraJ	1	1	1	1	1	1	1	1	1	1	1	1	1	1	1	1	1	1
arcA		Aerobic respiration control protein ArcA	1	1	1	1	1	1	1	1	1	1	1	1	1	1	1	1	1	1
arcB		Aerobic respiration control sensor protein ArcB	1	1	1	1	1	1	1	1	1	1	1	1	1	1	1	1	1	1
arcC1_1		Carbamate kinase 1	1	1	1	1	1	1	1	1	1	1	1	1	1	1	1	1	1	1
arcC1_2		Carbamate kinase 1	1	1	1	1	1	1	1	1	1	1	1	1	1	1	1	1	1	1
arcC2_1		Carbamate kinase 2	1	1	1	1	1	1	1	1	1	1	1	1	1	1	1	1	1	1
arcC2_2		Carbamate kinase 2	1	1	1	1	1	1	1	1	1	1	1	1	1	1	1	1	1	1
arfA		Alternative ribosome-rescue factor A	1	1	1	1	1	1	1	1	1	1	1	1	1	1	1	1	1	1
arfB		Peptidyl-tRNA hydrolase ArfB	1	1	1	1	1	1	1	1	1	1	1	1	1	1	1	1	1	1
argA_1		Amino-acid acetyltransferase	1	1	1	1	1	1	1	1	1	1	1	1	1	1	1	1	1	1
argA_2		Amino-acid acetyltransferase	1	1	1	1	1	1	1	1	1	1	1	1	1	1	1	1	1	1
argB		Acetylglutamate kinase	1	1	1	1	1	1	1	1	1	1	1	1	1	1	1	1	1	1
argC		N-acetyl-gamma-glutamyl-phosphate reductase	1	1	1	1	1	1	1	1	1	1	1	1	1	1	1	1	1	1
argD		Acetylornithine/succinyldiaminopimelate aminotransferase	1	1	1	1	1	1	1	1	1	1	1	1	1	1	1	1	1	1
argE_1		Acetylornithine deacetylase	1	1	1	1	1	1	1	1	1	1	1	1	1	1	1	1	1	1
argE_2		Acetylornithine deacetylase	1	1	1	1	1	1	1	1	1	1	1	1	1	1	1	1	1	1
argG		Argininosuccinate synthase	1	1	1	1	1	1	1	1	1	1	1	1	1	1	1	1	1	1
argH		Argininosuccinate lyase	1	1	1	1	1	1	1	1	1	1	1	1	1	1	1	1	1	1
argI		Ornithine carbamoyltransferase subunit I	1	1	1	1	1	1	1	1	1	1	1	1	1	1	1	1	1	1
argK		GTPase ArgK	1	1	1	1	1	1	1	1	1	1	1	1	1	1	1	1	1	1
argO		Arginine exporter protein ArgO	1	1	1	1	1	1	1	1	1	1	1	1	1	1	1	1	1	1
argP		HTH-type transcriptional regulator ArgP	1	1	1	1	1	1	1	1	1	1	1	1	1	1	1	1	1	1
argR		Arginine repressor	1	1	1	1	1	1	1	1	1	1	1	1	1	1	1	1	1	1
argS		Arginine--tRNA ligase	1	1	1	1	1	1	1	1	1	1	1	1	1	1	1	1	1	1
argT		Lysine/arginine/ornithine-binding periplasmic protein	1	1	1	1	1	1	1	1	1	1	1	1	1	1	1	1	1	1
arnA		Bifunctional polymyxin resistance protein ArnA	1	1	1	1	1	1	1	1	1	1	1	1	1	1	1	1	1	1
arnB		UDP-4-amino-4-deoxy-L-arabinose--oxoglutarate aminotransferase	1	1	1	1	1	1	1	1	1	1	1	1	1	1	1	1	1	1
arnC_1		Undecaprenyl-phosphate 4-deoxy-4-formamido-L-arabinose transferase	1	1	1	1	1	1	1	1	1	1	1	1	1	1	1	1	1	1
arnC_2		Undecaprenyl-phosphate 4-deoxy-4-formamido-L-arabinose transferase	1	1	1	1	1	1	1	1	1	1	1	1	1	1	1	1	1	1
arnC_3		Undecaprenyl-phosphate 4-deoxy-4-formamido-L-arabinose transferase	1	1	1	1	1	1	1	1	1	1	1	1	1	1	1	1	1	1
arnC_4		Undecaprenyl-phosphate 4-deoxy-4-formamido-L-arabinose transferase	0	0	0	0	0	1	0	0	0	0	0	0	0	1	0	0	0	0
arnC_5		Undecaprenyl-phosphate 4-deoxy-4-formamido-L-arabinose transferase	0	0	0	0	0	1	0	0	0	0	0	0	0	0	0	0	0	0
arnD		putative 4-deoxy-4-formamido-L-arabinose-phosphoundecaprenol deformylase ArnD	1	1	1	1	1	1	1	1	1	1	1	1	1	1	1	1	1	1
arnE		putative 4-amino-4-deoxy-L-arabinose-phosphoundecaprenol flippase subunit ArnE	1	1	1	1	1	1	1	1	1	1	1	1	1	1	1	1	1	1
arnF		putative 4-amino-4-deoxy-L-arabinose-phosphoundecaprenol flippase subunit ArnF	1	1	1	1	1	1	1	1	1	1	1	1	1	1	1	1	1	1
arnT		Undecaprenyl phosphate-alpha-4-amino-4-deoxy-L-arabinose arabinosyl transferase	1	1	1	1	1	1	1	1	1	1	1	1	1	1	1	1	1	1
aroA		3-phosphoshikimate 1-carboxyvinyltransferase	1	1	1	1	1	1	1	1	1	1	1	1	1	1	1	1	1	1
aroB		3-dehydroquinate synthase	1	1	1	1	1	1	1	1	1	1	1	1	1	1	1	1	1	1
aroC		Chorismate synthase	1	1	1	1	1	1	1	1	1	1	1	1	1	1	1	1	1	1
aroD		3-dehydroquinate dehydratase	1	1	1	1	1	1	1	1	1	1	1	1	1	1	1	1	1	1
aroE		Shikimate dehydrogenase (NADP(+))	1	1	1	1	1	1	1	1	1	1	1	1	1	1	1	1	1	1
aroF		Phospho-2-dehydro-3-deoxyheptonate aldolase, Tyr-sensitive	1	1	1	1	1	1	0	1	1	1	1	1	1	1	1	1	1	1
aroG		Phospho-2-dehydro-3-deoxyheptonate aldolase, Phe-sensitive	0	1	1	1	1	1	0	1	1	0	0	1	0	1	1	1	1	1
aroH		Phospho-2-dehydro-3-deoxyheptonate aldolase, Trp-sensitive	1	1	1	1	1	1	1	1	1	1	1	1	1	1	1	1	1	1
aroK		Shikimate kinase 1	1	1	1	1	1	1	1	1	1	1	1	1	1	1	1	1	1	1
aroK_2		Shikimate kinase 1	1	0	0	0	0	0	0	0	0	0	0	0	0	0	0	0	0	0
aroL		Shikimate kinase 2	1	1	1	1	1	1	1	1	1	1	1	1	1	1	1	1	1	1
aroP		Aromatic amino acid transport protein AroP	1	1	1	1	1	1	1	1	1	1	1	1	1	1	1	1	1	1
arpC		Antibiotic efflux pump outer membrane protein ArpC	0	0	0	0	0	0	0	0	0	0	0	0	1	0	0	0	0	0
arsB		Arsenical pump membrane protein	1	1	1	1	1	1	1	1	1	1	1	1	1	1	1	1	1	1
arsC		Arsenate reductase	1	1	1	1	1	1	1	1	1	1	1	1	1	1	1	1	1	1
arsR2		Arsenic resistance transcriptional regulator ArsR2	1	1	1	1	1	1	1	1	1	1	1	1	1	1	1	1	1	1
artI		Putative ABC transporter arginine-binding protein 2	1	1	1	1	1	1	1	1	1	1	1	1	1	1	1	1	1	1
artJ		ABC transporter arginine-binding protein 1	1	1	1	1	1	1	1	1	1	1	1	1	1	1	1	1	1	1
artM_1		Arginine ABC transporter permease protein ArtM	1	1	1	1	1	1	1	1	1	1	1	1	1	1	1	1	1	1
artM_2		Arginine transport ATP-binding protein ArtM	1	1	1	1	1	1	1	1	1	1	1	1	1	1	1	1	1	1
artP		Arginine transport ATP-binding protein ArtP	1	1	1	1	1	1	1	1	1	1	1	1	1	1	1	1	1	1
artQ		Arginine ABC transporter permease protein ArtQ	1	1	1	1	1	1	1	1	1	1	1	1	1	1	1	1	1	1
asd		Aspartate-semialdehyde dehydrogenase	1	1	1	1	1	1	1	1	1	1	1	1	1	1	1	1	1	1
asnA		Aspartate--ammonia ligase	1	1	1	1	1	1	1	1	1	1	1	1	1	1	1	1	1	1
asnB		Asparagine synthetase B [glutamine-hydrolyzing]	1	1	1	1	1	1	1	1	1	1	1	1	1	1	1	1	1	1
asnC		Regulatory protein AsnC	1	1	1	1	1	1	1	1	1	1	1	1	1	1	1	1	1	1
asnS		Asparagine--tRNA ligase	1	1	1	1	1	1	1	1	1	1	1	1	1	1	1	1	1	1
aspA		Aspartate ammonia-lyase	1	1	1	1	1	1	1	1	1	1	1	1	1	1	1	1	1	1
aspC		Aspartate aminotransferase	1	1	1	1	1	1	1	1	1	1	1	1	1	1	1	1	1	1
aspS		Aspartate--tRNA ligase	1	1	1	1	1	1	1	1	1	1	1	1	1	1	0	1	1	1
aspT_1		Aspartate/alanine antiporter	1	1	1	1	1	1	1	1	1	1	1	1	1	1	1	1	1	1
aspT_2		Aspartate/alanine antiporter	1	1	1	1	1	1	1	1	1	1	1	1	1	1	1	1	1	1
asr		Acid shock protein	1	1	1	1	1	1	1	1	1	1	1	1	1	1	1	0	1	1
asrA_1		Anaerobic sulfite reductase subunit A	0	0	0	0	0	0	0	0	1	0	0	0	0	0	0	0	0	0
asrA_2		Anaerobic sulfite reductase subunit A	0	0	0	0	0	1	0	0	1	0	0	0	0	0	0	0	0	0
asrB		Anaerobic sulfite reductase subunit B	0	0	0	0	0	1	0	0	1	0	0	0	0	0	0	0	0	0
asrC		Anaerobic sulfite reductase subunit C	0	0	0	0	0	1	0	0	1	0	0	0	0	0	0	0	0	0
assT		Arylsulfate sulfotransferase AssT	1	1	1	1	1	1	1	1	1	1	1	1	1	1	1	1	1	1
astA		Arginine N-succinyltransferase	1	1	1	1	1	1	1	1	1	1	1	1	1	1	1	1	1	1
astB		N-succinylarginine dihydrolase	1	1	1	1	1	1	1	1	1	1	1	1	1	1	1	1	1	1
astC		Succinylornithine transaminase	1	1	1	1	1	1	1	1	1	1	1	1	1	1	1	1	1	1
astD_1		N-succinylglutamate 5-semialdehyde dehydrogenase	1	1	1	1	1	1	1	1	1	1	1	1	1	1	1	1	1	1
astD_2		N-succinylglutamate 5-semialdehyde dehydrogenase	1	1	1	1	1	1	1	1	1	1	1	1	1	0	1	1	1	1
astE		Succinylglutamate desuccinylase	1	1	1	1	1	1	1	1	1	1	1	1	1	1	1	1	1	1
astE_2		Succinylglutamate desuccinylase	1	0	0	0	0	0	0	0	0	0	0	0	0	0	0	0	0	0
atl		DNA base-flipping protein	1	1	1	1	1	1	1	1	1	1	1	1	1	1	1	1	1	1
atoA		Acetate CoA-transferase subunit beta	1	1	1	1	1	1	1	1	1	1	1	1	1	1	1	1	1	1
atoB		Acetyl-CoA acetyltransferase	1	1	1	1	1	1	1	1	1	1	1	1	1	1	1	1	1	1
atoC		Regulatory protein AtoC	1	1	1	1	1	1	1	1	1	1	1	1	1	1	1	1	1	1
atoC_1		Regulatory protein AtoC	0	1	1	0	0	0	0	0	0	0	0	1	0	0	1	0	0	0
atoD		Acetate CoA-transferase subunit alpha	1	1	1	1	1	1	1	1	1	1	1	1	1	1	1	1	1	1
atoE		Putative short-chain fatty acid transporter	1	1	1	1	1	1	1	1	1	1	1	1	1	1	1	1	1	1
atoS		Signal transduction histidine-protein kinase AtoS	1	1	1	1	1	1	1	1	1	1	1	1	1	1	1	1	1	1
atpA		ATP synthase subunit alpha	1	1	1	1	1	1	1	1	1	1	1	1	1	1	1	1	1	1
atpB		ATP synthase subunit a	1	1	1	1	1	1	1	1	1	1	1	1	1	1	1	1	1	1
atpC		ATP synthase epsilon chain	1	1	1	1	1	1	1	1	1	1	1	1	1	1	1	1	1	1
atpD		ATP synthase subunit beta	1	1	1	1	1	1	1	1	1	1	1	1	1	1	1	1	1	1
atpE		ATP synthase subunit c	1	1	1	1	1	1	1	1	1	1	1	1	1	1	1	1	1	1
atpF		ATP synthase subunit b	1	1	1	1	1	1	1	1	1	1	1	1	1	1	1	1	1	1
atpG		ATP synthase gamma chain	1	1	1	1	1	1	1	1	1	1	1	1	1	1	1	1	1	1
atpH		ATP synthase subunit delta	1	1	1	1	1	1	1	1	1	1	1	1	1	1	1	1	1	1
atpI		ATP synthase protein I	1	1	1	1	1	1	1	1	1	1	1	1	1	1	1	1	1	1
atzF		Allophanate hydrolase	1	1	1	1	1	1	1	1	1	1	1	1	1	1	1	1	1	1
avtA		Valine--pyruvate aminotransferase	1	1	1	1	1	1	1	1	0	1	1	1	1	1	1	1	1	1
azoR		FMN-dependent NADH-azoreductase	1	1	1	1	1	1	1	1	1	1	1	1	1	1	1	1	1	1
bacC		Dihydroanticapsin 7-dehydrogenase	0	0	0	0	0	0	0	0	1	0	0	0	0	0	1	0	0	0
baeR		Transcriptional regulatory protein BaeR	1	1	1	1	1	1	1	1	1	1	1	1	1	1	1	1	1	1
baeS		Signal transduction histidine-protein kinase BaeS	1	1	1	1	1	1	1	1	1	1	1	1	1	1	1	1	1	1
bamA		Outer membrane protein assembly factor BamA	1	1	1	1	1	1	1	1	1	1	1	1	1	1	1	1	1	1
bamB		Outer membrane protein assembly factor BamB	1	1	1	1	1	1	1	1	1	1	1	1	1	1	1	1	1	1
bamC		Outer membrane protein assembly factor BamC	1	1	1	1	1	1	1	1	1	1	1	1	1	1	1	1	1	1
bamD		Outer membrane protein assembly factor BamD	1	1	1	1	1	1	0	1	1	1	1	1	1	1	1	1	1	1
bamE		Outer membrane protein assembly factor BamE	1	1	1	1	1	1	0	1	1	1	1	1	1	1	1	1	1	1
barA		Signal transduction histidine-protein kinase BarA	1	1	1	1	1	1	1	1	1	1	1	1	1	1	1	1	1	0
basR		Transcriptional regulatory protein BasR	1	1	1	1	1	1	1	1	1	1	1	1	1	1	1	1	1	1
basS		Sensor protein BasS	1	1	1	1	1	1	1	1	1	1	1	1	1	1	1	1	1	1
bcgIA		Restriction enzyme BgcI subunit alpha	0	0	0	0	0	0	0	0	0	0	0	1	0	0	0	0	0	0
bcgIB		Restriction enzyme BgcI subunit beta	0	0	0	0	0	0	0	0	0	0	0	1	0	0	0	0	0	0
bcp		Peroxiredoxin Bcp	1	1	1	1	1	1	1	1	1	1	1	1	1	1	1	1	1	1
bcr_1		Bicyclomycin resistance protein	1	1	1	1	1	1	1	1	1	1	1	1	1	1	1	1	1	1
bcr_2		Bicyclomycin resistance protein	1	1	1	1	1	1	1	1	1	1	1	1	1	1	0	1	1	1
bcsA_1		Cellulose synthase catalytic subunit [UDP-forming]	1	1	1	1	1	1	1	1	1	1	1	1	1	1	1	1	1	1
bcsA_2		Cellulose synthase catalytic subunit [UDP-forming]	1	1	1	1	1	1	1	1	1	1	1	1	1	1	0	1	1	1
bcsB_1		Cyclic di-GMP-binding protein	0	1	1	1	1	0	0	1	0	0	0	1	0	1	0	1	1	1
bcsB_2		Cyclic di-GMP-binding protein	1	1	1	1	1	1	1	1	1	1	1	1	1	1	0	1	1	1
bcsC		Cellulose synthase operon protein C	0	0	0	0	0	0	0	0	0	1	1	0	0	0	0	0	0	0
bcsC_1		Cellulose synthase operon protein C	0	1	1	1	1	1	1	1	0	0	0	1	1	1	0	1	1	1
bcsC_2		Cellulose synthase operon protein C	1	1	1	1	1	1	0	1	0	0	0	1	0	1	0	1	1	1
bcsC_3		Cellulose synthase operon protein C	1	0	0	0	0	0	0	0	0	0	0	0	0	0	0	0	0	0
bcsE		Cyclic di-GMP binding protein BcsE	1	1	1	1	1	1	1	1	1	1	1	1	1	1	0	1	1	1
bcsG		Cellulose biosynthesis protein BcsG	1	1	1	1	1	1	1	1	1	1	1	1	1	1	0	1	1	1
bcsG_2		Cellulose biosynthesis protein BcsG	0	0	0	0	0	0	0	0	0	0	0	0	0	0	0	0	1	0
bcsQ		Cellulose biosynthesis protein BcsQ	1	1	1	1	1	1	1	1	1	1	1	1	1	1	0	1	1	1
bcsZ		Endoglucanase	1	1	1	1	1	1	1	1	1	1	1	1	1	1	0	1	1	1
bdm		Protein bdm	1	1	1	1	1	1	1	1	1	1	1	1	1	1	1	1	1	1
bepA		Beta-barrel assembly-enhancing protease	1	1	1	1	1	1	1	1	1	1	1	1	1	1	1	1	1	1
bepC		Outer membrane efflux protein BepC	1	1	0	0	1	1	1	1	1	1	1	1	1	1	1	0	0	1
betI_1		HTH-type transcriptional regulator BetI	1	1	1	1	1	1	1	1	1	1	1	1	1	1	1	1	1	1
betI_2		HTH-type transcriptional regulator BetI	1	1	1	1	1	1	1	1	1	1	1	1	1	1	1	1	1	1
bfd		Bacterioferritin-associated ferredoxin	1	1	1	1	1	1	1	1	1	1	1	1	1	1	1	1	1	1
bfr		Bacterioferritin	1	1	1	1	1	1	1	1	1	1	1	1	1	1	1	1	1	1
bglA		6-phospho-beta-glucosidase BglA	1	1	1	1	1	1	1	1	1	1	1	1	1	1	1	1	1	1
bglC		Aryl-phospho-beta-D-glucosidase BglC	1	1	1	1	1	1	1	1	1	1	1	1	1	1	1	1	1	1
bglF		PTS system beta-glucoside-specific EIIBCA component	1	1	1	1	1	1	1	1	1	1	1	1	1	1	1	1	1	1
bglJ		Transcriptional activator protein BglJ	1	1	1	1	1	1	1	1	1	1	1	1	1	1	1	1	1	1
bglY		Beta-galactosidase BglY	1	1	1	1	1	1	1	1	1	1	1	1	1	1	1	1	1	1
bhsA_1		Multiple stress resistance protein BhsA	1	1	1	1	1	1	0	1	1	1	1	1	1	1	1	1	1	1
bhsA_2		Multiple stress resistance protein BhsA	1	1	1	1	1	1	1	1	1	1	1	1	1	1	1	1	1	1
bhsA_3		Multiple stress resistance protein BhsA	1	1	1	1	1	1	1	1	1	1	1	1	1	1	1	1	1	1
bin3		Putative transposon Tn552 DNA-invertase bin3	0	0	0	0	0	0	0	0	0	0	0	0	1	0	0	0	0	0
bioA		Adenosylmethionine-8-amino-7-oxononanoate aminotransferase	1	1	1	1	1	1	1	1	1	1	1	1	1	1	1	1	1	1
bioB_1		Biotin synthase	1	1	1	1	1	1	1	1	1	1	1	1	1	1	1	1	1	1
bioB_2		Biotin synthase	1	1	1	1	1	1	1	1	1	1	1	1	1	1	1	1	1	1
bioC		Malonyl-[acyl-carrier protein] O-methyltransferase	1	1	1	1	1	1	1	1	1	1	1	1	1	1	1	1	1	1
bioD1_1		ATP-dependent dethiobiotin synthetase BioD 1	1	1	1	1	1	1	1	1	1	1	1	1	1	1	1	1	1	1
bioD1_2		ATP-dependent dethiobiotin synthetase BioD 1	0	1	1	1	1	1	1	1	1	1	1	1	1	1	1	0	1	1
bioF_1		8-amino-7-oxononanoate synthase	1	1	1	1	1	1	1	1	1	1	1	1	1	1	1	1	1	1
bioF_2		8-amino-7-oxononanoate synthase	1	1	1	1	1	1	1	1	1	1	1	1	1	1	1	1	1	1
bioH		Pimeloyl-[acyl-carrier protein] methyl ester esterase	1	1	1	1	1	1	1	1	1	1	1	1	1	1	1	1	1	1
bioP		Biotin transporter	1	1	1	1	1	1	1	1	1	1	1	1	1	1	1	1	1	1
birA		Bifunctional ligase/repressor BirA	1	1	1	1	1	1	1	1	1	1	1	1	1	1	1	1	1	1
bisC		Biotin sulfoxide reductase	1	1	1	1	1	1	1	1	1	1	1	1	1	1	1	1	1	1
bla		Carbapenem-hydrolyzing beta-lactamase KPC	0	0	0	0	0	0	0	0	0	0	0	0	1	0	0	0	0	0
blc		Outer membrane lipoprotein Blc	1	1	1	1	1	1	1	1	1	1	1	1	1	1	1	1	1	1
blc_2		Outer membrane lipoprotein Blc	1	0	0	0	0	1	1	0	0	1	1	0	1	1	0	0	0	1
blr		Divisome-associated membrane protein Blr	0	0	0	0	0	0	0	0	1	0	0	0	0	0	0	0	0	0
bolA		DNA-binding transcriptional regulator BolA	1	1	1	1	1	1	1	1	1	1	1	1	1	1	1	1	1	1
bphD		hypothetical protein	1	1	1	1	1	1	1	1	1	1	1	1	1	1	1	1	1	1
brnQ		Branched-chain amino acid transport system 2 carrier protein	1	1	1	1	1	1	1	1	1	1	1	1	1	1	1	1	1	1
brnQ_1		Branched-chain amino acid transport system 2 carrier protein	1	0	0	0	0	0	0	0	0	0	0	0	0	0	0	0	0	0
bshB1		N-acetyl-alpha-D-glucosaminyl L-malate deacetylase 1	1	1	1	1	1	1	1	1	1	1	1	1	1	1	1	1	1	1
bsmA		Lipoprotein BsmA	1	1	1	1	1	1	1	1	1	1	1	1	1	1	1	1	1	1
bssS		Biofilm regulator BssS	1	1	1	1	1	1	1	1	1	1	1	1	1	1	1	1	1	1
btsR		Transcriptional regulatory protein BtsR	1	1	1	1	1	1	1	1	1	1	1	1	1	1	1	1	1	1
btsS		Sensor histidine kinase BtsS	1	1	1	1	1	1	1	1	1	1	1	1	1	1	1	1	1	1
btsT		Pyruvate/proton symporter BtsT	1	1	1	1	1	1	1	1	1	1	1	1	1	1	1	1	1	1
btsT_2		Pyruvate/proton symporter BtsT	1	0	0	0	0	0	0	0	0	0	0	0	0	0	0	0	0	0
btuB		Vitamin B12 transporter BtuB	1	1	1	1	1	1	1	1	1	1	1	1	1	1	1	1	1	1
btuB_2		Vitamin B12 transporter BtuB	0	0	0	0	0	0	0	0	0	0	0	0	0	1	0	0	0	0
btuC		Vitamin B12 import system permease protein BtuC	1	1	1	1	1	1	1	1	1	1	1	1	1	1	1	1	1	1
btuD_1		Vitamin B12 import ATP-binding protein BtuD	1	1	1	1	1	1	1	1	1	1	1	1	1	1	1	1	1	1
btuD_2		Vitamin B12 import ATP-binding protein BtuD	1	1	1	1	1	1	1	1	1	1	1	1	1	1	1	1	1	1
btuD_3		Vitamin B12 import ATP-binding protein BtuD	1	1	1	1	1	1	1	1	1	1	1	1	1	1	1	1	1	1
btuE		Thioredoxin/glutathione peroxidase BtuE	1	1	1	1	1	1	1	1	1	1	1	1	1	1	0	1	1	1
btuF_1		Vitamin B12-binding protein	1	1	1	1	1	1	1	1	1	1	1	1	1	1	1	1	1	1
btuF_2		Vitamin B12-binding protein	1	1	1	1	1	1	1	1	1	1	1	1	1	1	1	1	1	1
btuR		Corrinoid adenosyltransferase	1	1	1	1	1	1	1	1	1	1	1	1	1	1	1	1	1	1
bvgA		Virulence factors putative positive transcription regulator BvgA	0	0	0	0	0	0	0	0	0	1	0	0	0	0	0	0	0	0
cadA		Inducible lysine decarboxylase	1	1	1	1	1	1	1	1	1	1	1	1	1	1	1	1	1	1
cadB		putative cadaverine/lysine antiporter	1	1	1	1	1	1	1	1	1	1	1	1	1	1	1	1	1	1
cadC		Transcriptional activator CadC	1	1	1	1	1	1	1	1	1	1	1	1	1	1	1	1	1	1
caeB		Carboxylesterase B	0	1	1	0	1	0	0	0	1	1	1	1	1	0	0	0	1	0
cai		Colicin-A immunity protein	0	0	0	0	0	0	0	0	0	0	0	0	1	0	0	0	0	0
caiA		Crotonobetainyl-CoA reductase	1	1	1	1	1	1	1	1	1	1	1	1	1	0	1	1	1	1
caiA_1		Crotonobetainyl-CoA reductase	1	0	0	0	0	1	1	1	0	1	1	0	0	1	0	0	0	0
caiB		L-carnitine CoA-transferase	1	1	1	1	1	1	1	1	1	1	1	1	1	1	1	1	1	1
caiC		Crotonobetaine/carnitine--CoA ligase	1	1	1	1	1	1	1	1	1	1	1	1	1	1	1	1	1	1
caiD		Carnitinyl-CoA dehydratase	1	1	1	1	1	1	1	1	1	1	1	1	1	1	1	1	1	1
caiT		L-carnitine/gamma-butyrobetaine antiporter	1	1	1	1	1	1	1	1	1	1	1	1	1	0	1	1	1	1
caiT_1		L-carnitine/gamma-butyrobetaine antiporter	1	0	0	0	0	0	0	1	1	1	1	0	0	0	0	0	0	0
can		Carbonic anhydrase 2	1	1	1	1	1	1	1	1	1	1	1	1	1	1	1	1	1	1
capD		UDP-glucose 4-epimerase	0	0	0	0	0	0	0	0	0	0	0	0	0	1	0	0	0	0
carA_1		Caffeate CoA-transferase	1	1	1	1	1	1	1	1	1	1	1	1	1	1	1	1	1	1
carA_2		Carbamoyl-phosphate synthase small chain	1	1	1	1	1	1	1	1	1	1	1	1	1	1	1	1	1	1
carB		Carbamoyl-phosphate synthase large chain	1	1	1	1	1	1	1	1	1	1	1	1	1	1	1	1	1	1
cas1		CRISPR-associated endonuclease Cas1	1	1	1	1	1	1	1	1	1	1	1	1	1	1	1	1	1	1
cas3		CRISPR-associated nuclease/helicase Cas3 subtype I-F/YPEST	0	1	1	1	1	1	0	0	1	1	1	1	1	1	1	1	1	1
cas6f		CRISPR-associated endonuclease Cas6/Csy4	1	1	1	1	1	1	1	1	1	1	1	1	1	1	1	1	1	1
catM		HTH-type transcriptional regulator CatM	0	0	0	0	0	1	0	0	0	0	0	0	0	0	0	0	0	0
cba		Colicin-B	0	0	0	0	0	0	0	0	0	0	0	0	1	0	0	0	0	0
cbeA		Cytoskeleton bundling-enhancing antitoxin CbeA	0	0	0	0	1	0	0	0	0	0	0	0	0	0	0	0	0	0
cbeA_1		Cytoskeleton bundling-enhancing antitoxin CbeA	0	0	0	0	0	0	0	0	1	0	0	1	0	1	0	0	0	0
cbeA_2		Cytoskeleton bundling-enhancing antitoxin CbeA	0	1	0	0	0	0	0	0	0	0	0	0	0	0	0	0	0	0
cbeA_3		Cytoskeleton bundling-enhancing antitoxin CbeA	0	0	0	0	0	1	0	0	1	0	0	0	0	0	0	0	0	0
cbl		HTH-type transcriptional regulator cbl	1	1	1	1	1	1	1	1	1	1	1	1	1	1	1	1	1	1
cbpA		Curved DNA-binding protein	1	1	1	1	1	1	1	1	1	1	1	1	1	1	1	1	1	1
cbpM		Chaperone modulatory protein CbpM	1	1	1	1	1	1	1	1	1	1	1	1	1	1	1	1	1	1
cbrA		Protein CbrA	1	1	1	1	1	1	1	1	1	1	1	1	1	1	1	1	1	1
cbtA_1		Cytoskeleton-binding toxin CbtA	0	0	0	1	0	1	0	0	0	0	0	0	0	1	0	0	0	0
cbtA_2		Cytoskeleton-binding toxin CbtA	0	0	0	0	0	1	0	0	1	0	0	1	0	0	0	0	0	0
cbtA_3		Cytoskeleton-binding toxin CbtA	0	0	0	0	0	0	0	0	1	0	0	0	0	0	0	0	0	0
cca		Multifunctional CCA protein	1	1	1	1	1	1	1	1	1	1	1	1	1	1	1	1	1	1
ccdA		Antitoxin CcdA	0	0	0	0	0	1	0	0	1	0	0	0	1	0	1	0	0	0
ccdB		Toxin CcdB	0	0	0	0	0	1	0	0	1	0	0	0	1	0	1	0	0	0
ccmA		Cytochrome c biogenesis ATP-binding export protein CcmA	1	1	1	1	1	1	1	1	1	1	1	1	1	1	1	1	1	1
ccmB		Heme exporter protein B	1	1	1	1	1	1	1	1	1	1	1	1	1	1	1	1	1	1
ccmC		Heme exporter protein C	1	1	1	1	1	1	1	1	1	1	1	1	1	1	1	1	1	1
ccmD		Heme exporter protein D	1	1	1	1	1	1	1	1	1	1	1	1	1	1	1	1	1	1
ccmE		Cytochrome c-type biogenesis protein CcmE	1	1	1	1	1	1	1	1	1	1	1	1	1	1	1	1	1	1
ccmF_1		Cytochrome c-type biogenesis protein CcmF	1	1	1	1	1	1	1	1	1	1	1	1	1	1	1	1	1	1
ccmF_2		Cytochrome c-type biogenesis protein CcmF	1	1	1	1	1	1	1	1	1	1	1	1	1	1	1	1	1	1
ccmH_1		Cytochrome c-type biogenesis protein CcmH	1	1	1	1	1	1	1	1	1	1	1	1	1	1	1	1	1	1
ccmH_2		Cytochrome c-type biogenesis protein CcmH	1	1	1	1	1	1	1	1	1	1	1	1	1	1	0	1	1	1
ccmL		Carbon dioxide concentrating mechanism protein CcmL	1	1	1	1	1	1	1	1	1	1	1	1	1	0	1	1	1	1
cdaR		Carbohydrate diacid regulator	1	1	1	1	1	1	1	1	1	1	1	1	1	1	1	1	1	1
cdd		Cytidine deaminase	1	1	1	1	1	1	1	1	1	1	1	1	1	1	1	1	1	1
cdgI		putative diguanylate cyclase CdgI	1	1	1	1	1	1	1	1	1	1	1	1	1	1	0	1	1	1
cdh		CDP-diacylglycerol pyrophosphatase	1	1	1	1	1	1	1	1	1	1	1	1	1	1	1	1	1	1
cdhR		HTH-type transcriptional regulator CdhR	1	1	1	1	1	1	1	1	1	1	1	1	1	1	1	1	1	1
cdiA_1		tRNA nuclease CdiA	0	0	0	0	0	1	0	0	0	0	0	0	0	0	0	0	0	0
cdiA_2		tRNA nuclease CdiA	0	0	0	0	0	1	0	0	0	0	0	0	0	0	0	0	0	0
cdsA		Phosphatidate cytidylyltransferase	1	1	1	1	1	1	1	1	1	1	1	1	1	1	1	1	1	1
cdtB		Cytolethal distending toxin subunit B	0	1	1	0	0	0	1	0	1	1	1	1	0	0	0	0	1	0
cecR		HTH-type transcriptional dual regulator CecR	1	1	1	1	1	1	1	1	1	1	1	1	1	1	1	1	1	1
cedA		Cell division activator CedA	1	1	1	1	1	1	1	1	1	1	1	1	1	1	1	1	1	1
cetB		2-epi-5-epi-valiolone epimerase	1	1	1	1	1	1	1	1	1	1	1	1	1	1	1	1	1	1
cfa		Cyclopropane-fatty-acyl-phospholipid synthase	1	1	1	1	1	1	1	1	1	1	1	1	1	1	1	1	1	1
cfaD		CFA/I fimbrial subunit D	0	0	0	0	0	0	0	0	0	0	0	0	0	0	1	0	0	0
cfxP		Phosphoribulokinase, plasmid	1	1	1	1	1	1	1	1	1	1	1	1	1	1	1	1	1	1
chaA		Sodium-potassium/proton antiporter ChaA	1	1	1	1	1	1	1	1	1	1	1	1	1	1	1	1	1	1
chaB		Putative cation transport regulator ChaB	1	1	1	1	1	1	1	1	1	1	1	1	1	1	1	1	1	1
chaC		Glutathione-specific gamma-glutamylcyclotransferase	1	1	1	1	1	1	1	1	1	1	1	1	1	1	1	1	1	1
chbA		PTS system N,N'-diacetylchitobiose-specific EIIA component	1	1	1	1	1	1	1	1	1	1	1	1	1	1	0	1	1	1
chbB		PTS system N,N'-diacetylchitobiose-specific EIIB component	1	1	1	1	1	1	1	1	1	1	1	1	1	1	1	1	1	1
chbC		PTS system N,N'-diacetylchitobiose-specific EIIC component	1	1	1	1	1	1	1	1	1	1	1	1	1	1	1	1	1	1
chbC_1		PTS system N,N'-diacetylchitobiose-specific EIIC component	1	0	0	0	1	0	0	1	0	1	1	0	0	0	0	0	0	0
chbF		6-phospho-beta-glucosidase	1	1	1	1	1	1	1	1	1	1	1	1	1	1	1	1	1	1
chbG		Chitooligosaccharide deacetylase ChbG	1	1	1	1	1	1	1	1	1	1	1	1	1	1	1	1	1	1
chbR		HTH-type transcriptional regulator ChbR	1	1	1	1	1	1	1	1	1	1	1	1	1	1	1	1	1	1
cheA		Chemotaxis protein CheA	1	1	1	1	1	1	1	1	1	1	1	1	1	1	1	1	1	1
cheB		Protein-glutamate methylesterase/protein-glutamine glutaminase	1	1	1	1	1	1	1	1	1	1	1	1	1	1	1	1	1	1
cheR		Chemotaxis protein methyltransferase	1	1	1	1	1	1	1	1	1	1	1	1	1	1	1	1	1	1
cheW		Chemotaxis protein CheW	1	1	1	1	1	1	1	1	1	1	1	1	1	1	1	1	1	1
cheY		Chemotaxis protein CheY	1	1	1	1	1	1	1	1	1	1	1	1	1	1	1	1	1	1
cheZ		Protein phosphatase CheZ	1	1	1	1	1	1	1	1	1	1	1	1	1	1	1	1	1	1
chiP		Chitoporin	1	1	1	0	1	1	1	1	1	1	1	1	1	1	1	0	1	1
chiQ		putative lipoprotein ChiQ	1	1	1	1	1	1	1	1	1	1	1	1	1	1	1	1	1	1
chrR		Quinone reductase	1	1	1	1	1	1	1	1	0	1	1	1	1	1	1	1	1	1
chuR_1		Anaerobic sulfatase-maturating enzyme	1	1	1	1	1	1	1	1	1	1	1	1	1	1	1	1	1	1
chuR_2		Anaerobic sulfatase-maturating enzyme	1	1	1	1	1	1	1	1	1	1	1	1	1	1	1	1	1	1
chuW		Anaerobilin synthase	1	1	1	1	1	1	1	1	1	1	1	1	1	1	1	1	1	1
cia		Colicin-Ia	0	0	0	0	0	1	0	0	0	0	0	0	1	0	0	0	0	0
cirA_1		Colicin I receptor	1	1	1	1	1	1	1	1	1	1	1	1	1	1	1	1	1	1
cirA_2		Colicin I receptor	1	1	1	1	1	1	1	1	1	1	1	1	1	1	1	1	1	1
citC		[Citrate [pro-3S]-lyase] ligase	1	1	1	1	1	1	1	1	1	1	1	1	1	1	1	1	1	1
citD		Citrate lyase acyl carrier protein	1	1	1	1	1	1	1	1	1	1	1	1	1	1	1	1	1	1
citE		Citrate lyase subunit beta	1	1	1	1	1	1	1	1	1	1	1	1	1	1	1	1	1	1
citF		Citrate lyase alpha chain	1	1	1	1	1	1	1	1	1	1	1	1	1	1	1	1	1	1
citG		2-(5''-triphosphoribosyl)-3'-dephosphocoenzyme-A synthase	1	1	1	1	1	1	1	1	1	1	1	1	1	1	1	1	1	1
citX		Apo-citrate lyase phosphoribosyl-dephospho-CoA transferase	1	1	1	1	1	1	1	1	1	1	1	1	1	1	1	1	1	1
clcA		H(+)/Cl(-) exchange transporter ClcA	1	1	1	1	1	1	1	1	1	1	1	1	1	1	1	1	1	1
clcB		Voltage-gated ClC-type chloride channel ClcB	1	1	1	1	1	1	1	1	1	1	1	1	1	1	1	0	1	1
clcD		Carboxymethylenebutenolidase	1	1	1	1	1	1	1	1	1	1	1	1	1	1	1	1	1	1
clpA		ATP-dependent Clp protease ATP-binding subunit ClpA	1	1	1	1	1	1	1	1	1	1	1	1	1	1	1	1	1	1
clpB		Chaperone protein ClpB	1	1	1	1	1	1	0	1	1	1	1	1	1	1	1	1	1	1
clpP		ATP-dependent Clp protease proteolytic subunit	1	1	1	1	1	1	1	1	1	1	1	1	1	1	1	1	1	1
clpP_2		ATP-dependent Clp protease proteolytic subunit	0	0	0	0	0	0	0	0	1	0	0	0	0	0	0	0	0	0
clpS		ATP-dependent Clp protease adapter protein ClpS	1	1	1	1	1	1	1	1	1	1	1	1	1	1	1	1	1	1
clpV1		Protein ClpV1	1	1	1	1	1	1	0	1	1	1	1	1	1	1	1	1	1	1
clpV1_1		Protein ClpV1	0	0	0	0	0	1	0	0	0	0	0	1	0	0	0	0	0	0
clpV1_2		Protein ClpV1	0	1	0	0	1	1	0	0	1	0	0	1	0	0	0	0	0	0
clpX		ATP-dependent Clp protease ATP-binding subunit ClpX	1	1	1	1	1	1	1	1	1	1	1	1	1	1	1	1	1	1
clpX_2		ATP-dependent Clp protease ATP-binding subunit ClpX	0	0	0	0	0	0	0	0	0	0	0	0	1	0	0	0	0	0
clsA		Cardiolipin synthase A	1	1	1	1	1	1	1	1	1	1	1	1	1	1	1	1	1	1
clsB		Cardiolipin synthase B	1	1	1	1	1	1	1	1	1	1	1	1	1	1	1	1	1	1
clsC		Cardiolipin synthase C	1	1	1	1	1	1	1	1	1	1	1	1	1	1	1	1	1	1
cma		Colicin-M	0	0	0	0	0	0	0	0	0	0	0	0	1	0	0	0	0	0
cmi		Colicin-M immunity protein	0	0	0	0	0	0	0	0	0	0	0	0	1	0	0	0	0	0
cmk		Cytidylate kinase	1	1	1	1	1	1	1	1	1	1	1	1	1	1	1	1	1	1
cmoA		Carboxy-S-adenosyl-L-methionine synthase	1	1	1	1	1	1	1	1	1	1	1	1	1	1	1	1	1	1
cmoB		tRNA U34 carboxymethyltransferase	1	1	1	1	1	1	1	1	1	1	1	1	1	1	1	1	1	1
cmoM		tRNA 5-carboxymethoxyuridine methyltransferase	1	1	1	1	1	1	1	1	1	1	1	1	1	1	1	1	1	1
cmtB		Mannitol-specific cryptic phosphotransferase enzyme IIA component	1	1	1	1	1	1	1	1	1	1	1	1	1	1	1	1	1	1
cnl		Lysis protein for colicin N	0	0	0	0	0	0	0	0	0	0	1	0	0	0	0	0	0	0
cnoX		Chaperedoxin	1	1	1	1	1	1	1	1	1	1	1	1	1	1	1	1	1	1
cntO_1		Metal-pseudopaline receptor CntO	1	1	1	1	1	1	1	1	1	1	1	1	1	1	1	1	1	1
cntO_2		Metal-pseudopaline receptor CntO	1	1	1	1	1	1	1	1	1	1	1	1	1	1	1	1	1	1
cnu		OriC-binding nucleoid-associated protein	1	1	1	1	1	1	1	1	1	1	1	1	1	1	1	1	1	1
coaA_1		Pantothenate kinase	1	1	1	1	1	1	1	1	1	1	1	1	1	1	1	1	1	1
coaA_2		Pantothenate kinase	1	1	1	1	1	1	1	1	1	1	1	1	1	1	1	1	1	1
coaBC		Coenzyme A biosynthesis bifunctional protein CoaBC	1	1	1	1	1	1	1	1	1	1	1	1	1	1	1	1	1	1
coaD		Phosphopantetheine adenylyltransferase	1	1	1	1	1	1	1	1	1	1	1	1	1	1	1	1	1	1
coaE		Dephospho-CoA kinase	1	1	1	1	1	1	1	1	1	1	1	1	1	1	1	1	1	1
coaE_2		Dephospho-CoA kinase	0	0	0	0	0	0	0	0	0	0	0	0	1	0	0	0	0	0
cobB		NAD-dependent protein deacylase	1	1	1	1	1	1	1	1	1	1	1	1	1	1	1	1	1	1
cobC		Adenosylcobalamin/alpha-ribazole phosphatase	1	1	1	1	1	1	1	1	1	1	1	1	1	1	1	1	1	1
cobS		Adenosylcobinamide-GDP ribazoletransferase	1	1	1	1	1	1	1	1	1	1	1	1	1	1	1	1	1	1
cobT		Nicotinate-nucleotide--dimethylbenzimidazole phosphoribosyltransferase	1	1	1	1	1	1	1	1	1	1	1	1	1	0	1	1	1	1
cobU		Bifunctional adenosylcobalamin biosynthesis protein CobU	1	1	1	1	1	1	1	1	1	1	1	1	1	0	1	1	1	1
codA		Cytosine deaminase	1	1	1	1	1	1	1	1	1	1	1	1	1	1	1	1	1	1
codB_1		Cytosine permease	1	1	1	1	1	1	1	1	1	1	1	1	1	1	1	1	1	1
codB_2		Cytosine permease	1	1	1	1	1	1	1	1	1	1	1	1	1	1	1	1	1	1
codB_3		Cytosine permease	0	0	0	0	0	0	0	0	0	0	0	0	0	0	1	0	0	0
cof		HMP-PP phosphatase	1	1	1	1	1	1	1	1	1	1	1	1	1	1	1	1	1	1
comEC		ComE operon protein 3	0	0	0	0	0	0	0	0	1	0	0	0	0	0	0	0	0	1
comM		Competence protein ComM	1	1	1	1	1	1	1	1	1	1	1	1	1	1	1	1	1	1
comR		HTH-type transcriptional repressor ComR	1	1	1	1	1	1	1	1	1	1	1	1	1	1	1	1	1	1
copA		Copper-exporting P-type ATPase	1	1	1	1	1	1	1	1	1	1	1	1	1	1	1	1	1	1
COQ5_1		2-methoxy-6-polyprenyl-1,4-benzoquinol methylase, mitochondrial	1	1	1	1	1	1	0	1	1	1	1	1	1	1	1	1	1	1
COQ5_2		2-methoxy-6-polyprenyl-1,4-benzoquinol methylase, mitochondrial	1	1	1	1	1	1	1	1	1	1	1	1	1	1	1	1	1	1
COQ5_3		2-methoxy-6-polyprenyl-1,4-benzoquinol methylase, mitochondrial	0	0	0	0	0	0	0	0	0	0	0	0	0	1	0	0	0	0
corA		Magnesium transport protein CorA	1	1	1	1	1	1	1	1	1	1	1	1	1	1	1	1	1	1
corC		Magnesium and cobalt efflux protein CorC	1	1	1	1	1	1	1	1	1	1	1	1	1	1	1	1	1	1
cotSA		Spore coat protein SA	0	1	0	0	0	0	0	0	1	0	0	1	0	0	1	1	1	0
cpdA		3',5'-cyclic adenosine monophosphate phosphodiesterase CpdA	1	1	1	1	1	1	1	1	1	1	1	1	1	1	1	1	1	1
cpdB		2',3'-cyclic-nucleotide 2'-phosphodiesterase/3'-nucleotidase	1	1	1	1	1	1	1	1	1	1	1	1	1	1	1	1	1	1
cpoB		Cell division coordinator CpoB	1	1	1	1	1	1	1	1	1	1	1	1	1	1	1	1	1	1
cpxA		Sensor histidine kinase CpxA	1	1	1	1	1	1	1	1	1	1	1	1	1	1	1	1	1	1
cpxP		Periplasmic protein CpxP	1	1	1	1	1	1	1	1	1	1	1	1	1	1	1	1	1	1
cpxR		Transcriptional regulatory protein CpxR	1	1	1	1	1	1	1	1	1	1	1	1	1	1	1	1	1	1
cra		Catabolite repressor/activator	1	1	1	1	1	1	1	1	1	1	1	1	1	1	1	1	1	1
cra_2		Catabolite repressor/activator	0	0	0	0	0	1	0	0	0	0	0	0	1	1	1	0	0	1
crcB		Putative fluoride ion transporter CrcB	1	1	1	1	1	1	1	1	1	1	1	1	1	1	1	1	1	1
creB		Transcriptional regulatory protein CreB	1	1	1	1	1	1	1	1	1	1	1	1	1	1	1	1	1	1
creC		Sensor protein CreC	1	1	1	1	1	1	1	1	1	1	1	1	1	1	1	1	1	1
creC_2		Sensor protein CreC	0	0	0	1	0	0	0	0	0	0	0	0	0	0	0	0	0	0
creD		Inner membrane protein CreD	1	1	1	1	1	1	1	1	1	1	1	1	1	1	1	1	1	1
crfC		Clamp-binding protein CrfC	1	1	1	1	1	1	1	1	1	1	1	1	1	1	1	1	1	1
crfC_1		Clamp-binding protein CrfC	0	0	0	0	0	0	0	0	1	0	0	0	0	0	0	0	0	0
crfC_2		Clamp-binding protein CrfC	0	0	0	0	0	0	0	0	0	0	0	0	0	1	0	0	0	0
crl		Sigma factor-binding protein Crl	1	1	1	1	1	1	1	1	1	1	1	1	1	1	1	1	1	1
crp		cAMP-activated global transcriptional regulator CRP	1	1	1	1	1	1	1	1	1	1	1	1	1	1	1	1	1	1
crr		PTS system glucose-specific EIIA component	1	1	1	1	1	1	1	1	1	1	1	1	1	1	1	1	1	1
crt_1		Short-chain-enoyl-CoA hydratase	1	1	1	1	1	1	1	1	1	1	1	1	1	1	1	1	1	1
crt_2		Short-chain-enoyl-CoA hydratase	1	1	1	1	1	1	1	1	1	1	1	1	1	1	1	1	1	1
csdA		Cysteine desulfurase CsdA	1	1	1	1	1	1	1	1	1	1	1	1	1	1	1	1	1	1
csdE		Sulfur acceptor protein CsdE	1	1	1	1	1	1	1	1	1	1	1	1	1	1	1	1	1	1
csgA		Major curlin subunit	1	1	1	1	1	1	1	1	1	1	1	1	1	1	1	1	1	1
csgB		Minor curlin subunit	1	1	1	1	1	1	1	1	1	1	1	1	1	1	1	1	1	1
csgC		Curli assembly protein CsgC	1	1	1	1	1	1	1	1	1	1	1	1	1	1	1	1	1	1
csgD		CsgBAC operon transcriptional regulatory protein	1	1	1	1	1	1	1	1	1	1	1	1	1	1	1	1	1	1
csgE		Curli production assembly/transport component CsgE	1	1	1	1	1	1	1	1	1	1	1	1	1	1	1	1	1	1
csgF		Curli production assembly/transport component CsgF	1	1	1	1	1	1	1	1	1	1	1	1	1	1	1	1	1	1
csgG		Curli production assembly/transport component CsgG	1	1	1	1	1	1	1	1	1	1	1	1	1	1	1	1	1	1
cspA		Cold shock protein CspA	1	1	1	1	1	1	1	1	1	1	1	1	1	1	1	1	1	1
cspB		Cold shock-like protein CspB	1	1	1	1	1	1	1	1	1	1	1	1	1	1	0	1	1	1
cspB_2		Cold shock-like protein CspB	0	0	0	0	0	0	0	0	0	0	0	0	1	0	0	0	0	0
cspC		Cold shock-like protein CspC	1	1	1	1	1	1	1	1	1	1	1	1	1	1	0	1	1	1
cspD		Cold shock-like protein CspD	1	1	1	1	1	1	1	1	1	1	1	1	1	1	1	1	1	1
cspE		Cold shock-like protein CspE	1	1	1	1	1	1	1	1	1	1	1	1	1	1	1	1	1	1
cspG		Cold shock-like protein CspG	1	1	1	1	1	1	1	1	1	1	1	1	1	1	1	1	1	1
cspG_1		Cold shock-like protein CspG	0	1	1	1	1	0	0	0	1	0	0	0	0	0	1	1	1	0
cspG_3		Cold shock-like protein CspG	0	0	0	0	0	0	0	0	0	0	0	0	0	0	1	0	0	0
cspJ		Cold shock-like protein CspJ	0	0	0	0	0	0	0	0	0	0	0	0	0	0	1	0	0	0
csqR		HTH-type transcriptional repressor CsqR	1	1	1	1	1	1	1	1	1	1	1	1	1	1	1	1	1	1
csrA		Carbon storage regulator	1	1	1	1	1	1	1	1	1	1	1	1	1	1	1	1	1	1
csrD		RNase E specificity factor CsrD	1	1	1	1	1	1	1	1	1	1	1	1	1	1	1	1	1	1
cstA		Peptide transporter CstA	1	1	1	1	1	1	1	1	1	1	1	1	1	1	1	1	1	1
csy1		CRISPR-associated protein Csy1	1	1	0	1	1	0	1	1	1	1	1	1	1	0	0	1	0	0
csy2		CRISPR-associated protein Csy2	1	1	1	1	1	1	1	1	1	1	1	1	1	1	1	1	1	1
csy3		CRISPR-associated protein Csy3	1	1	1	1	1	1	1	1	1	1	1	1	1	1	1	1	1	1
cueO		Blue copper oxidase CueO	1	1	1	1	1	1	1	1	1	1	1	1	1	1	1	1	1	1
cueR		HTH-type transcriptional regulator CueR	1	1	1	1	1	1	1	1	1	1	1	1	1	1	1	1	1	1
curA		NADPH-dependent curcumin reductase	1	1	1	1	1	1	1	1	1	1	1	1	1	1	1	1	1	1
curA_2		NADPH-dependent curcumin reductase	0	0	0	0	0	0	0	0	0	0	0	0	0	0	1	0	0	0
cusA		Cation efflux system protein CusA	1	1	1	1	1	1	1	1	1	1	1	1	1	1	1	1	1	1
cusA_1		Cation efflux system protein CusA	0	0	0	0	0	0	0	0	0	0	0	0	0	0	0	1	0	0
cusB		Cation efflux system protein CusB	1	1	1	1	1	1	1	1	1	1	1	1	1	1	1	1	1	1
cusC_1		Cation efflux system protein CusC	1	1	1	1	1	1	1	1	1	1	1	1	1	1	1	1	1	1
cusC_2		Cation efflux system protein CusC	1	1	1	1	1	1	1	1	1	1	1	1	1	1	1	1	1	1
cusF		Cation efflux system protein CusF	1	1	1	1	1	1	1	1	1	1	1	1	1	1	1	1	1	1
cusR		Transcriptional regulatory protein CusR	1	1	1	1	1	1	1	1	1	1	1	1	1	1	1	1	1	1
cusS		Sensor histidine kinase CusS	1	1	1	1	1	1	1	1	1	1	1	1	1	1	1	1	1	1
cutA		Divalent-cation tolerance protein CutA	1	1	1	1	1	1	1	1	1	1	1	1	1	1	1	1	1	1
cutC_1		Choline trimethylamine-lyase	1	1	1	1	1	1	1	1	1	1	1	1	1	1	1	1	1	1
cutC_2		Copper homeostasis protein CutC	1	1	1	1	1	1	1	1	1	1	1	1	1	1	1	1	1	1
cutD_1		Choline trimethylamine-lyase activating enzyme	1	1	1	1	1	1	1	1	1	1	1	1	1	1	1	1	1	1
cutD_2		Choline trimethylamine-lyase activating enzyme	1	1	1	1	1	1	1	1	1	1	1	1	1	1	1	1	1	1
cvaA		Colicin V secretion protein CvaA	0	0	0	0	0	1	0	0	0	0	0	0	0	0	0	0	0	0
cvpA		Colicin V production protein	1	1	1	1	1	1	1	1	1	1	1	1	1	1	1	1	1	1
cvrA		K(+)/H(+) antiporter NhaP2	1	1	1	1	1	1	1	1	1	1	1	1	1	1	0	1	1	1
cyaA		Adenylate cyclase	1	1	1	1	1	1	1	1	1	1	1	1	1	1	1	1	1	1
cyaY		Iron-sulfur cluster assembly protein CyaY	1	1	1	1	1	1	1	1	1	1	1	1	1	1	1	1	1	1
cybB		Cytochrome b561	1	1	1	1	1	1	1	1	1	1	1	1	1	1	1	1	1	1
cybC		Soluble cytochrome b562	1	1	1	1	1	1	1	1	1	1	1	1	1	1	1	1	1	1
cycA		D-serine/D-alanine/glycine transporter	1	1	1	1	1	1	1	1	1	1	1	1	1	1	1	1	1	1
cydA		Cytochrome bd-I ubiquinol oxidase subunit 1	1	1	1	1	1	1	1	1	1	1	1	1	1	1	1	1	1	1
cydB		Cytochrome bd-I ubiquinol oxidase subunit 2	1	1	1	1	1	1	1	1	1	1	1	1	1	1	1	1	1	1
cydD		ATP-binding/permease protein CydD	1	1	1	1	1	1	1	1	1	1	1	1	1	1	1	1	1	1
cydX		Cytochrome bd-I ubiquinol oxidase subunit X	1	1	1	1	1	1	1	1	1	1	1	1	1	1	1	1	1	1
cynR_1		HTH-type transcriptional regulator CynR	1	1	1	1	1	1	1	1	1	1	1	1	1	1	1	1	1	1
cynR_2		HTH-type transcriptional regulator CynR	1	1	1	1	1	1	1	1	1	1	1	1	1	1	1	1	1	1
cyoA		Cytochrome bo(3) ubiquinol oxidase subunit 2	1	1	1	1	1	1	1	1	1	1	1	1	1	1	1	1	1	1
cyoB		Cytochrome bo(3) ubiquinol oxidase subunit 1	1	1	1	1	1	1	1	1	1	1	1	1	1	1	1	1	1	1
cyoC		Cytochrome bo(3) ubiquinol oxidase subunit 3	1	1	1	1	1	1	1	1	1	1	1	1	1	1	1	1	1	1
cyoD		Cytochrome bo(3) ubiquinol oxidase subunit 4	1	1	1	1	1	1	1	1	1	1	1	1	1	1	1	1	1	1
cyoE		Protoheme IX farnesyltransferase	1	1	1	1	1	1	1	1	1	1	1	1	1	1	1	1	1	1
cysA		Sulfate/thiosulfate import ATP-binding protein CysA	1	1	1	1	1	1	1	1	1	1	1	1	1	1	1	1	1	1
cysB		HTH-type transcriptional regulator CysB	1	1	1	1	1	1	1	1	1	1	1	1	1	1	1	1	1	1
cysC		Adenylyl-sulfate kinase	1	1	1	1	1	1	1	1	1	1	1	1	1	1	1	1	1	1
cysC_2		Adenylyl-sulfate kinase	0	0	0	0	0	0	0	0	0	0	0	0	1	0	0	0	0	0
cysD		Sulfate adenylyltransferase subunit 2	1	1	1	1	1	1	1	1	1	1	1	1	1	1	1	1	1	1
cysD_1		Sulfate adenylyltransferase subunit 2	0	0	0	0	0	0	0	0	0	0	0	0	0	0	0	0	1	0
cysE_1		Serine acetyltransferase	1	1	1	1	1	1	1	1	1	1	1	1	1	1	1	1	1	1
cysE_2		Serine acetyltransferase	1	1	1	1	1	1	1	1	1	1	1	1	1	1	1	1	1	1
cysG		Siroheme synthase	1	1	1	1	1	1	1	1	1	1	1	1	1	1	1	1	1	1
cysH_1		Phosphoadenosine phosphosulfate reductase	1	1	1	1	1	1	1	1	1	1	1	1	1	1	1	1	1	1
cysH_2		Phosphoadenosine phosphosulfate reductase	1	1	1	1	1	1	1	1	1	1	1	1	1	1	1	1	1	1
cysH_3		Phosphoadenosine phosphosulfate reductase	0	0	0	0	0	1	0	0	0	0	0	0	0	0	0	0	0	0
cysH_4		Phosphoadenosine phosphosulfate reductase	0	0	0	0	0	1	0	0	0	0	0	0	0	0	0	0	0	0
cysI		Sulfite reductase [NADPH] hemoprotein beta-component	1	1	1	1	1	1	1	1	1	1	1	1	1	1	1	1	1	1
cysJ		Sulfite reductase [NADPH] flavoprotein alpha-component	1	1	1	1	1	1	1	1	1	1	1	1	1	1	1	1	1	1
cysK		Cysteine synthase A	1	1	1	1	1	1	1	1	1	1	1	1	1	1	1	1	1	1
cysL		HTH-type transcriptional regulator CysL	1	1	1	1	1	1	1	1	1	1	1	1	1	1	1	1	1	1
cysM		Cysteine synthase B	1	1	1	1	1	1	1	1	1	1	1	1	1	1	1	1	1	1
cysN		Sulfate adenylyltransferase subunit 1	1	1	1	1	1	1	1	1	1	1	1	1	1	1	1	1	1	1
cysP		Thiosulfate-binding protein	1	1	1	1	1	1	1	1	1	1	1	1	1	1	1	1	1	1
cysQ		3'(2'),5'-bisphosphate nucleotidase CysQ	1	1	1	1	1	1	1	1	1	1	1	1	1	1	1	1	1	1
cysS		Cysteine--tRNA ligase	1	1	1	1	1	1	1	1	1	1	1	1	1	1	1	1	1	1
cysT		Sulfate transport system permease protein CysT	1	1	1	1	1	1	1	1	1	1	1	1	1	1	1	1	1	1
cysW		Sulfate transport system permease protein CysW	1	1	1	1	1	1	1	1	1	1	1	1	1	1	1	1	1	1
cysZ		Sulfate transporter CysZ	1	1	1	1	1	1	1	1	1	1	1	1	1	1	1	1	1	1
cytR_1		HTH-type transcriptional repressor CytR	1	1	1	1	1	1	1	1	1	1	1	1	1	1	1	1	1	1
cytR_2		HTH-type transcriptional repressor CytR	1	1	1	1	1	1	1	1	1	1	1	1	1	1	1	1	1	1
czcR		Transcriptional activator protein CzcR	1	1	1	1	1	1	0	1	1	1	1	1	1	1	1	1	1	1
dacA		D-alanyl-D-alanine carboxypeptidase DacA	1	1	1	1	1	1	1	1	1	1	1	1	1	1	1	1	1	1
dacB		D-alanyl-D-alanine carboxypeptidase DacB	1	1	1	1	1	1	1	1	1	1	1	1	1	1	1	1	1	1
dacC		D-alanyl-D-alanine carboxypeptidase DacC	1	1	1	1	1	1	1	1	1	1	1	1	1	1	1	1	1	1
dacD		D-alanyl-D-alanine carboxypeptidase DacD	1	1	1	1	1	1	1	1	1	1	1	1	1	1	1	1	1	1
dadA_1		D-amino acid dehydrogenase	1	1	1	1	1	1	1	1	1	1	1	1	1	1	1	1	1	1
dadA_2		D-amino acid dehydrogenase	1	0	0	0	0	1	1	1	0	1	1	0	0	1	0	0	0	0
dadA_3		D-amino acid dehydrogenase	1	1	1	1	1	1	1	1	1	1	1	1	1	1	0	1	1	1
dadA_4		D-amino acid dehydrogenase	1	1	1	1	1	1	1	1	1	1	1	1	1	1	1	1	1	1
dadD		5'-deoxyadenosine deaminase	1	1	1	1	1	1	1	1	1	1	1	1	1	1	1	1	1	1
dadX		Alanine racemase, catabolic	1	1	1	1	1	1	1	1	1	1	1	1	1	1	0	1	1	1
dam		DNA adenine methylase	1	1	1	1	1	1	1	1	1	1	1	1	1	1	1	1	1	1
dam_1		DNA adenine methylase	1	0	0	0	0	0	0	1	1	1	1	0	0	0	0	0	0	0
dam_2		DNA adenine methylase	0	0	0	0	0	0	1	0	0	0	0	0	0	0	0	0	0	0
damX		Cell division protein DamX	1	1	1	1	1	1	1	1	1	1	1	1	1	1	1	1	1	1
dapA_1		4-hydroxy-tetrahydrodipicolinate synthase	1	1	1	1	1	1	1	1	1	1	1	1	1	1	1	1	1	1
dapA_2		4-hydroxy-tetrahydrodipicolinate synthase	1	1	1	1	1	1	1	1	1	1	1	1	1	1	1	1	1	1
dapB		4-hydroxy-tetrahydrodipicolinate reductase	1	1	1	1	1	1	1	1	1	1	1	1	1	1	1	1	1	1
dapD		2,3,4,5-tetrahydropyridine-2,6-dicarboxylate N-succinyltransferase	1	1	1	1	1	1	1	1	1	1	1	1	1	1	1	1	1	1
dapE		Succinyl-diaminopimelate desuccinylase	1	1	1	1	1	1	1	1	1	1	1	1	1	1	1	1	1	1
dapF		Diaminopimelate epimerase	1	1	1	1	1	1	1	1	1	1	1	1	1	1	1	1	1	1
dapH		2,3,4,5-tetrahydropyridine-2,6-dicarboxylate N-acetyltransferase	0	1	0	0	0	0	0	0	0	0	0	1	0	0	0	0	0	0
dauA		C4-dicarboxylic acid transporter DauA	1	1	1	1	1	1	1	1	1	1	1	1	1	1	1	1	1	1
dauA_2		C4-dicarboxylic acid transporter DauA	0	0	0	0	0	0	0	0	0	0	0	0	0	0	0	0	1	0
dauR		Transcriptional regulator DauR	1	1	1	1	1	1	1	1	1	1	1	1	1	1	1	1	1	1
dauR_1		Transcriptional regulator DauR	0	0	0	0	1	0	0	0	0	0	0	1	0	0	0	0	0	0
dbpA_1		ATP-dependent RNA helicase DbpA	1	1	1	1	1	1	1	1	1	1	1	1	1	1	1	1	1	1
dbpA_2		ATP-dependent RNA helicase DbpA	1	1	1	1	1	1	1	1	1	1	1	1	1	1	1	1	1	1
dbpA_3		ATP-dependent RNA helicase DbpA	0	0	0	0	0	1	0	0	0	0	0	0	0	0	0	0	0	0
dcd		dCTP deaminase	1	1	1	1	1	1	1	1	1	1	1	1	1	1	1	1	1	1
dcm		DNA-cytosine methyltransferase	1	1	1	1	1	1	1	1	1	1	1	1	1	1	1	1	1	1
dcm_1		DNA-cytosine methyltransferase	0	1	1	0	0	0	0	0	0	0	0	1	0	0	0	0	0	0
dcm_2		DNA-cytosine methyltransferase	0	0	0	0	0	0	0	0	0	0	0	0	1	0	0	0	0	0
dcp		Dipeptidyl carboxypeptidase	1	1	1	1	1	1	1	1	1	1	1	1	1	1	1	1	1	1
dctA		Aerobic C4-dicarboxylate transport protein	1	1	1	1	1	1	1	1	1	1	1	1	1	1	0	1	1	1
dctD		C4-dicarboxylate transport transcriptional regulatory protein DctD	1	1	1	1	1	1	1	1	1	1	1	1	1	1	1	1	1	1
dctD_2		C4-dicarboxylate transport transcriptional regulatory protein DctD	0	0	0	0	0	0	0	0	0	0	0	0	0	0	1	0	0	0
dctM		C4-dicarboxylate TRAP transporter large permease protein DctM	1	1	1	1	1	1	1	1	1	1	1	1	1	1	1	1	1	1
dctR		HTH-type transcriptional regulator DctR	1	1	1	1	1	1	1	1	1	1	1	1	1	1	1	1	1	1
dcuA		Anaerobic C4-dicarboxylate transporter DcuA	1	1	1	1	1	1	1	1	1	1	1	1	1	1	1	1	1	1
dcuB		Anaerobic C4-dicarboxylate transporter DcuB	1	1	1	1	1	1	1	1	1	1	1	1	1	1	1	1	0	1
dcuB_2		Anaerobic C4-dicarboxylate transporter DcuB	0	0	0	0	0	0	0	0	0	0	0	0	0	0	0	0	1	0
dcuD		Putative cryptic C4-dicarboxylate transporter DcuD	1	1	1	1	1	1	1	1	1	1	1	1	1	1	1	1	1	1
dcuR		Transcriptional regulatory protein DcuR	1	1	1	1	1	1	1	1	1	1	1	1	1	1	1	1	1	1
dcuS		Sensor histidine kinase DcuS	1	1	1	1	1	1	1	1	1	1	1	1	1	1	1	1	1	1
dcyD		D-cysteine desulfhydrase	1	1	1	1	1	1	1	1	1	1	1	1	1	1	1	1	1	1
ddlA		D-alanine--D-alanine ligase A	1	1	1	1	1	1	1	1	1	1	1	1	1	1	1	1	1	1
ddlB		D-alanine--D-alanine ligase B	1	1	1	1	1	1	1	1	1	1	1	1	1	1	1	1	1	1
ddpA		putative D,D-dipeptide-binding periplasmic protein DdpA	1	1	1	1	1	1	1	1	1	1	1	1	1	1	1	1	1	1
ddpC		putative D,D-dipeptide transport system permease protein DdpC	1	1	1	1	1	1	1	1	1	1	1	1	1	1	1	1	1	1
ddrA		Diol dehydratase-reactivating factor alpha subunit	1	1	1	1	1	1	1	1	1	1	1	1	1	0	1	1	1	1
deaD		ATP-dependent RNA helicase DeaD	1	1	1	1	1	1	1	1	1	1	1	1	1	1	1	1	1	1
decR		DNA-binding transcriptional activator DecR	1	1	1	1	1	1	1	1	1	1	1	1	1	1	1	1	1	1
dedA		Protein DedA	1	1	1	1	1	1	1	1	1	1	1	1	1	1	1	1	1	1
dedD		Cell division protein DedD	1	1	1	1	1	1	1	1	1	1	1	1	1	1	1	1	1	1
def		Peptide deformylase	1	1	1	1	1	1	1	1	1	1	1	1	1	1	1	1	1	1
degP		Periplasmic serine endoprotease DegP	1	1	1	1	1	1	1	1	1	1	1	1	1	1	1	1	1	1
degQ		Periplasmic pH-dependent serine endoprotease DegQ	1	1	1	1	1	1	1	1	1	1	1	1	1	1	1	1	1	1
degS		Serine endoprotease DegS	1	1	1	1	1	1	1	1	1	1	1	1	1	1	1	1	1	1
deoA		Thymidine phosphorylase	1	1	1	1	1	1	1	1	1	1	1	1	1	1	1	1	1	1
deoB_1		Phosphopentomutase	1	1	1	1	1	1	1	1	1	1	1	1	1	1	1	1	1	1
deoB_2		Phosphopentomutase	1	1	1	1	1	1	1	1	1	1	1	1	1	1	1	1	1	1
deoC		Deoxyribose-phosphate aldolase	1	1	1	1	1	1	1	1	1	1	1	1	1	1	1	1	1	1
deoD		Purine nucleoside phosphorylase DeoD-type	1	1	1	1	1	1	1	1	1	1	1	1	1	1	1	1	1	1
deoR		Deoxyribose operon repressor	1	1	1	1	1	1	1	1	1	1	1	1	1	1	1	1	1	1
der		GTPase Der	1	1	1	1	1	1	1	1	1	1	1	1	1	1	1	1	1	1
der_2		GTPase Der	0	1	0	0	0	1	0	0	1	0	0	1	0	0	0	0	0	0
der_3		GTPase Der	0	0	0	0	0	1	0	0	0	0	0	0	0	0	0	0	0	0
der_4		GTPase Der	0	0	0	0	0	1	0	0	0	0	0	0	0	0	0	0	0	0
dfrD		Dihydrofolate reductase	0	0	0	0	0	0	0	0	0	0	0	0	1	0	0	0	0	0
dgcC		putative diguanylate cyclase DgcC	1	1	1	1	1	1	1	1	1	1	1	1	1	1	1	1	1	1
dgcE		putative diguanylate cyclase DgcE	1	1	1	1	1	1	1	1	1	1	1	1	1	1	1	1	1	1
dgcJ		putative diguanylate cyclase DgcJ	1	1	1	1	1	1	1	1	1	1	1	1	1	1	0	1	1	1
dgcM		Diguanylate cyclase DgcM	1	1	1	1	1	1	1	1	1	1	1	1	1	1	0	1	1	1
dgcN		Diguanylate cyclase DgcN	1	1	1	1	1	1	0	1	1	1	1	1	1	1	1	1	1	1
dgcN_2		Diguanylate cyclase DgcN	0	0	0	0	0	0	0	0	0	0	0	0	0	0	0	0	0	1
dgcP		Diguanylate cyclase DgcP	1	1	1	1	1	1	1	1	1	1	1	1	1	1	0	1	1	1
dgcQ		putative diguanylate cyclase DgcQ	1	1	1	1	1	1	1	1	1	1	1	1	1	0	1	1	1	1
dgcZ		Diguanylate cyclase DgcZ	1	1	1	1	1	1	1	1	1	1	1	1	1	1	1	1	1	1
dgkA		Diacylglycerol kinase	1	1	1	1	1	1	1	1	1	1	1	1	1	1	1	1	1	1
dgoA		2-dehydro-3-deoxy-6-phosphogalactonate aldolase	1	1	1	1	1	1	1	1	1	1	1	1	1	1	1	1	1	1
dgoD		D-galactonate dehydratase	1	1	1	1	1	1	1	1	1	1	1	1	1	1	1	1	1	1
dgoK1		putative 2-dehydro-3-deoxygalactonokinase DgoK1	1	1	1	1	1	1	1	1	1	1	1	1	1	1	1	1	1	1
dgoT		D-galactonate transporter	1	1	1	1	1	1	1	1	1	1	1	1	1	1	1	1	1	1
dgt		Deoxyguanosinetriphosphate triphosphohydrolase	1	1	1	1	1	1	1	1	1	1	1	1	1	1	1	1	1	1
dhaD		Glycerol dehydrogenase	1	0	0	0	0	0	0	1	1	1	1	0	0	0	0	0	0	0
dhaK		PEP-dependent dihydroxyacetone kinase, dihydroxyacetone-binding subunit DhaK	1	1	1	1	1	1	1	1	1	1	1	1	1	1	1	1	1	1
dhaK_2		PEP-dependent dihydroxyacetone kinase, dihydroxyacetone-binding subunit DhaK	1	0	0	0	0	0	0	1	1	1	1	0	0	0	0	0	0	0
dhaL		PEP-dependent dihydroxyacetone kinase, ADP-binding subunit DhaL	1	1	1	1	1	1	1	1	1	1	1	1	1	1	1	1	1	1
dhaL_2		PEP-dependent dihydroxyacetone kinase, ADP-binding subunit DhaL	1	0	0	0	0	0	0	1	1	1	1	0	0	0	0	0	0	0
dhaM		PEP-dependent dihydroxyacetone kinase, phosphoryl donor subunit DhaM	1	1	1	1	1	1	1	1	1	1	1	1	1	1	1	1	1	1
dhaR		PTS-dependent dihydroxyacetone kinase operon regulatory protein	1	1	1	1	1	1	1	1	1	1	1	1	1	1	1	1	1	1
dhaR_2		PTS-dependent dihydroxyacetone kinase operon regulatory protein	1	0	0	0	0	0	0	1	1	1	1	0	0	0	0	0	0	0
dhbE		2,3-dihydroxybenzoate-AMP ligase	0	0	0	0	0	0	0	0	0	0	0	0	0	1	0	0	0	0
diaA		DnaA initiator-associating protein DiaA	1	1	1	1	1	1	1	1	1	1	1	1	1	1	1	1	1	1
dinB		DNA polymerase IV	1	1	1	1	1	1	1	1	1	1	1	1	1	1	1	1	1	1
dinB_2		DNA polymerase IV	0	0	0	0	0	1	0	0	0	0	0	0	0	0	0	0	0	0
dinF		DNA damage-inducible protein F	1	1	1	1	1	1	1	1	1	1	1	1	1	1	1	1	1	1
dinG		ATP-dependent DNA helicase DinG	1	1	1	1	1	1	1	1	1	1	1	1	1	1	1	1	1	1
dinG_2		3'-5' exonuclease DinG	0	0	0	0	0	0	0	0	1	0	0	0	0	0	0	0	0	0
dinI		DNA damage-inducible protein I	1	1	1	1	1	1	1	1	1	1	1	1	1	1	1	1	1	1
dinI_2		DNA damage-inducible protein I	0	0	0	0	0	0	1	1	1	1	1	0	0	0	0	0	0	0
dinI_3		DNA damage-inducible protein I	0	0	0	0	0	0	0	1	0	0	0	0	0	0	0	0	0	0
dinI_4		DNA damage-inducible protein I	0	0	0	0	0	0	0	1	0	0	0	0	0	0	0	0	0	0
dinI_5		DNA damage-inducible protein I	0	0	0	0	0	0	0	1	0	0	0	0	0	0	0	0	0	0
djlA		Co-chaperone protein DjlA	1	1	1	1	1	1	1	1	1	1	1	1	1	1	1	1	1	1
dkgA		2,5-diketo-D-gluconic acid reductase A	1	1	1	1	1	1	1	1	1	1	1	1	1	1	1	1	1	1
dkgB		2,5-diketo-D-gluconic acid reductase B	1	1	1	1	1	1	0	1	1	1	1	1	1	1	1	1	1	1
dkgB_2		2,5-diketo-D-gluconic acid reductase B	1	0	0	0	0	0	0	0	0	0	0	0	0	0	0	0	0	0
dksA		RNA polymerase-binding transcription factor DksA	1	1	1	1	1	1	1	1	1	1	1	1	1	1	1	1	1	1
dld		Quinone-dependent D-lactate dehydrogenase	1	1	1	1	1	1	1	1	1	1	1	1	1	1	1	1	1	1
dlgD		2,3-diketo-L-gulonate reductase	1	1	1	1	1	1	1	1	1	1	1	1	1	1	1	1	1	1
dlsT		putative serine transporter	1	1	1	1	1	1	1	1	1	1	1	1	1	1	1	1	1	1
dltA		D-alanine--D-alanyl carrier protein ligase	0	0	0	0	0	0	0	0	0	0	0	0	0	1	0	0	0	0
dmlR_1		HTH-type transcriptional regulator DmlR	1	1	1	1	1	1	0	1	1	1	1	1	1	1	1	1	1	1
dmlR_2		HTH-type transcriptional regulator DmlR	1	1	1	1	1	1	1	1	1	1	1	1	1	1	1	1	1	1
dmlR_3		HTH-type transcriptional regulator DmlR	1	1	1	1	1	1	1	1	1	1	1	1	1	1	1	1	1	1
dmlR_4		HTH-type transcriptional regulator DmlR	1	1	1	1	1	1	1	1	1	1	1	1	1	1	1	1	1	1
dmsA		Dimethyl sulfoxide reductase DmsA	1	1	1	1	1	1	1	1	1	1	1	1	1	1	0	1	1	1
dmsB		Anaerobic dimethyl sulfoxide reductase chain B	1	1	0	0	1	1	1	1	1	1	1	1	1	1	0	1	1	1
dmsB_1		Anaerobic dimethyl sulfoxide reductase chain B	0	0	0	0	0	1	1	0	1	0	0	0	0	1	1	0	0	0
dmsB_2		Anaerobic dimethyl sulfoxide reductase chain B	0	0	1	1	0	0	0	0	1	0	0	0	0	0	1	0	0	0
dmsC		Anaerobic dimethyl sulfoxide reductase chain C	1	1	1	1	1	1	1	1	1	1	1	1	1	1	1	1	1	1
dmsC_1		Anaerobic dimethyl sulfoxide reductase chain C	0	0	1	1	0	1	1	0	1	0	0	0	0	1	1	0	0	0
dmsD		Tat proofreading chaperone DmsD	1	1	1	1	1	1	1	1	1	1	1	1	1	1	1	0	1	1
dnaA		Chromosomal replication initiator protein DnaA	1	1	1	1	1	1	1	1	1	1	1	1	1	1	1	1	1	1
dnaB		Replicative DNA helicase	1	1	1	1	1	1	1	1	1	1	1	1	1	1	1	1	1	1
dnaB_1		Replicative DNA helicase	0	0	0	0	0	1	0	0	0	0	0	1	0	0	0	0	0	0
dnaB_2		Replicative DNA helicase	1	0	0	0	0	1	0	0	0	0	0	0	0	1	0	0	0	1
dnaB_3		Replicative DNA helicase	0	0	0	0	0	0	0	0	0	0	0	1	0	0	1	0	0	0
dnaB_4		Replicative DNA helicase	0	1	0	0	0	0	0	0	0	0	0	1	0	0	0	0	0	0
dnaC_1		DNA replication protein DnaC	1	1	1	1	1	1	1	1	1	1	1	1	1	1	1	1	1	1
dnaC_2		DNA replication protein DnaC	1	1	1	0	1	1	0	1	1	0	0	1	1	1	0	0	1	0
dnaE		DNA polymerase III subunit alpha	1	1	1	1	1	1	1	1	1	1	1	1	1	1	1	1	1	1
dnaE_2		DNA polymerase III subunit alpha	0	0	0	0	0	0	0	0	0	0	0	0	1	0	0	0	0	0
dnaG		DNA primase	1	1	1	1	1	1	1	1	1	1	1	1	1	1	1	1	1	1
dnaG_1		hypothetical protein	0	1	0	0	0	0	0	0	0	0	0	1	0	0	0	0	0	0
dnaG_2		DNA primase	0	0	0	0	0	0	0	0	0	0	0	0	1	0	0	0	0	0
dnaJ		Chaperone protein DnaJ	1	1	1	1	1	1	1	1	1	1	1	1	1	1	1	1	1	1
dnaJ_1		Chaperone protein DnaJ	1	0	0	0	0	0	0	1	0	0	0	0	0	0	0	0	0	0
dnaJ_2		Chaperone protein DnaJ	0	0	0	0	0	0	0	1	0	1	1	0	0	0	0	0	0	0
dnaJ_3		Chaperone protein DnaJ	0	0	0	0	0	0	0	1	0	0	0	0	0	0	0	0	0	0
dnaJ_5		Chaperone protein DnaJ	0	0	0	0	0	0	0	1	0	0	0	0	0	0	0	0	0	0
dnaK_1		Chaperone protein DnaK	1	1	1	1	1	1	1	1	1	1	1	1	1	1	1	1	1	1
dnaK_2		Chaperone protein DnaK	1	1	1	1	1	1	1	1	1	1	1	1	1	1	1	1	1	1
dnaN		Beta sliding clamp	1	1	1	1	1	1	1	1	1	1	1	1	1	1	1	1	1	1
dnaQ		DNA polymerase III subunit epsilon	1	1	1	1	1	1	0	1	1	1	1	1	1	1	1	1	1	1
dnaQ_1		DNA polymerase III subunit epsilon	0	0	0	0	0	0	0	0	0	0	0	0	1	0	0	0	0	0
dnaT		Primosomal protein 1	1	1	1	1	1	1	1	1	1	1	1	1	1	1	1	1	1	1
dnaT_2		Primosomal protein 1	0	0	0	0	0	0	0	0	1	0	0	1	0	0	0	0	1	0
dnaX		DNA polymerase III subunit tau	1	1	1	1	1	1	1	1	1	1	1	1	1	1	1	1	1	1
dosC		Diguanylate cyclase DosC	1	1	1	1	1	1	1	1	1	1	1	1	1	1	1	1	1	1
dosC_1		Diguanylate cyclase DosC	0	0	0	0	0	0	0	0	1	0	0	0	0	0	0	0	0	0
dosP		Oxygen sensor protein DosP	1	1	1	1	1	1	1	1	1	1	1	1	1	1	1	1	1	1
dpiA		Transcriptional regulatory protein DpiA	1	1	1	1	1	1	1	1	1	1	1	1	1	1	1	1	1	1
dpiB		Sensor histidine kinase DpiB	1	1	1	1	1	1	1	1	1	1	1	1	1	1	1	1	1	1
dpnA		Modification methylase DpnIIB	0	1	0	0	0	0	0	0	0	0	0	1	0	0	0	0	0	0
dppA		Periplasmic dipeptide transport protein	1	1	1	1	1	1	1	1	1	1	1	1	1	1	1	1	1	1
dppB_1		Dipeptide transport system permease protein DppB	1	1	1	1	1	1	1	1	1	1	1	1	1	1	1	1	1	1
dppB_2		Dipeptide transport system permease protein DppB	1	1	1	1	1	1	1	1	1	1	1	1	1	1	1	1	1	1
dppC		Dipeptide transport system permease protein DppC	1	1	1	1	1	1	1	1	1	1	1	1	1	1	1	1	1	1
dppD_1		Dipeptide transport ATP-binding protein DppD	1	1	1	1	1	1	1	1	1	1	1	1	1	1	1	1	1	1
dppD_2		Dipeptide transport ATP-binding protein DppD	1	1	1	1	1	1	1	1	1	1	1	1	1	1	1	1	1	1
dps		DNA protection during starvation protein	1	1	1	1	1	1	1	1	1	1	1	1	1	1	1	1	1	1
draG		ADP-ribosyl-[dinitrogen reductase] glycohydrolase	1	1	1	1	1	1	1	1	1	1	1	1	1	1	1	1	1	1
drdA		5-deoxy-D-ribulose 1-phosphate aldolase	1	0	0	0	0	1	1	1	0	1	1	0	0	1	0	0	0	0
dsbA		Thiol:disulfide interchange protein DsbA	1	1	1	1	1	1	1	1	1	1	1	1	1	1	1	1	1	1
dsbA_1		Thiol:disulfide interchange protein DsbA	0	0	0	0	1	1	0	0	0	0	0	1	0	0	0	0	0	0
dsbA_2		Thiol:disulfide interchange protein DsbA	0	0	0	0	0	0	0	0	0	0	0	0	0	0	1	0	0	0
dsbA_3		Thiol:disulfide interchange protein DsbA	0	0	0	0	0	1	0	0	0	0	0	0	0	0	0	0	0	0
dsbA_4		Thiol:disulfide interchange protein DsbA	0	0	0	0	0	1	0	0	0	0	0	0	0	0	0	0	0	0
dsbA_5		Thiol:disulfide interchange protein DsbA	0	0	0	0	0	1	0	0	0	0	0	0	0	0	0	0	0	0
dsbA_6		Thiol:disulfide interchange protein DsbA	0	0	0	0	0	1	0	0	0	0	0	0	0	0	0	0	0	0
dsbB		Disulfide bond formation protein B	1	1	1	1	1	1	1	1	1	1	1	1	1	1	0	1	1	1
dsbC		Thiol:disulfide interchange protein DsbC	1	1	1	1	1	1	1	1	1	1	1	1	1	1	1	1	1	1
dsbD		Thiol:disulfide interchange protein DsbD	1	1	1	1	1	1	1	1	1	1	1	1	1	1	1	1	1	1
dsbE		Thiol:disulfide interchange protein DsbE	1	1	1	1	1	1	1	1	1	1	1	1	1	1	1	1	1	1
dsbG		Thiol:disulfide interchange protein DsbG	1	1	1	1	1	1	1	1	1	1	1	1	1	1	1	1	1	1
dsbI		Protein-disulfide oxidoreductase DsbI	1	1	1	1	1	1	1	1	1	1	1	1	1	1	1	1	1	1
dsbL		Thiol:disulfide interchange protein DsbL	1	1	1	1	1	1	1	1	1	1	1	1	1	1	1	1	1	1
dsdA		D-serine dehydratase	0	0	0	0	0	0	0	0	1	0	0	0	0	0	0	0	0	0
dsdC		HTH-type transcriptional regulator DsdC	0	0	0	0	0	0	0	0	1	0	0	0	0	0	0	0	0	0
dsdX		D-serine transporter DsdX	0	0	0	0	0	0	0	0	1	0	0	0	0	0	0	0	0	0
dsrB		Protein DsrB	1	1	1	1	1	1	1	1	1	1	1	1	1	1	1	1	1	1
dtd		D-aminoacyl-tRNA deacylase	1	1	1	1	1	1	1	1	1	1	1	1	1	1	1	1	1	1
dtpA		Dipeptide and tripeptide permease A	1	1	1	1	1	1	1	1	1	1	1	1	1	1	1	1	1	1
dtpB		Dipeptide and tripeptide permease B	1	1	1	1	1	1	1	1	1	1	1	1	1	1	1	1	1	1
dtpC		Dipeptide and tripeptide permease C	1	1	1	1	1	1	1	1	1	1	1	1	1	1	1	1	1	1
dtpC_2		Dipeptide and tripeptide permease C	1	0	0	0	0	0	0	0	0	0	0	0	0	0	0	0	0	0
dtpD		Dipeptide permease D	1	1	1	1	1	1	1	1	1	1	1	1	1	1	1	1	1	1
dusA		tRNA-dihydrouridine(20/20a) synthase	1	1	1	1	1	1	1	1	1	1	1	1	1	1	1	1	1	1
dusB		tRNA-dihydrouridine synthase B	1	1	1	1	1	1	1	1	1	1	1	1	1	1	1	1	1	1
dusC		tRNA-dihydrouridine(16) synthase	1	1	1	1	1	1	1	1	1	1	1	1	1	1	1	1	1	1
dut		Deoxyuridine 5'-triphosphate nucleotidohydrolase	1	1	1	1	1	1	1	1	1	1	1	1	1	1	1	1	1	1
dxr		1-deoxy-D-xylulose 5-phosphate reductoisomerase	1	1	1	1	1	1	1	1	1	1	1	1	1	1	1	1	1	1
dxs		1-deoxy-D-xylulose-5-phosphate synthase	1	1	1	1	1	1	1	1	1	1	1	1	1	1	1	1	1	1
eae		Intimin	0	0	0	0	0	1	0	0	0	0	0	0	0	0	0	0	0	0
eamA		putative amino-acid metabolite efflux pump	1	1	1	1	1	1	1	1	1	1	1	1	1	1	1	1	1	1
eatA		Serine protease EatA	0	0	0	0	0	0	0	0	1	0	0	0	0	0	0	0	0	0
ebgA		Evolved beta-galactosidase subunit alpha	1	1	1	1	1	1	1	1	1	1	1	1	1	1	1	1	1	1
ebgC		Evolved beta-galactosidase subunit beta	1	1	1	1	1	1	1	1	1	1	1	1	1	1	1	1	1	1
ecfA1_1		Energy-coupling factor transporter ATP-binding protein EcfA1	1	1	1	1	1	1	1	1	1	1	1	1	1	1	1	1	1	1
ecfA1_2		Energy-coupling factor transporter ATP-binding protein EcfA1	1	1	1	1	1	1	1	1	1	1	1	1	1	1	1	1	1	1
ecfT		Energy-coupling factor transporter transmembrane protein EcfT	1	1	1	1	1	1	1	1	1	1	1	1	1	1	1	1	1	1
eco		Ecotin	1	1	1	1	1	1	1	1	1	1	1	1	1	1	1	1	1	1
ecoRIIR		Type-2 restriction enzyme EcoRII	0	1	1	0	0	0	0	0	0	0	0	1	0	0	0	0	0	0
eda		KHG/KDPG aldolase	1	1	1	1	1	1	1	1	1	1	1	1	1	1	1	1	1	1
edd		Phosphogluconate dehydratase	1	1	1	1	1	1	1	1	1	1	1	1	1	1	1	1	1	1
efeB		Deferrochelatase/peroxidase EfeB	1	1	1	1	1	1	1	1	1	1	1	1	1	1	1	1	1	1
efeO		Iron uptake system component EfeO	1	1	1	1	1	1	1	1	1	1	1	1	1	1	1	1	1	1
efeU		Ferrous iron permease EfeU	1	1	1	1	1	1	1	1	1	1	1	1	1	1	1	1	1	1
efp		Elongation factor P	1	1	1	1	1	1	1	1	1	1	1	1	1	1	1	1	1	1
egtB		Hercynine oxygenase	0	1	0	0	0	0	0	0	0	0	0	1	0	0	0	0	0	0
eis		N-acetyltransferase Eis	1	1	1	1	1	1	1	1	1	1	1	1	1	1	1	1	1	1
elaA		Protein ElaA	1	1	1	1	1	1	1	1	1	1	1	1	1	1	1	1	1	1
elaB		Protein ElaB	1	1	1	1	1	1	1	1	1	1	1	1	1	1	1	1	1	1
elbB		Glyoxalase ElbB	1	1	1	1	1	1	1	1	1	1	1	1	1	1	1	1	1	1
elfC		putative outer membrane usher protein ElfC	1	1	1	1	1	1	1	1	1	1	1	1	1	1	1	1	1	1
elfC_2		putative outer membrane usher protein ElfC	0	0	0	0	0	0	0	0	0	0	0	0	0	0	1	0	0	0
elmGT		Elloramycin glycosyltransferase ElmGT	0	0	0	0	0	1	0	0	0	0	0	0	0	0	0	0	0	0
emrA		Multidrug export protein EmrA	1	1	1	1	1	1	0	1	1	1	1	1	1	1	1	1	1	1
emrB		Multidrug export protein EmrB	1	1	1	1	1	1	0	1	1	1	1	1	1	1	1	1	1	1
emrD		Multidrug resistance protein D	1	1	1	1	1	1	1	1	1	1	1	1	1	1	1	1	1	1
emrE_1		Multidrug transporter EmrE	1	1	1	1	1	1	1	1	1	1	1	1	1	1	1	1	0	1
emrE_2		Multidrug transporter EmrE	1	1	1	1	1	1	1	1	1	1	1	1	1	1	0	1	1	1
emtA		Endo-type membrane-bound lytic murein transglycosylase A	1	1	1	1	1	1	1	1	1	1	1	1	1	1	0	1	1	1
endA		Endonuclease-1	1	1	1	1	1	1	1	1	1	1	1	1	1	1	1	1	1	1
engB		putative GTP-binding protein EngB	1	1	1	1	1	1	1	1	1	1	1	1	1	1	1	1	1	1
eno		Enolase	1	1	1	1	1	1	1	1	1	1	1	1	1	1	1	1	1	1
entA		2,3-dihydro-2,3-dihydroxybenzoate dehydrogenase	1	1	1	1	1	1	1	1	1	1	1	1	1	1	1	1	1	1
entB		Enterobactin synthase component B	1	1	1	1	1	1	1	1	1	1	1	1	1	1	1	1	1	1
entB_2		Enterobactin synthase component B	0	0	0	0	0	0	0	0	0	0	0	0	0	0	0	1	0	0
entC		Isochorismate synthase EntC	1	1	1	1	1	1	1	1	1	1	1	1	1	1	1	1	1	1
entD		Enterobactin synthase component D	1	1	1	1	1	1	1	1	1	1	1	1	1	1	1	1	1	1
entE		Enterobactin synthase component E	1	1	1	1	1	1	1	1	1	1	1	1	1	1	1	1	1	1
entF		Enterobactin synthase component F	1	1	1	1	1	1	1	1	1	1	1	1	1	1	1	1	1	1
entH		Proofreading thioesterase EntH	1	1	1	1	1	1	1	1	1	1	1	1	1	1	1	1	1	1
entS		Enterobactin exporter EntS	1	1	1	1	1	1	1	1	1	1	1	1	1	1	1	1	1	1
envC		Murein hydrolase activator EnvC	1	1	1	1	1	1	1	1	1	1	1	1	1	1	1	1	1	1
envZ		Osmolarity sensor protein EnvZ	1	1	1	1	1	1	1	1	1	1	1	1	1	1	1	1	1	1
epd		D-erythrose-4-phosphate dehydrogenase	1	1	1	1	1	1	1	1	1	1	1	1	1	1	1	1	1	1
epmA		Elongation factor P--(R)-beta-lysine ligase	1	1	1	1	1	1	1	1	1	1	1	1	1	1	1	1	1	1
epmB		L-lysine 2,3-aminomutase	1	1	1	1	1	1	1	1	1	1	1	1	1	1	1	1	1	1
epmC		Elongation factor P hydroxylase	1	1	1	1	1	1	1	1	1	1	1	1	1	1	1	1	1	1
epsE_1		Type II secretion system protein E	1	1	1	1	1	1	1	1	1	1	1	1	1	1	1	1	1	1
epsE_2		Type II secretion system protein E	1	1	1	1	1	1	1	1	1	1	1	1	1	1	1	1	1	1
epsF_1		Type II secretion system protein F	1	1	1	1	1	1	1	1	1	1	1	1	1	1	1	1	1	1
epsF_2		Type II secretion system protein F	1	1	1	1	1	1	1	1	1	1	1	1	1	1	1	1	1	1
epsG		Type II secretion system protein G	1	1	1	1	1	1	1	1	1	1	1	1	1	1	1	1	1	1
epsH		Type II secretion system protein H	1	1	1	1	1	1	1	1	1	1	1	1	1	1	1	1	1	1
epsM		Type II secretion system protein M	1	1	1	1	1	1	1	1	1	1	1	1	1	1	0	1	1	1
eptA		Phosphoethanolamine transferase EptA	1	1	1	1	1	1	1	1	1	1	1	1	1	1	1	1	1	1
eptB		Kdo(2)-lipid A phosphoethanolamine 7''-transferase	1	1	1	1	1	1	1	1	1	1	1	1	1	1	1	1	1	1
eptC		Phosphoethanolamine transferase EptC	1	1	1	1	1	1	1	1	1	1	1	1	1	1	1	1	1	1
era		GTPase Era	1	1	1	1	1	1	1	1	1	1	1	1	1	1	1	1	1	1
era_1		GTPase Era	0	1	0	0	0	1	0	0	0	0	0	1	0	1	0	0	0	0
era_2		GTPase Era	0	0	0	0	0	0	0	0	1	0	0	0	0	1	0	0	0	0
erfK		putative L,D-transpeptidase ErfK/SrfK	1	1	1	1	1	1	1	1	1	1	1	1	1	0	1	1	1	1
erpA		Iron-sulfur cluster insertion protein ErpA	1	1	1	1	1	1	1	1	1	1	1	1	1	1	1	1	1	1
esiB		Secretory immunoglobulin A-binding protein EsiB	1	1	1	1	1	1	0	1	1	1	1	1	1	1	1	1	1	1
esiB_2		Secretory immunoglobulin A-binding protein EsiB	0	0	0	0	0	1	0	0	0	0	0	0	0	0	0	0	0	0
espC		hypothetical protein	1	0	0	1	1	0	1	1	0	1	1	0	0	0	0	0	1	0
etfA		Electron transfer flavoprotein subunit alpha	1	1	1	1	1	1	1	1	1	1	1	1	1	1	1	1	1	1
etk		Tyrosine-protein kinase etk	0	0	0	0	0	0	0	0	1	0	0	0	0	0	1	0	0	0
etp		Low molecular weight protein-tyrosine-phosphatase Etp	0	0	0	0	0	0	0	0	1	0	0	0	0	0	1	0	0	0
ettA		Energy-dependent translational throttle protein EttA	1	1	1	1	1	1	1	1	1	1	1	1	1	1	1	1	1	1
eutB		Ethanolamine ammonia-lyase heavy chain	1	1	1	1	1	1	1	1	1	1	1	1	1	1	1	1	1	1
eutC		Ethanolamine ammonia-lyase light chain	1	1	1	1	1	1	1	1	1	1	1	1	1	1	1	1	1	1
eutD		Ethanolamine utilization protein EutD	1	1	1	1	1	1	1	1	1	1	1	1	1	1	1	1	1	1
eutK		Ethanolamine utilization protein EutK	1	1	1	1	1	1	1	1	1	1	1	1	1	1	1	1	1	1
eutL		Ethanolamine utilization protein EutL	1	1	1	1	1	1	1	1	1	1	1	1	1	1	1	1	1	1
eutM		Ethanolamine utilization protein EutM	1	1	1	1	1	1	1	1	1	1	1	1	1	1	1	1	1	1
eutN		Ethanolamine utilization protein EutN	1	1	1	1	1	1	1	1	1	1	1	1	1	1	1	1	1	1
eutQ		Ethanolamine utilization protein EutQ	1	1	1	1	1	1	1	1	1	1	1	1	1	1	1	1	1	1
eutS		Ethanolamine utilization protein EutS	1	1	1	1	1	1	1	1	1	1	1	1	1	1	1	1	1	1
exbB		Biopolymer transport protein ExbB	1	1	1	1	1	1	1	1	1	1	1	1	1	1	1	1	1	1
exbD		Biopolymer transport protein ExbD	1	1	1	1	1	1	1	1	1	1	1	1	1	1	1	1	1	1
exoX		Exodeoxyribonuclease 10	1	1	1	0	1	1	1	1	1	1	1	1	1	1	1	0	1	1
exuT_1		Hexuronate transporter	1	1	1	1	1	1	1	1	1	1	1	1	1	1	1	1	1	1
exuT_2		Hexuronate transporter	1	1	1	1	1	1	1	1	1	1	1	1	1	1	1	1	1	1
fabA		3-hydroxydecanoyl-[acyl-carrier-protein] dehydratase	1	1	1	1	1	1	1	1	1	1	1	1	1	1	1	1	1	1
fabB		3-oxoacyl-[acyl-carrier-protein] synthase 1	1	1	1	1	1	1	1	1	1	1	1	1	1	1	1	1	1	1
fabD		Malonyl CoA-acyl carrier protein transacylase	1	1	1	1	1	1	1	1	1	1	1	1	1	1	1	1	1	1
fabF		3-oxoacyl-[acyl-carrier-protein] synthase 2	1	1	1	1	1	1	1	1	1	1	1	1	1	1	1	1	1	1
fabG_1		3-oxoacyl-[acyl-carrier-protein] reductase FabG	1	1	1	1	1	1	1	1	1	1	1	1	1	1	1	1	1	1
fabG_2		3-oxoacyl-[acyl-carrier-protein] reductase FabG	1	1	1	1	1	1	1	1	1	1	1	1	1	1	1	1	1	1
fabH_1		3-oxoacyl-[acyl-carrier-protein] synthase 3	1	1	1	1	1	1	1	1	1	1	1	1	1	1	1	1	1	1
fabH_2		3-oxoacyl-[acyl-carrier-protein] synthase 3	1	1	1	1	1	1	1	1	1	1	1	1	1	1	1	1	1	1
fabI		Enoyl-[acyl-carrier-protein] reductase [NADH] FabI	1	1	1	1	1	1	1	1	1	1	1	1	1	1	1	1	1	1
fabR		HTH-type transcriptional repressor FabR	1	1	1	1	1	1	1	1	1	1	1	1	1	1	1	1	1	1
fabZ		3-hydroxyacyl-[acyl-carrier-protein] dehydratase FabZ	1	1	1	1	1	1	1	1	1	1	1	1	1	1	1	1	1	1
fadA		3-ketoacyl-CoA thiolase FadA	1	1	1	1	1	1	1	1	1	1	1	1	1	1	1	1	1	1
fadB		Fatty acid oxidation complex subunit alpha	1	1	1	1	1	1	1	1	1	1	1	1	1	1	1	1	1	1
fadD		Long-chain-fatty-acid--CoA ligase	1	1	1	1	1	1	1	1	1	1	1	1	1	1	0	1	1	1
fadE		Acyl-coenzyme A dehydrogenase	1	1	1	1	1	1	0	1	1	1	1	1	1	1	1	1	1	1
fadH		2,4-dienoyl-CoA reductase	1	1	1	1	1	1	1	1	1	1	1	1	1	1	1	1	1	1
fadI		3-ketoacyl-CoA thiolase FadI	1	1	1	1	1	1	1	1	1	1	1	1	1	1	1	1	1	1
fadJ		Fatty acid oxidation complex subunit alpha	1	1	1	1	1	1	1	1	1	1	1	1	1	1	1	1	1	1
fadK		Medium-chain fatty-acid--CoA ligase	1	0	0	0	0	1	1	1	0	1	1	0	0	1	0	0	0	0
fadL		Long-chain fatty acid transport protein	1	1	1	1	1	1	1	1	1	1	1	1	1	1	1	1	1	1
fadM		Long-chain acyl-CoA thioesterase FadM	1	1	1	1	1	1	1	1	1	1	1	1	1	1	1	1	1	1
fadR		Fatty acid metabolism regulator protein	1	1	1	1	1	1	1	1	1	1	1	1	1	1	0	1	1	1
faeE		Chaperone protein FaeE	1	1	1	1	1	0	1	1	0	1	1	1	0	0	0	0	1	0
faeE_1		Chaperone protein FaeE	0	0	0	0	0	1	0	0	0	0	0	0	0	0	0	0	0	0
faeE_2		Chaperone protein FaeE	1	0	0	0	0	1	0	0	0	0	0	0	0	0	0	0	0	0
faeG_1		K88 fimbrial protein AC	0	0	0	0	0	0	0	0	1	0	0	0	0	0	0	0	0	0
faeG_2		K88 fimbrial protein AD	0	0	0	0	0	1	0	0	0	0	0	0	0	0	0	0	0	0
faeG_3		K88 fimbrial protein AD	0	0	0	0	0	1	0	0	1	0	0	0	0	0	0	0	0	0
fbaA		Fructose-bisphosphate aldolase class 2	1	1	1	1	1	1	1	1	1	1	1	1	1	1	1	1	1	1
fbaB		Fructose-bisphosphate aldolase class 1	1	1	1	1	1	1	1	1	1	1	1	1	1	1	1	1	1	1
fbp		Fructose-1,6-bisphosphatase class 1	1	1	1	1	1	1	1	1	1	1	1	1	1	1	1	1	1	1
fcl_1		GDP-L-fucose synthase	1	1	1	1	1	1	1	1	1	1	1	1	1	1	1	1	1	1
fcl_2		GDP-L-fucose synthase	1	1	1	1	1	1	1	1	1	1	1	1	1	1	1	1	1	1
fdhD		Sulfur carrier protein FdhD	1	1	1	1	1	1	1	1	1	1	1	1	1	1	1	1	1	1
fdhE		Protein FdhE	1	1	1	1	1	1	1	1	1	1	1	1	1	1	1	1	1	1
fdhF_1		Formate dehydrogenase H	1	1	1	1	1	1	1	1	1	1	1	1	1	1	1	1	1	1
fdhF_2		Formate dehydrogenase H	1	1	1	1	1	1	1	1	1	1	1	1	1	1	1	1	1	1
fdnG_1		Formate dehydrogenase, nitrate-inducible, major subunit	1	1	1	1	1	1	1	1	1	1	1	1	1	1	1	1	1	1
fdnG_2		Formate dehydrogenase, nitrate-inducible, major subunit	1	1	1	1	1	1	1	1	1	1	1	1	1	1	1	1	1	1
fdnH_1		Formate dehydrogenase, nitrate-inducible, iron-sulfur subunit	1	1	1	1	1	1	1	1	1	1	1	1	1	1	1	1	1	1
fdnH_2		Formate dehydrogenase, nitrate-inducible, iron-sulfur subunit	1	1	1	1	1	1	1	1	1	1	1	1	1	1	1	1	1	1
fdnI		Formate dehydrogenase, nitrate-inducible, cytochrome b556(Fdn) subunit	1	1	1	1	1	1	1	1	1	1	1	1	1	1	1	1	1	1
fdoG_1		Formate dehydrogenase-O major subunit	1	1	1	1	1	1	1	1	1	1	1	1	1	1	0	1	1	1
fdoG_2		Formate dehydrogenase-O major subunit	1	1	1	1	1	1	1	1	1	1	1	1	1	1	1	1	1	1
fdoH		Formate dehydrogenase-O iron-sulfur subunit	1	1	1	1	1	1	1	1	1	1	1	1	1	1	1	1	1	1
fdoI		Formate dehydrogenase, cytochrome b556(fdo) subunit	1	1	1	1	1	1	1	1	1	1	1	1	1	1	1	1	1	1
fdrA_1		Protein FdrA	1	1	1	1	1	1	0	1	1	1	1	1	1	1	1	1	1	1
fdrA_2		Protein FdrA	1	1	1	1	1	1	0	1	1	1	1	1	0	1	1	1	0	1
fdrA_3		Protein FdrA	1	1	1	1	1	1	1	1	1	1	1	1	1	1	1	1	1	1
fdtA		TDP-4-oxo-6-deoxy-alpha-D-glucose-3,4-oxoisomerase	0	1	0	0	0	0	0	0	0	0	0	1	0	0	0	0	0	0
fdtB		dTDP-3-amino-3,6-dideoxy-alpha-D-galactopyranose transaminase	0	1	0	0	0	0	0	0	0	0	0	1	0	0	0	0	0	0
fdtC		dTDP-3-amino-3,6-dideoxy-alpha-D-galactopyranose 3-N-acetyltransferase	0	1	0	0	0	0	0	0	0	0	0	1	0	0	0	0	0	0
fdx		2Fe-2S ferredoxin	1	1	1	1	1	1	1	1	1	1	1	1	1	1	1	1	1	1
feoA		Fe(2+) transport protein A	1	1	1	1	1	1	1	1	1	1	1	1	1	1	1	1	1	1
feoB		Fe(2+) transporter FeoB	1	1	1	1	1	1	1	1	1	1	1	1	1	1	1	1	1	1
feoC		putative [Fe-S]-dependent transcriptional repressor FeoC	1	1	1	1	1	1	1	1	1	1	1	1	1	1	1	1	1	1
fepA		Ferrienterobactin receptor	1	1	1	1	1	1	1	1	1	1	1	1	1	1	1	1	1	1
fepB		Ferrienterobactin-binding periplasmic protein	1	1	1	1	1	1	1	1	1	1	1	1	1	1	1	1	1	1
fepC		Ferric enterobactin transport ATP-binding protein FepC	1	1	1	1	1	1	1	1	1	1	1	1	1	1	1	1	1	1
fepD		Ferric enterobactin transport system permease protein FepD	1	1	1	1	1	1	1	1	1	1	1	1	1	1	1	1	1	1
fepE		Ferric enterobactin transport protein FepE	1	1	1	1	1	1	1	1	1	1	1	1	1	1	1	1	1	1
fepE_2		Ferric enterobactin transport protein FepE	0	0	0	0	0	0	0	0	1	0	0	0	0	0	0	0	0	0
fepG		Ferric enterobactin transport system permease protein FepG	1	1	1	1	1	1	1	1	1	1	1	1	1	1	1	1	1	1
fes		Enterochelin esterase	1	1	1	1	1	1	1	1	1	1	1	1	1	1	1	1	1	1
fes_2		Enterochelin esterase	0	0	0	0	0	0	0	0	0	0	0	0	1	0	0	0	0	0
fetA		putative iron export ATP-binding protein FetA	1	1	1	1	1	1	1	1	1	1	1	1	1	1	1	1	1	1
fetB		putative iron export permease protein FetB	1	1	1	1	1	1	1	1	1	1	1	1	1	1	1	1	1	1
feuC		Iron-uptake system permease protein FeuC	1	1	1	1	1	1	1	1	1	1	1	1	1	1	1	1	1	1
ffh		Signal recognition particle protein	1	1	1	1	1	1	0	1	1	1	1	1	1	1	1	1	1	1
fgd		F420-dependent glucose-6-phosphate dehydrogenase	1	1	1	1	1	1	1	1	1	1	1	1	1	1	1	1	1	1
fhlA		Formate hydrogenlyase transcriptional activator FhlA	1	1	1	1	1	1	1	1	1	1	1	1	1	1	1	1	1	1
fhuA		Ferrichrome outer membrane transporter/phage receptor	1	1	1	1	1	1	1	1	1	1	1	1	1	1	1	1	1	0
fhuB		Iron(3+)-hydroxamate import system permease protein FhuB	1	1	1	1	1	1	1	1	1	1	1	1	1	1	1	1	1	1
fhuB_1		Iron(3+)-hydroxamate import system permease protein FhuB	0	0	0	0	0	0	0	0	0	0	0	0	0	0	0	0	0	1
fhuC		Iron(3+)-hydroxamate import ATP-binding protein FhuC	1	1	1	1	1	1	1	1	1	1	1	1	1	1	1	1	1	1
fhuD		Iron(3+)-hydroxamate-binding protein FhuD	1	1	1	1	1	1	1	1	1	1	1	1	1	1	1	1	1	1
fhuF		Ferric iron reductase protein FhuF	1	1	1	1	1	1	1	1	1	1	1	1	1	1	1	1	1	1
fic		putative protein adenylyltransferase Fic	1	1	1	1	1	1	1	1	1	1	1	1	1	1	1	1	1	1
fic_2		Protein adenylyltransferase SoFic	0	0	0	0	0	0	0	0	0	0	0	0	0	0	1	0	0	0
fieF		Ferrous-iron efflux pump FieF	1	1	1	1	1	1	1	1	1	1	1	1	1	1	1	1	1	1
fimA_1		Type-1 fimbrial protein, A chain	1	1	0	0	1	0	0	1	1	1	1	1	1	0	1	1	0	1
fimA_2		Type-1 fimbrial protein, A chain	1	1	1	1	1	1	1	1	1	1	1	1	1	1	1	1	1	1
fimA_3		hypothetical protein	1	1	1	1	1	1	1	1	1	1	1	1	1	1	1	1	1	1
fimC_1		Chaperone protein FimC	1	1	1	1	1	1	1	1	1	1	1	1	1	1	1	1	1	1
fimC_2		Chaperone protein FimC	1	1	1	1	1	1	1	1	1	1	1	1	1	1	1	1	1	1
fimC_3		Chaperone protein FimC	0	0	0	0	0	0	0	0	0	0	0	0	0	0	1	0	0	0
fimD		Outer membrane usher protein FimD	1	1	1	1	1	1	1	1	1	1	1	1	1	1	1	1	1	1
fimD_2		Outer membrane usher protein FimD	0	0	0	0	0	1	0	0	0	0	0	0	0	0	0	0	0	0
fimF		Protein FimF	1	1	1	1	1	1	1	1	1	1	1	1	1	1	1	1	1	1
fimF_2		Protein FimF	0	0	0	0	0	0	0	0	0	0	0	0	0	0	1	0	0	0
fimG		Protein FimG	1	1	1	1	1	1	1	1	1	1	1	1	1	1	1	1	1	1
fimG_2		Protein FimG	0	0	0	0	0	0	0	0	0	0	0	0	0	0	1	0	0	0
fimG_3		Protein FimG	0	0	0	0	0	0	0	0	0	0	0	0	0	0	1	0	0	0
fimH		Type 1 fimbrin D-mannose specific adhesin	1	1	1	1	1	1	1	1	1	1	1	1	1	1	1	1	1	1
finO		Fertility inhibition protein	0	0	0	0	0	0	0	0	1	0	0	0	0	0	0	0	0	0
finO_1		Fertility inhibition protein	1	0	0	0	0	1	0	0	0	0	0	0	1	0	0	0	0	0
finO_2		Fertility inhibition protein	0	0	0	0	0	1	0	0	0	0	0	0	0	0	0	0	0	0
fis		DNA-binding protein Fis	1	1	1	1	1	1	1	1	1	1	1	1	1	1	1	1	1	1
fiu		Catecholate siderophore receptor Fiu	1	1	1	1	1	1	1	1	1	1	1	1	1	1	1	1	1	1
fixA_1		Protein FixA	1	1	1	1	1	1	1	1	1	1	1	1	1	0	1	1	1	1
fixA_2		Protein FixA	1	1	1	1	1	1	1	1	1	1	1	1	1	1	1	1	1	1
fixB		Protein FixB	1	1	1	1	1	1	1	1	1	1	1	1	1	0	1	1	1	1
fixB_1		Protein FixB	1	0	0	0	0	1	1	1	0	1	1	0	0	1	0	0	0	0
fixX_1		Ferredoxin-like protein FixX	1	1	1	1	1	1	1	1	1	1	1	1	1	1	1	1	1	1
fixX_2		Ferredoxin-like protein FixX	1	1	1	1	1	1	1	1	1	1	1	1	1	1	1	1	1	1
fklB		FKBP-type 22 kDa peptidyl-prolyl cis-trans isomerase	1	1	1	1	1	1	1	1	1	1	1	1	1	1	1	1	1	1
fkpA		FKBP-type peptidyl-prolyl cis-trans isomerase FkpA	1	1	1	1	1	1	1	1	1	1	1	1	1	1	1	1	1	1
fkpB		FKBP-type 16 kDa peptidyl-prolyl cis-trans isomerase	1	1	1	1	1	1	1	1	1	1	1	1	1	1	1	1	1	1
fldA		Flavodoxin 1	1	1	1	1	1	1	1	1	1	1	1	1	1	1	1	1	1	1
fldB		Flavodoxin 2	1	1	1	1	1	1	1	1	1	1	1	1	1	1	1	1	1	1
fldC		(R)-phenyllactyl-CoA dehydratase beta subunit	1	1	1	1	1	1	1	1	1	1	1	1	1	1	1	1	1	1
fldI		(R)-phenyllactate dehydratase activator	1	1	1	1	1	1	1	1	1	1	1	1	1	1	1	1	1	1
flgA		Flagella basal body P-ring formation protein FlgA	1	1	1	1	1	1	1	1	1	1	1	1	1	1	1	1	1	1
flgB		Flagellar basal body rod protein FlgB	1	1	1	1	1	1	1	1	1	1	1	1	1	1	1	1	1	1
flgB_1		Flagellar basal body rod protein FlgB	0	1	1	0	0	0	0	0	0	0	0	1	0	0	1	0	0	0
flgC		Flagellar basal-body rod protein FlgC	1	1	1	1	1	1	1	1	1	1	1	1	1	1	1	1	1	1
flgC_1		Flagellar basal-body rod protein FlgC	0	1	1	0	0	0	0	0	0	0	0	1	0	0	1	0	0	0
flgD		Basal-body rod modification protein FlgD	1	1	1	1	1	1	1	1	1	1	1	1	1	1	1	1	1	1
flgE		Flagellar hook protein FlgE	1	1	1	1	1	1	1	1	1	1	1	1	1	1	1	1	1	1
flgE_1		Flagellar hook protein FlgE	0	1	1	0	0	0	0	0	0	0	0	1	0	0	1	0	0	0
flgE_2		Flagellar hook protein FlgE	0	0	0	0	0	0	0	0	0	0	0	0	0	0	1	0	0	0
flgF		Flagellar basal-body rod protein FlgF	1	1	1	1	1	1	1	1	1	1	1	1	1	1	1	1	1	1
flgF_1		Flagellar basal-body rod protein FlgF	0	1	1	0	0	0	0	0	0	0	0	1	0	0	1	0	0	0
flgG		Flagellar basal-body rod protein FlgG	1	1	1	1	1	1	1	1	1	1	1	1	1	1	1	1	1	1
flgG_1		Flagellar basal-body rod protein FlgG	0	1	1	0	0	0	0	0	0	0	0	1	0	0	1	0	0	0
flgH		Flagellar L-ring protein	1	1	1	1	1	1	1	1	1	1	1	1	1	1	1	1	1	1
flgH_1		Flagellar L-ring protein	0	1	1	0	0	0	0	0	0	0	0	1	0	0	1	0	0	0
flgI		Flagellar P-ring protein	1	1	1	1	1	1	1	1	1	1	1	1	1	1	1	1	1	1
flgI_1		Flagellar P-ring protein	0	1	1	0	0	0	0	0	0	0	0	1	0	0	1	0	0	0
flgJ		Peptidoglycan hydrolase FlgJ	1	1	1	1	1	1	1	1	1	1	1	1	1	1	1	1	1	1
flgK		Flagellar hook-associated protein 1	1	1	1	1	1	1	1	1	1	1	1	1	1	1	1	1	1	1
flgL		Flagellar hook-associated protein 3	1	1	1	1	1	1	1	1	1	1	1	1	1	1	1	1	1	1
flgL_1		Flagellar hook-associated protein 3	0	1	1	0	0	0	0	0	0	0	0	1	0	0	1	0	0	0
flgM		Negative regulator of flagellin synthesis	1	1	1	1	1	1	1	1	1	1	1	1	1	1	1	1	1	1
flgN		Flagella synthesis protein FlgN	1	1	1	1	1	1	1	1	1	1	1	1	1	1	1	1	1	1
flhA_1		Flagellar biosynthesis protein FlhA	1	0	0	1	1	1	0	1	1	1	1	0	1	1	1	1	1	1
flhA_2		Flagellar biosynthesis protein FlhA	1	1	1	1	1	1	1	1	1	1	1	1	1	1	1	1	1	1
flhA_3		Flagellar biosynthesis protein FlhA	0	0	0	0	0	0	0	0	0	0	0	0	0	0	1	0	0	0
flhB		Flagellar biosynthetic protein FlhB	1	1	1	1	1	1	1	1	1	1	1	1	1	1	1	1	1	1
flhB_1		Flagellar biosynthetic protein FlhB	0	1	0	0	0	0	0	0	0	0	0	1	0	0	1	0	0	0
flhC		Flagellar transcriptional regulator FlhC	1	1	1	1	1	1	1	1	1	1	1	1	1	1	1	1	1	1
flhD		Flagellar transcriptional regulator FlhD	1	1	1	1	1	1	1	1	1	1	1	1	1	1	1	1	1	1
flhE		Flagellar protein FlhE	1	1	1	1	1	1	1	1	1	1	1	1	1	1	1	1	1	1
fliA		RNA polymerase sigma factor FliA	1	1	1	1	1	1	1	1	1	1	1	1	1	1	1	1	1	1
fliC		Flagellin	1	1	1	1	1	1	1	1	1	1	1	1	1	1	1	1	1	1
fliC1		Flagellin 1	0	1	1	0	0	0	0	0	0	0	0	1	0	0	1	0	0	0
fliD		Flagellar hook-associated protein 2	1	1	1	1	1	1	1	1	1	1	1	1	1	1	1	1	1	1
fliD_1		Flagellar hook-associated protein 2	0	1	1	0	0	0	0	0	0	0	0	1	0	0	1	0	0	0
fliE		Flagellar hook-basal body complex protein FliE	1	1	1	1	1	1	1	1	1	1	1	1	1	1	1	1	1	1
fliE_1		Flagellar hook-basal body complex protein FliE	0	1	1	0	0	0	0	0	0	0	0	1	0	0	1	0	0	0
fliF		Flagellar M-ring protein	1	1	1	1	1	1	1	1	1	1	1	1	1	1	1	1	1	1
fliF_1		Flagellar M-ring protein	0	1	1	0	0	0	0	0	0	0	0	1	0	0	1	0	0	0
fliG		Flagellar motor switch protein FliG	1	1	1	1	1	1	1	1	1	1	1	1	1	1	1	1	1	1
fliG_1		Flagellar motor switch protein FliG	0	1	1	0	0	0	0	0	0	0	0	1	0	0	1	0	0	0
fliH		Flagellar assembly protein FliH	1	1	1	1	1	1	1	1	1	1	1	1	1	1	1	1	1	1
fliI		Flagellum-specific ATP synthase	1	1	1	1	1	1	1	1	1	1	1	1	1	1	1	1	1	1
fliI_1		Flagellum-specific ATP synthase	0	1	1	0	0	0	0	0	0	0	0	1	0	0	1	0	0	0
fliJ		Flagellar FliJ protein	1	1	1	1	1	1	1	1	1	1	1	1	1	1	1	1	1	1
fliK		Flagellar hook-length control protein	1	1	1	1	1	1	1	1	1	1	1	1	1	1	1	1	1	1
fliM		Flagellar motor switch protein FliM	1	1	1	1	1	1	1	1	1	1	1	1	1	1	1	1	1	1
fliN		Flagellar motor switch protein FliN	1	1	1	1	1	1	1	1	1	1	1	1	1	1	1	1	1	1
fliO		Flagellar protein FliO	1	1	1	1	1	1	1	1	1	1	1	1	1	1	1	1	1	1
fliP		Flagellar biosynthetic protein FliP	1	1	1	1	1	1	1	1	1	1	1	1	1	1	1	1	1	1
fliP_1		Flagellar biosynthetic protein FliP	0	1	1	0	0	0	0	0	0	0	0	1	0	0	1	0	0	0
fliQ		Flagellar biosynthetic protein FliQ	1	1	1	1	1	1	1	1	1	1	1	1	1	1	1	1	1	1
fliR		Flagellar biosynthetic protein FliR	1	1	1	1	1	1	1	1	1	1	1	1	1	1	1	1	1	1
fliR_1		Flagellar biosynthetic protein FliR	0	1	1	0	0	0	0	0	0	0	0	1	0	0	1	0	0	0
fliS		Flagellar secretion chaperone FliS	1	1	1	1	1	1	1	1	1	1	1	1	1	1	1	1	1	1
fliS_1		Flagellar secretion chaperone FliS	0	1	1	0	0	0	0	0	0	0	0	1	0	0	1	0	0	0
fliT		Flagellar protein FliT	1	1	1	1	1	1	1	1	1	1	1	1	1	1	1	1	1	1
fliY		L-cystine-binding protein FliY	1	1	1	1	1	1	1	1	1	1	1	1	1	1	1	1	1	1
fliZ		Regulator of sigma S factor FliZ	1	1	1	1	1	1	1	1	1	1	1	1	1	1	1	1	1	1
flk		Flagellar regulator flk	1	1	1	1	1	1	1	1	1	1	1	1	1	1	1	1	1	1
flmC		Protein FlmC	1	0	0	0	0	0	0	0	1	0	0	0	0	0	0	0	0	0
flu		Antigen 43	0	0	0	0	0	1	0	0	1	0	0	0	0	1	0	0	0	0
fmt		Methionyl-tRNA formyltransferase	1	1	1	1	1	1	1	1	1	1	1	1	1	1	1	1	1	1
fnr		Fumarate and nitrate reduction regulatory protein	1	1	1	1	1	1	1	1	1	1	1	1	1	1	1	1	1	1
focA		putative formate transporter 1	1	1	1	1	1	1	1	1	1	1	1	1	1	1	1	1	1	1
focC		Chaperone protein FocC	0	0	0	0	0	0	0	0	0	1	1	0	0	0	0	0	0	0
folB		Dihydroneopterin aldolase	1	1	1	1	1	1	1	1	1	1	1	1	1	1	1	1	1	1
folC		Dihydrofolate synthase/folylpolyglutamate synthase	1	1	1	1	1	1	1	1	1	1	1	1	1	1	1	1	1	1
folD		Bifunctional protein FolD protein	1	1	1	1	1	1	1	1	1	1	1	1	1	1	1	1	1	1
folE		GTP cyclohydrolase 1	1	1	1	1	1	1	1	1	1	1	1	1	1	1	1	1	1	1
folK		2-amino-4-hydroxy-6-hydroxymethyldihydropteridine pyrophosphokinase	1	1	1	1	1	1	1	1	1	1	1	1	0	1	1	1	1	1
folM		Dihydromonapterin reductase	1	1	1	1	1	1	1	1	1	1	1	1	1	1	1	1	1	1
folP		Dihydropteroate synthase	1	1	1	1	1	1	1	1	1	1	1	1	1	1	1	1	1	1
folX		Dihydroneopterin triphosphate 2'-epimerase	1	1	1	1	1	1	1	1	1	1	1	1	1	1	1	1	1	1
folX_2		Dihydroneopterin triphosphate 2'-epimerase	1	0	0	0	0	0	0	0	0	0	0	0	0	0	0	0	0	0
fpr		Flavodoxin/ferredoxin--NADP reductase	1	1	1	1	1	1	1	1	1	1	1	1	1	1	1	1	1	1
frdA		Fumarate reductase flavoprotein subunit	1	1	1	1	1	1	1	1	1	1	1	1	1	1	1	1	1	1
frdB		Fumarate reductase iron-sulfur subunit	1	1	1	1	1	1	1	1	1	1	1	1	1	1	1	1	1	1
frdC		Fumarate reductase subunit C	1	1	1	1	1	1	1	1	1	1	1	1	1	1	1	1	1	1
frdD		Fumarate reductase subunit D	1	1	1	1	1	1	1	1	1	1	1	1	1	1	1	1	1	1
fre		NAD(P)H-flavin reductase	1	1	1	1	1	1	1	1	1	1	1	1	1	1	1	1	1	1
frmA		S-(hydroxymethyl)glutathione dehydrogenase	1	1	1	1	1	1	1	1	1	1	1	1	1	1	1	1	1	1
frmR		Transcriptional repressor FrmR	1	1	1	1	1	1	1	1	1	1	1	1	1	1	1	1	1	1
frr		Ribosome-recycling factor	1	1	1	1	1	1	1	1	1	1	1	1	1	1	1	1	1	1
fruA		PTS system fructose-specific EIIB'BC component	1	1	1	1	1	1	1	1	1	1	1	1	1	1	1	1	1	1
fruB		Multiphosphoryl transfer protein	1	1	1	1	1	1	1	1	1	1	1	1	1	1	1	1	1	1
fruK		Fructose import ATP-binding protein FruK	1	1	1	1	1	1	1	1	1	1	1	1	1	1	1	1	1	1
frwD		PTS system fructose-like EIIB component 3	1	1	1	1	1	1	1	1	1	1	1	1	1	1	1	1	1	1
fryA_1		Multiphosphoryl transfer protein 1	1	1	1	1	1	1	1	1	1	1	1	1	1	1	1	1	1	1
fryA_2		Multiphosphoryl transfer protein 1	1	1	1	1	1	1	1	1	1	1	1	1	1	1	1	1	1	1
fryB_1		PTS system fructose-like EIIB component 1	1	1	1	1	1	1	1	1	1	1	1	1	1	1	1	1	1	1
fryB_2		PTS system fructose-like EIIB component 1	1	1	1	1	1	1	1	1	1	1	1	1	1	1	1	1	1	1
fryC		Fructose-like permease IIC component 1	1	1	1	1	1	1	1	1	1	1	1	1	1	1	1	1	1	1
fryC_1		Fructose-like permease IIC component 1	0	0	0	0	0	0	0	0	0	0	0	0	0	0	0	1	0	0
fsaA		Fructose-6-phosphate aldolase 1	1	1	1	1	1	1	1	1	1	1	1	1	1	1	1	1	1	1
fsaB		Fructose-6-phosphate aldolase 2	1	1	1	1	1	1	1	1	1	1	1	1	1	1	1	1	1	1
fsr		Fosmidomycin resistance protein	1	1	1	1	1	1	1	1	1	1	1	1	1	1	0	1	1	1
ftnA_1		Bacterial non-heme ferritin	1	1	1	1	1	1	1	1	1	1	1	1	1	1	1	1	1	1
ftnA_2		Bacterial non-heme ferritin	1	1	1	1	1	1	1	1	1	1	1	1	1	1	1	1	1	1
ftsA_1		Cell division protein FtsA	1	1	1	1	1	1	1	1	1	1	1	1	1	1	1	1	1	1
ftsA_2		Cell division protein FtsA	1	1	1	1	1	1	1	1	1	1	1	1	1	1	1	1	1	1
ftsB		Cell division protein FtsB	1	1	1	1	1	1	1	1	1	1	1	1	1	1	1	1	1	1
ftsE		Cell division ATP-binding protein FtsE	1	1	1	1	1	1	1	1	1	1	1	1	1	1	1	1	1	1
ftsH		ATP-dependent zinc metalloprotease FtsH	1	1	1	1	1	1	1	1	1	1	1	1	1	1	1	1	1	1
ftsI		Peptidoglycan D,D-transpeptidase FtsI	1	1	1	1	1	1	1	1	1	1	1	1	1	1	1	1	1	1
ftsL		Cell division protein FtsL	1	1	1	1	1	1	1	1	1	1	1	1	1	1	1	1	1	1
ftsN		Cell division protein FtsN	1	1	1	1	1	1	1	1	1	1	1	1	1	1	1	1	1	1
ftsP		Cell division protein FtsP	1	1	1	1	1	1	1	1	1	1	1	1	1	1	1	1	1	1
ftsP_2		Cell division protein FtsP	1	0	0	0	0	0	0	0	0	0	0	0	0	0	0	0	0	0
ftsQ		Cell division protein FtsQ	1	1	1	1	1	1	1	1	1	1	1	1	1	1	1	1	1	1
ftsW		putative peptidoglycan glycosyltransferase FtsW	1	1	1	1	1	1	1	1	1	1	1	1	1	1	1	1	1	1
ftsX		Cell division protein FtsX	1	1	1	1	1	1	1	1	1	1	1	1	1	1	1	1	1	1
ftsY		Signal recognition particle receptor FtsY	1	1	1	1	1	1	1	1	1	1	1	1	1	1	1	1	1	1
ftsZ		Cell division protein FtsZ	1	1	1	1	1	1	1	1	1	1	1	1	1	1	1	1	1	1
fucA		L-fuculose phosphate aldolase	1	1	1	1	1	0	1	1	1	1	1	1	0	0	0	0	0	0
fucI		L-fucose isomerase	1	1	1	1	1	1	1	1	1	1	1	1	1	1	1	1	1	1
fucK		L-fuculokinase	1	1	1	1	1	1	1	1	1	1	1	1	1	1	1	1	1	1
fucO		Lactaldehyde reductase	1	1	1	1	1	1	1	1	0	1	1	1	1	1	1	1	1	1
fucO_2		Lactaldehyde reductase	1	0	0	0	0	1	1	1	0	1	1	0	0	1	0	0	0	0
fucP		L-fucose-proton symporter	1	1	1	1	1	0	1	1	1	1	1	1	0	0	0	0	0	0
fucU		L-fucose mutarotase	1	1	1	1	1	1	1	1	1	1	1	1	1	1	1	1	1	1
fumA_1		Fumarate hydratase class I, aerobic	1	1	1	1	1	1	1	1	1	1	1	1	1	1	1	1	1	1
fumA_2		Fumarate hydratase class I, aerobic	1	1	1	1	1	1	1	1	1	1	1	1	1	1	1	1	1	1
fumB		Fumarate hydratase class I, anaerobic	1	1	1	1	1	1	1	1	1	1	1	1	1	1	1	1	1	1
fumC		Fumarate hydratase class II	1	1	1	1	1	1	1	1	1	1	1	1	1	1	1	1	1	1
fumD		Fumarase D	1	1	1	1	1	1	1	1	1	1	1	1	1	1	1	1	1	1
fumE		Fumarase E	1	1	1	1	1	1	1	1	1	1	1	1	1	1	1	1	1	1
fur		Ferric uptake regulation protein	1	1	1	1	1	1	1	1	1	1	1	1	1	1	1	1	1	1
fusA		Elongation factor G	1	1	1	1	1	1	1	1	1	1	1	1	1	1	1	1	1	1
fyuA		Pesticin receptor	0	0	0	0	0	0	0	0	0	0	0	0	0	1	0	0	0	0
gabD		Succinate-semialdehyde dehydrogenase [NADP(+)] GabD	1	1	1	1	1	1	0	1	1	1	1	1	1	1	1	1	1	1
gabP		GABA permease	1	1	1	1	1	1	0	1	1	1	1	1	1	1	1	1	1	1
gabR		HTH-type transcriptional regulatory protein GabR	1	1	1	1	1	1	0	1	1	1	1	1	1	1	1	1	1	1
gabT		4-aminobutyrate aminotransferase GabT	1	1	1	1	1	1	0	1	1	1	1	1	1	1	1	1	1	1
gadA		Glutamate decarboxylase alpha	0	1	1	1	1	0	1	1	0	0	0	1	1	1	0	0	0	0
gadB		Glutamate decarboxylase beta	0	1	1	1	1	0	1	1	0	0	0	1	1	1	0	1	1	1
gadB_1		Glutamate decarboxylase beta	1	0	0	0	0	0	0	0	0	0	0	0	0	0	0	0	0	0
gadB_2		Glutamate decarboxylase beta	1	0	0	0	0	1	0	0	0	0	0	0	0	0	0	0	0	0
gadC		putative glutamate/gamma-aminobutyrate antiporter	1	1	1	1	1	1	1	1	1	1	1	1	1	1	1	1	1	1
gadE		Transcriptional regulator GadE	1	1	1	1	1	1	1	1	1	1	1	1	1	1	1	1	1	1
gadW		HTH-type transcriptional regulator GadW	1	1	1	1	1	1	1	1	1	1	1	1	1	1	1	1	1	1
gadW_1		HTH-type transcriptional regulator GadW	1	0	0	0	0	1	1	0	0	1	1	0	1	1	0	0	0	1
gadX_1		HTH-type transcriptional regulator GadX	1	1	1	1	1	1	1	1	1	1	1	1	1	1	1	1	1	1
gadX_2		HTH-type transcriptional regulator GadX	1	1	1	1	1	1	1	1	1	1	1	1	1	1	1	1	1	1
galE		UDP-glucose 4-epimerase	1	1	1	1	1	1	1	1	1	1	1	1	1	1	1	1	1	1
galE_1		UDP-glucose 4-epimerase	0	0	0	0	0	0	0	0	0	0	0	0	0	0	1	0	0	0
galE_2		UDP-glucose 4-epimerase	1	0	0	0	0	0	0	1	0	1	1	0	0	0	0	0	0	1
galF		UTP--glucose-1-phosphate uridylyltransferase	1	1	1	1	1	1	1	1	1	1	1	1	1	1	1	1	1	1
galK		Galactokinase	1	1	1	1	1	1	1	1	1	1	1	1	1	1	1	1	1	1
galM		Aldose 1-epimerase	1	1	1	1	1	1	1	1	1	1	1	1	1	1	1	1	1	1
galP		Galactose-proton symporter	1	1	1	1	1	1	1	1	1	1	1	1	1	1	1	1	1	1
galP_2		Galactose-proton symporter	0	0	0	0	0	0	0	0	0	0	0	0	0	0	1	0	0	0
galR		HTH-type transcriptional regulator GalR	1	1	1	1	1	1	1	1	1	1	1	1	1	1	1	1	1	1
galS		HTH-type transcriptional regulator GalS	1	1	1	1	1	1	1	1	1	1	1	1	1	1	1	1	1	1
galT		Galactose-1-phosphate uridylyltransferase	1	1	1	1	1	1	1	1	1	1	1	1	1	1	1	1	1	1
galU		UTP--glucose-1-phosphate uridylyltransferase	1	1	1	1	1	1	1	1	1	1	1	1	1	1	1	1	1	1
gap		Glyceraldehyde-3-phosphate dehydrogenase	1	1	1	1	1	1	1	1	1	1	1	1	1	1	1	1	1	1
gap_1		Glyceraldehyde-3-phosphate dehydrogenase	0	0	0	0	0	0	0	0	0	0	0	0	0	0	1	0	0	0
gapA		Glyceraldehyde-3-phosphate dehydrogenase A	1	1	1	1	1	1	1	1	1	1	1	1	1	1	0	1	1	1
garD		Galactarate dehydratase (L-threo-forming)	1	1	1	1	1	1	1	1	1	1	1	1	1	1	1	1	1	1
garK		Glycerate 2-kinase	1	1	1	1	1	1	1	1	1	1	1	1	1	1	1	1	1	1
garK_1		Glycerate 2-kinase	1	0	0	0	0	0	0	1	1	1	1	0	0	0	0	0	0	0
garL		5-keto-4-deoxy-D-glucarate aldolase	1	1	1	1	1	1	1	1	1	1	1	1	1	1	1	1	1	1
garP		putative galactarate transporter	1	1	1	1	1	1	1	1	1	1	1	1	1	1	1	1	1	1
garP_2		putative galactarate transporter	0	0	0	0	0	0	0	0	0	0	0	0	0	0	0	0	0	1
garR		2-hydroxy-3-oxopropionate reductase	1	1	1	1	1	1	1	1	1	1	1	1	1	1	1	1	1	1
gatB		PTS system galactitol-specific EIIB component	1	0	0	0	0	1	1	1	0	1	1	0	0	1	0	0	0	0
gatC		PTS system galactitol-specific EIIC component	1	0	0	0	0	1	1	1	0	1	1	0	0	1	0	0	0	0
gbpR		HTH-type transcriptional regulator GbpR	1	1	1	1	1	1	1	1	1	1	1	1	1	1	1	1	1	1
gcd		Quinoprotein glucose dehydrogenase	1	1	1	1	1	1	1	1	1	1	1	1	1	1	1	1	1	1
gcl		Glyoxylate carboligase	1	1	1	1	1	1	1	1	1	1	1	1	1	1	1	1	1	1
gcl_2		Glyoxylate carboligase	1	0	0	0	0	0	0	1	1	1	1	0	0	0	0	0	0	0
gcvA_1		Glycine cleavage system transcriptional activator	1	1	1	1	1	1	1	1	1	1	1	1	1	1	1	1	1	1
gcvA_2		Glycine cleavage system transcriptional activator	1	1	1	1	1	1	1	1	1	1	1	1	1	1	1	1	1	1
gcvH		Glycine cleavage system H protein	1	1	1	1	1	1	1	1	1	1	1	1	1	1	1	1	1	1
gcvP		Glycine dehydrogenase (decarboxylating)	1	1	1	1	1	1	1	1	1	1	1	1	1	1	1	1	1	1
gcvR		Glycine cleavage system transcriptional repressor	1	1	1	1	1	1	1	1	1	1	1	1	1	1	1	1	1	1
gcvT		Aminomethyltransferase	1	1	1	1	1	1	1	1	1	1	1	1	1	1	1	1	1	1
gdhA		NADP-specific glutamate dehydrogenase	1	1	1	1	1	1	1	1	1	1	1	1	1	1	1	1	1	1
gdx		Guanidinium exporter	1	1	1	1	1	1	1	1	1	1	1	1	1	1	1	1	1	1
gfcA		Threonine-rich inner membrane protein GfcA	0	0	0	0	0	0	0	0	1	0	0	0	0	0	1	0	0	0
gfcB		putative lipoprotein GfcB	1	1	1	1	1	1	1	1	1	1	1	1	1	1	1	1	1	1
gfcB_1		putative lipoprotein GfcB	0	0	0	0	0	0	0	0	1	0	0	0	0	0	1	0	0	0
ggt		Glutathione hydrolase proenzyme	1	1	1	1	1	1	1	1	1	1	1	1	1	1	1	1	1	1
ghoS		Endoribonuclease antitoxin GhoS	1	1	1	1	1	1	1	1	1	1	1	1	1	1	1	1	1	1
ghoT		Toxin GhoT	1	1	1	1	1	1	1	1	1	1	1	1	1	1	1	1	1	1
ghrA		Glyoxylate/hydroxypyruvate reductase A	1	1	1	1	1	1	1	1	1	1	1	1	1	1	1	1	1	1
ghrB		Glyoxylate/hydroxypyruvate reductase B	1	1	1	1	1	1	1	1	1	1	1	1	1	1	1	1	1	1
ghxP		Guanine/hypoxanthine permease GhxP	1	1	1	1	1	1	1	1	1	1	1	1	1	1	1	1	1	1
ghxQ		Guanine/hypoxanthine permease GhxQ	1	1	1	1	1	1	1	1	1	1	1	1	1	1	1	1	1	1
glaH		Glutarate 2-hydroxylase	1	1	1	1	1	1	0	1	1	1	1	1	1	1	1	1	1	1
glaR		HTH-type transcriptional repressor GlaR	1	1	1	1	1	1	0	1	1	1	1	1	1	1	1	1	1	1
glcA		Glycolate permease GlcA	1	1	1	1	1	1	1	1	1	1	1	1	1	1	0	1	1	1
glcB		Malate synthase G	1	1	1	1	1	1	1	1	1	1	1	1	1	1	0	1	1	1
glcB_2		Malate synthase G	1	0	0	0	0	0	0	0	0	0	0	0	0	0	0	0	0	0
glcC		Glc operon transcriptional activator	1	1	1	1	1	1	1	1	1	1	1	1	1	1	0	1	1	1
gldA		Glycerol dehydrogenase	1	1	1	1	1	1	1	1	1	1	1	1	1	1	1	1	1	1
glf		UDP-galactopyranose mutase	0	0	0	0	0	1	0	0	0	0	0	0	0	1	0	0	0	0
glgA		Glycogen synthase	1	1	1	1	1	1	1	1	1	1	1	1	1	1	1	1	1	1
glgB		1,4-alpha-glucan branching enzyme GlgB	1	1	1	1	1	1	1	1	1	1	1	1	1	1	1	1	1	1
glgC		Glucose-1-phosphate adenylyltransferase	1	1	1	1	1	1	1	1	1	1	1	1	1	1	1	1	1	1
glgS_1		Surface composition regulator	1	1	1	1	1	1	1	1	1	1	1	1	1	1	1	1	1	1
glgS_2		Surface composition regulator	1	1	1	1	1	1	1	1	1	1	1	1	1	1	1	1	1	1
glgX		Glycogen debranching enzyme	1	1	1	1	1	1	1	1	1	1	1	1	1	1	1	1	1	1
glk		Glucokinase	1	1	1	1	1	1	1	1	1	1	1	1	1	1	1	1	1	1
glmE		Glutamate mutase epsilon subunit	1	1	1	1	1	1	1	1	1	1	1	1	1	1	1	1	1	1
glmM		Phosphoglucosamine mutase	1	1	1	1	1	1	1	1	1	1	1	1	1	1	1	1	1	1
glmS_1		Glutamate mutase sigma subunit	1	1	1	1	1	1	1	1	1	1	1	1	1	1	1	1	1	1
glmS_2		Glutamine--fructose-6-phosphate aminotransferase [isomerizing]	1	1	1	1	1	1	1	1	1	1	1	1	1	1	1	1	1	1
glmU_1		Bifunctional protein GlmU	1	1	1	1	1	1	1	1	1	1	1	1	1	1	1	1	1	1
glmU_2		Bifunctional protein GlmU	1	1	1	1	1	1	1	1	1	1	1	1	1	1	1	1	1	1
glnA		Glutamine synthetase	1	1	1	1	1	1	1	1	1	1	1	1	1	1	1	1	1	1
glnB		Nitrogen regulatory protein P-II 1	1	1	1	1	1	1	1	1	1	1	1	1	1	1	1	1	1	1
glnD		Bifunctional uridylyltransferase/uridylyl-removing enzyme	1	1	1	1	1	1	1	1	1	1	1	1	1	1	1	1	1	1
glnE		Bifunctional glutamine synthetase adenylyltransferase/adenylyl-removing enzyme	1	1	1	1	1	1	1	1	1	1	1	1	1	1	1	1	1	1
glnG		DNA-binding transcriptional regulator NtrC	1	1	1	1	1	1	1	1	1	1	1	1	1	1	1	1	1	1
glnH		Glutamine-binding periplasmic protein	1	1	1	1	1	1	1	1	1	1	1	1	1	1	1	1	1	1
glnK		Nitrogen regulatory protein P-II 2	1	1	1	1	1	1	1	1	1	1	1	1	1	1	1	1	1	1
glnL		Sensory histidine kinase/phosphatase NtrB	1	1	1	1	1	1	1	1	1	1	1	1	1	1	1	1	1	1
glnP		Glutamine transport system permease protein GlnP	1	1	1	1	1	1	1	1	1	1	1	1	1	1	1	1	1	1
glnQ_1		Glutamine transport ATP-binding protein GlnQ	1	1	1	1	1	1	1	1	1	1	1	1	1	1	1	1	1	1
glnQ_2		Glutamine transport ATP-binding protein GlnQ	1	1	1	1	1	1	1	1	1	1	1	1	1	1	1	1	1	1
glnQ_3		Glutamine transport ATP-binding protein GlnQ	1	1	1	1	1	1	1	1	1	1	1	1	1	1	1	1	1	1
glnS		Glutamine--tRNA ligase	1	1	1	1	1	1	1	1	1	1	1	1	1	1	1	1	1	1
gloA		Lactoylglutathione lyase	1	1	1	1	1	1	1	1	1	1	1	1	1	1	1	1	1	1
gloB		Hydroxyacylglutathione hydrolase GloB	1	1	1	1	1	1	0	1	1	1	1	1	1	1	1	1	1	1
gloC		Hydroxyacylglutathione hydrolase GloC	1	1	1	1	1	1	1	1	1	1	1	1	1	1	1	1	1	1
glpA		Anaerobic glycerol-3-phosphate dehydrogenase subunit A	1	1	1	1	1	1	1	1	1	1	1	1	1	1	1	1	1	1
glpB		Anaerobic glycerol-3-phosphate dehydrogenase subunit B	1	1	1	1	1	1	1	1	1	1	1	1	1	1	1	1	1	1
glpC		Anaerobic glycerol-3-phosphate dehydrogenase subunit C	1	1	1	1	1	1	1	1	1	1	1	1	1	1	1	1	1	1
glpD		Aerobic glycerol-3-phosphate dehydrogenase	1	1	1	1	1	1	1	1	1	1	1	1	1	1	1	1	1	1
glpE		Thiosulfate sulfurtransferase GlpE	1	1	1	1	1	1	1	1	1	1	1	1	1	1	1	1	1	1
glpF		Glycerol uptake facilitator protein	1	1	1	1	1	1	1	1	1	1	1	1	1	1	1	1	1	1
glpG		Rhomboid protease GlpG	1	1	1	1	1	1	1	1	1	1	1	1	1	1	1	1	1	1
glpK		Glycerol kinase	1	1	1	1	1	1	1	1	1	1	1	1	1	1	1	1	1	1
glpK_1		Glycerol kinase	0	0	0	0	0	0	0	0	0	0	0	0	1	0	0	0	0	0
glpQ		Glycerophosphodiester phosphodiesterase, periplasmic	1	1	1	1	1	1	1	1	1	1	1	1	1	1	1	1	1	1
glpR		Glycerol-3-phosphate regulon repressor	1	1	1	1	1	1	1	1	1	1	1	1	1	1	1	1	1	1
glpT		Glycerol-3-phosphate transporter	1	1	1	1	1	1	1	1	1	1	1	1	1	1	1	1	1	1
glpX		Fructose-1,6-bisphosphatase 1 class 2	1	1	1	1	1	1	1	1	1	1	1	1	1	1	1	1	1	1
glsA1		Glutaminase 1	1	1	1	1	1	1	1	1	1	1	1	1	1	1	1	1	1	1
glsA2		Glutaminase 2	1	1	1	1	1	1	1	1	1	1	1	1	1	1	1	1	1	1
gltA		Citrate synthase	1	1	1	1	1	1	1	1	1	1	1	1	1	1	1	1	1	1
gltB		Glutamate synthase [NADPH] large chain	1	1	1	1	1	1	1	1	1	1	1	1	1	1	1	1	1	1
gltC_1		HTH-type transcriptional regulator GltC	1	1	1	1	1	1	1	1	1	1	1	1	1	0	1	1	1	1
gltC_2		HTH-type transcriptional regulator GltC	1	1	1	1	1	1	1	1	1	1	1	1	1	1	1	1	1	1
gltD		Glutamate synthase [NADPH] small chain	1	1	1	1	1	1	1	1	1	1	1	1	1	1	1	1	1	1
gltI		Glutamate/aspartate import solute-binding protein	1	1	1	1	1	1	1	1	1	1	1	1	1	1	1	1	1	1
gltJ		Glutamate/aspartate import permease protein GltJ	1	1	1	1	1	1	1	1	1	1	1	1	1	1	1	1	1	1
gltK		Glutamate/aspartate import permease protein GltK	1	1	1	1	1	1	1	1	1	1	1	1	1	1	1	1	1	1
gltP		Proton/glutamate-aspartate symporter	1	1	1	1	1	1	1	1	1	1	1	1	1	1	1	1	1	1
gltR		HTH-type transcriptional regulator GltR	1	1	0	0	0	1	1	1	1	1	1	1	1	1	1	0	0	1
gltS		Sodium/glutamate symporter	1	1	1	1	1	1	1	1	1	1	1	1	1	1	1	1	1	1
gltX		Glutamate--tRNA ligase	1	1	1	1	1	1	0	1	1	1	1	1	1	1	1	1	1	1
gluQ		Glutamyl-Q tRNA(Asp) synthetase	1	1	1	1	1	1	1	1	1	1	1	1	1	1	1	1	1	1
glxK		Glycerate 3-kinase	1	1	1	1	1	1	1	1	1	1	1	1	1	1	1	1	1	1
glxR		2-hydroxy-3-oxopropionate reductase	1	1	1	1	1	1	1	1	1	1	1	1	1	1	1	1	1	1
glxR_2		2-hydroxy-3-oxopropionate reductase	1	0	0	0	0	0	0	1	1	1	1	0	0	0	0	0	0	0
glyA		Serine hydroxymethyltransferase	1	1	1	1	1	1	1	1	1	1	1	1	1	1	1	1	1	1
glyG		Glycosyltransferase GlyG	0	0	0	0	0	0	0	0	0	0	0	0	0	0	1	0	0	0
glyQ		Glycine--tRNA ligase alpha subunit	1	1	1	1	1	1	1	1	1	1	1	1	1	1	1	1	1	1
glyS		Glycine--tRNA ligase beta subunit	1	1	1	1	1	1	1	1	1	1	1	1	1	1	1	1	1	1
gmd		GDP-mannose 4,6-dehydratase	1	1	1	1	1	1	1	1	1	1	1	1	1	1	1	1	1	1
gmhA		Phosphoheptose isomerase	1	1	1	1	1	1	0	1	1	1	1	1	1	1	1	1	1	1
gmhB		D-glycero-beta-D-manno-heptose-1,7-bisphosphate 7-phosphatase	1	1	1	1	1	1	1	1	1	1	1	1	1	1	1	1	1	1
gmk		Guanylate kinase	1	1	1	1	1	1	1	1	1	1	1	1	1	1	1	1	1	1
gmm		GDP-mannose mannosyl hydrolase	1	1	1	1	1	1	1	1	1	1	1	1	1	1	1	1	1	1
gnd		6-phosphogluconate dehydrogenase, decarboxylating	1	1	1	1	1	1	1	1	1	1	1	1	1	1	1	1	1	1
gnsA		Protein GnsA	1	1	1	1	1	1	1	1	1	1	1	1	1	1	1	1	1	1
gntK		Thermoresistant gluconokinase	1	1	1	1	1	1	1	1	1	1	1	1	1	1	1	1	1	1
gntP		High-affinity gluconate transporter	1	1	1	1	1	1	1	1	1	1	1	1	1	1	1	1	1	1
gntR_1		HTH-type transcriptional regulator GntR	1	1	1	1	1	1	1	1	1	1	1	1	1	1	1	1	1	1
gntR_2		HTH-type transcriptional regulator GntR	1	1	1	1	1	1	1	1	1	1	1	1	1	1	1	1	1	1
gntT		High-affinity gluconate transporter	1	1	1	1	1	1	1	1	1	1	1	1	1	1	1	1	1	1
gntU		Low-affinity gluconate transporter	1	1	1	1	1	1	1	1	1	1	1	1	1	1	1	1	1	1
gnu		N-acetyl-alpha-D-glucosaminyl-diphospho-ditrans,octacis-undecaprenol 4-epimerase	0	0	0	0	0	0	0	0	0	0	0	0	0	0	1	0	0	0
gor		Glutathione reductase	1	1	1	1	1	1	1	1	1	1	1	1	1	1	1	1	1	1
gpFI		Putative prophage major tail sheath protein	0	1	0	0	1	0	0	0	0	0	0	1	1	0	0	0	0	0
gpFI_1		Putative prophage major tail sheath protein	1	0	0	0	0	0	1	1	0	1	1	0	0	0	0	0	0	0
gpFI_2		Putative prophage major tail sheath protein	1	0	0	0	0	0	0	1	0	1	1	0	1	0	0	0	0	0
gph		Phosphoglycolate phosphatase	1	1	1	1	1	1	1	1	1	1	1	1	1	1	1	1	1	1
gpmA		2,3-bisphosphoglycerate-dependent phosphoglycerate mutase	1	1	1	1	1	1	1	1	1	1	1	1	1	1	1	1	1	1
gpmI		2,3-bisphosphoglycerate-independent phosphoglycerate mutase	1	1	1	1	1	1	1	1	1	1	1	1	1	1	1	1	1	1
gppA		Guanosine-5'-triphosphate,3'-diphosphate pyrophosphatase	1	1	1	1	1	1	1	1	1	1	1	1	1	1	1	1	1	1
gpr		L-glyceraldehyde 3-phosphate reductase	1	1	1	1	1	1	1	1	1	1	1	1	1	1	1	1	1	1
gpsA		Glycerol-3-phosphate dehydrogenase [NAD(P)+]	1	1	1	1	1	1	1	1	1	1	1	1	1	1	1	1	1	1
gpt		Xanthine phosphoribosyltransferase	1	1	1	1	1	1	1	1	1	1	1	1	1	1	1	1	1	1
grcA		Autonomous glycyl radical cofactor	1	1	1	1	1	1	1	1	1	1	1	1	1	1	1	1	1	1
greA		Transcription elongation factor GreA	1	1	1	1	1	1	1	1	1	1	1	1	1	1	1	1	1	1
greB		Transcription elongation factor GreB	1	1	1	0	1	1	1	1	1	1	1	1	1	1	1	0	1	1
groL		60 kDa chaperonin	1	1	1	1	1	1	1	1	1	1	1	1	1	1	1	1	1	1
groS		10 kDa chaperonin	1	1	1	1	1	1	1	1	1	1	1	1	1	1	1	1	1	1
group_10		hypothetical protein	0	0	0	0	0	1	0	0	0	0	0	0	0	1	0	0	0	0
group_100		IS4 family transposase IS4	0	0	1	1	1	0	0	0	0	0	0	0	0	0	0	0	1	0
group_1006		hypothetical protein	0	0	1	0	0	0	0	0	0	0	0	0	0	0	0	0	0	0
group_101		IS4 family transposase IS4	0	0	1	0	0	0	0	0	0	0	0	0	0	0	0	0	1	0
group_1011		hypothetical protein	1	1	1	1	1	1	1	1	1	1	1	1	1	1	1	1	1	1
group_1015		hypothetical protein	1	1	1	1	1	1	1	1	1	1	1	1	1	1	0	1	1	1
group_1017		hypothetical protein	1	1	1	1	1	1	1	1	1	1	1	1	1	1	1	1	1	1
group_102		IS4 family transposase IS4	0	0	1	1	0	0	0	0	0	0	0	0	0	0	0	0	1	0
group_1020		hypothetical protein	1	0	0	0	0	0	1	1	0	1	1	0	0	0	0	0	0	1
group_1021	hsdM	Type I restriction enzyme EcoKI M protein	0	0	0	0	0	0	1	0	0	0	0	0	0	0	0	0	0	0
group_1023		ISNCY family transposase ISRor2	1	1	1	1	1	1	1	1	1	1	1	1	1	1	1	1	1	1
group_1024	rpnD	Recombination-promoting nuclease RpnD	0	0	1	0	0	0	0	0	0	0	0	0	0	0	0	0	0	0
group_1025		hypothetical protein	1	0	0	0	0	0	0	0	1	0	0	0	0	0	1	1	0	0
group_1026		hypothetical protein	1	1	1	1	1	1	1	1	0	1	1	1	1	1	0	0	1	1
group_1027		hypothetical protein	1	1	0	1	1	1	1	1	0	1	1	1	1	1	0	1	1	1
group_103		IS4 family transposase IS4	0	0	0	0	0	0	0	1	0	0	0	0	0	0	0	0	0	0
group_1031	kgtP_1	Alpha-ketoglutarate permease	1	0	1	1	0	1	1	1	1	1	1	0	1	0	1	1	1	0
group_1035	cysH_2	Phosphoadenosine phosphosulfate reductase	1	0	0	0	0	0	0	0	0	0	0	0	0	0	0	0	0	0
group_1038		putative FAD-linked oxidoreductase	0	1	1	1	1	1	1	1	1	1	1	1	1	1	1	1	1	1
group_1039		putative FAD-linked oxidoreductase	1	0	0	0	0	0	0	0	1	0	0	0	0	0	0	0	0	0
group_104		hypothetical protein	1	1	1	1	1	0	0	1	0	0	0	1	0	1	0	1	1	1
group_1041	barA	Signal transduction histidine-protein kinase BarA	0	0	0	0	0	0	0	0	0	0	0	0	0	0	0	1	0	1
group_1042		hypothetical protein	1	1	1	1	1	1	1	1	1	1	1	1	1	1	1	1	1	1
group_1043		hypothetical protein	0	0	0	0	0	0	0	0	0	0	0	0	0	0	1	0	0	0
group_1044		hypothetical protein	1	1	1	1	1	1	1	1	1	1	1	1	1	1	1	1	1	1
group_1045		hypothetical protein	1	1	1	1	1	1	1	1	1	1	1	1	1	1	1	1	1	1
group_1046		hypothetical protein	0	0	0	0	0	0	0	0	0	0	0	0	0	0	1	0	0	0
group_1047		hypothetical protein	1	1	1	1	1	1	1	1	1	1	1	1	1	1	1	1	1	1
group_1048		hypothetical protein	0	0	0	0	0	0	0	0	0	0	0	0	0	0	0	1	0	0
group_1049		Solute-binding protein	1	1	1	1	1	1	1	1	1	1	1	1	1	1	1	1	1	1
group_105		hypothetical protein	1	0	0	0	0	0	0	0	0	0	0	0	0	0	0	0	0	0
group_1050		hypothetical protein	0	0	0	0	0	0	0	0	0	0	0	0	0	0	0	0	0	1
group_1053		hypothetical protein	1	1	1	1	1	1	1	1	0	1	1	1	1	1	0	0	0	1
group_1066	yqiK	Inner membrane protein YqiK	0	0	1	1	0	0	0	0	0	0	0	0	1	0	0	1	1	0
group_1067		hypothetical protein	1	1	1	1	1	1	1	1	1	1	1	1	1	1	1	1	1	1
group_1068		hypothetical protein	0	0	0	0	0	0	0	0	0	0	0	0	0	0	1	0	0	0
group_107		hypothetical protein	0	0	0	0	1	0	0	0	0	0	0	0	0	0	0	0	0	0
group_1070	ygjK	Glucosidase YgjK	1	0	0	0	0	0	1	1	0	1	1	0	0	0	1	0	0	0
group_1074	lapB_2	Lipopolysaccharide assembly protein B	0	0	0	1	0	0	0	0	0	0	0	0	0	0	1	1	0	0
group_108		hypothetical protein	0	0	0	0	1	0	0	0	0	0	0	0	0	0	0	1	0	0
group_1082	tibC	Glycosyltransferase TibC	0	1	0	0	0	0	0	0	0	0	0	1	0	0	1	0	1	0
group_1086	ptsI	Phosphoenolpyruvate-protein phosphotransferase	1	1	1	1	0	0	0	0	0	0	0	1	0	0	1	0	0	0
group_1089	sgrR_2	HTH-type transcriptional regulator SgrR	0	0	0	0	0	0	0	0	0	0	0	0	0	0	1	0	0	0
group_109		hypothetical protein	1	0	0	1	1	0	0	0	0	0	0	0	0	0	0	0	1	0
group_1092	malZ_2	Maltodextrin glucosidase	1	0	0	0	0	0	0	0	1	0	0	0	0	0	0	0	0	0
group_1093	uxaA_2	Altronate dehydratase	1	0	0	0	0	0	0	0	0	0	0	0	0	0	0	1	0	0
group_1095	lldR_2	Putative L-lactate dehydrogenase operon regulatory protein	0	0	0	0	0	0	0	0	0	0	0	0	0	0	0	1	0	0
group_1099	manX_2	PTS system mannose-specific EIIAB component	0	0	0	1	0	0	0	0	0	0	0	0	0	0	0	1	0	1
group_11		hypothetical protein	1	1	0	0	0	1	0	0	0	0	0	1	0	0	0	0	0	0
group_110		hypothetical protein	0	0	0	0	0	0	0	0	0	0	0	0	0	0	0	0	1	0
group_1101		hypothetical protein	0	0	0	0	0	0	0	0	0	0	0	0	0	0	0	1	0	0
group_1102		hypothetical protein	1	1	1	1	1	1	1	1	1	1	1	1	1	1	1	1	1	1
group_1103		hypothetical protein	0	0	0	1	0	0	0	0	0	0	0	0	0	0	0	0	0	0
group_1104		hypothetical protein	0	0	0	0	0	0	1	0	0	0	0	0	0	0	1	0	0	1
group_1105		hypothetical protein	1	1	1	1	1	1	0	1	1	1	1	1	1	1	1	1	1	1
group_1106		hypothetical protein	1	1	1	1	1	1	0	1	1	1	1	1	1	1	1	1	1	0
group_1108	hcp1	Protein hcp1	0	1	1	1	1	0	0	0	0	0	0	0	0	1	0	0	1	0
group_1109		hypothetical protein	1	1	1	1	1	1	0	1	1	1	1	1	1	0	1	1	1	1
group_111		hypothetical protein	0	0	0	0	0	0	0	0	0	0	0	0	0	0	0	1	1	0
group_1110		hypothetical protein	0	0	0	0	0	0	0	0	0	0	0	0	0	1	0	1	0	0
group_1111		hypothetical protein	1	1	1	1	1	1	0	1	1	1	1	1	1	0	1	0	1	1
group_1112		hypothetical protein	0	0	0	0	0	0	0	0	1	0	0	0	0	1	0	1	0	0
group_1113		hypothetical protein	1	1	1	1	1	1	0	1	1	1	1	1	1	1	1	1	1	1
group_1114		hypothetical protein	0	0	0	0	0	0	0	0	0	0	0	0	0	0	0	1	0	0
group_1115		hypothetical protein	1	1	1	1	1	1	0	1	1	1	1	1	1	1	1	1	1	1
group_1118		hypothetical protein	1	0	0	0	1	0	1	0	0	1	1	0	1	0	0	0	1	1
group_1119		hypothetical protein	0	0	0	0	0	0	0	0	0	0	0	0	0	0	0	0	1	0
group_112	icsA_2	Outer membrane protein IcsA autotransporter	0	0	0	0	0	1	0	0	0	0	0	0	0	0	1	0	0	0
group_1120		hypothetical protein	0	1	0	0	0	0	0	0	0	0	0	0	0	0	0	0	0	0
group_1121		hypothetical protein	1	0	0	0	0	0	1	0	0	1	1	0	1	0	0	0	1	1
group_1122		hypothetical protein	0	0	0	0	1	0	0	0	0	0	0	1	0	0	0	0	0	0
group_1123		hypothetical protein	0	1	0	1	1	1	0	0	0	0	0	1	0	1	0	0	1	0
group_1124		hypothetical protein	1	1	1	1	1	1	1	1	1	1	1	1	1	1	1	1	1	1
group_1126	ltxB	Leukotoxin export ATP-binding protein LtxB	1	0	0	0	0	0	0	0	0	0	0	0	0	0	0	0	0	0
group_1128		hypothetical protein	0	0	0	0	0	0	0	1	0	0	0	0	0	0	0	0	0	0
group_1129		hypothetical protein	0	0	0	0	0	0	0	1	0	0	0	0	0	0	0	0	0	0
group_113		hypothetical protein	0	0	1	0	0	0	1	0	0	0	1	1	0	0	1	0	1	1
group_1130		hypothetical protein	1	0	0	0	0	1	1	1	0	0	0	0	0	0	0	0	0	0
group_1131		hypothetical protein	0	0	0	0	0	0	0	1	0	0	0	0	0	0	0	0	0	0
group_1132		hypothetical protein	1	0	0	0	0	0	0	0	0	1	1	0	0	0	0	0	0	0
group_1133		hypothetical protein	0	0	0	0	0	0	0	1	0	0	0	0	0	0	0	0	0	0
group_1134		hypothetical protein	1	0	0	0	0	1	1	1	0	0	0	0	0	0	0	0	0	0
group_1135		hypothetical protein	0	0	0	0	0	0	0	1	0	0	0	0	0	0	0	0	0	0
group_1136		hypothetical protein	1	0	0	0	0	0	0	0	0	1	1	0	0	0	0	0	0	0
group_1137		hypothetical protein	0	0	0	0	0	0	0	1	0	0	0	0	0	0	0	0	0	0
group_1138		hypothetical protein	1	0	0	0	0	1	1	1	0	1	1	0	0	0	0	0	0	0
group_1139		hypothetical protein	0	0	0	0	0	0	0	1	0	0	0	0	0	0	0	0	0	0
group_114		hypothetical protein	0	1	1	0	1	0	0	0	1	0	0	1	0	0	0	0	0	0
group_1140		hypothetical protein	0	0	0	0	0	0	0	1	0	0	0	0	0	0	0	0	0	0
group_1141		hypothetical protein	1	0	0	0	0	0	0	0	0	0	0	0	0	0	0	0	0	0
group_1145	rusA_2	Crossover junction endodeoxyribonuclease RusA	0	0	0	0	0	0	0	1	0	0	0	0	0	0	0	0	0	0
group_1146	rusA_1	Crossover junction endodeoxyribonuclease RusA	0	0	0	0	0	0	0	1	0	0	0	0	0	0	0	0	0	0
group_1147	rusA_2	Crossover junction endodeoxyribonuclease RusA	1	0	0	0	0	0	0	0	0	1	1	0	0	0	0	0	0	0
group_115		hypothetical protein	0	0	0	0	0	1	0	0	0	0	0	1	1	1	0	0	0	0
group_1150		hypothetical protein	1	1	1	1	1	1	1	1	1	1	1	1	1	1	1	1	1	1
group_1155		hypothetical protein	1	1	1	1	1	1	1	1	1	1	1	1	1	1	1	1	1	1
group_1156		hypothetical protein	0	0	0	0	0	0	0	0	1	0	0	0	0	0	0	0	0	0
group_1158	lacY_2	Lactose permease	0	0	0	0	0	0	0	0	1	0	0	0	0	0	0	0	0	0
group_116		hypothetical protein	1	0	0	0	1	0	0	0	0	0	0	0	0	0	0	0	1	0
group_1161		hypothetical protein	1	1	0	0	1	1	1	1	0	1	1	1	0	1	0	0	1	1
group_1163		hypothetical protein	1	1	0	0	0	1	1	1	1	1	1	1	1	1	1	0	0	1
group_1164		hypothetical protein	0	0	1	1	1	0	0	0	0	0	0	0	0	0	0	0	0	1
group_1165		hypothetical protein	1	1	1	1	1	1	1	1	1	1	1	1	1	1	1	1	1	1
group_1166		hypothetical protein	1	0	0	0	0	0	0	0	0	0	0	0	0	0	0	0	0	0
group_1167		hypothetical protein	1	1	1	1	1	1	1	1	1	1	1	1	1	1	1	1	1	1
group_1168		hypothetical protein	0	0	0	0	0	0	0	0	0	0	0	0	0	0	1	0	0	0
group_117		hypothetical protein	0	0	1	0	0	0	0	0	0	0	0	0	0	0	0	0	1	0
group_1171	licT	Transcription antiterminator LicT	0	0	0	0	0	0	0	0	0	0	0	0	0	0	1	0	0	0
group_1173	bglC	Aryl-phospho-beta-D-glucosidase BglC	0	0	0	0	0	0	0	0	0	0	0	0	0	0	1	0	0	0
group_1179	mdfA	Multidrug transporter MdfA	1	0	0	0	0	0	1	1	1	1	1	0	0	0	0	0	1	0
group_118		hypothetical protein	0	0	0	0	1	0	0	0	0	0	0	0	0	0	0	0	0	0
group_1180		hypothetical protein	1	1	1	1	1	1	1	1	1	1	1	1	1	1	1	1	1	1
group_1183		hypothetical protein	1	0	0	0	0	0	1	1	1	1	1	0	0	0	0	0	0	0
group_1184		hypothetical protein	1	0	0	0	0	0	0	1	0	1	1	0	0	0	0	0	0	0
group_1185		hypothetical protein	1	0	0	0	0	0	1	1	1	1	1	0	0	0	0	0	0	0
group_1186		hypothetical protein	1	0	0	0	0	0	1	1	1	1	1	0	0	0	0	0	0	0
group_1187		hypothetical protein	1	0	0	0	0	0	1	1	1	1	1	0	0	0	0	0	0	0
group_119		hypothetical protein	1	1	1	0	1	1	1	1	1	0	1	1	1	1	0	0	1	1
group_1190		hypothetical protein	1	1	1	1	1	1	1	1	1	1	1	1	1	1	1	1	1	1
group_1194	mdtB	Multidrug resistance protein MdtB	1	0	0	1	0	0	0	0	0	0	0	0	0	0	1	1	0	0
group_1199	mdtC_1	Multidrug resistance protein MdtC	0	0	0	0	0	0	1	0	0	0	0	0	0	0	0	1	0	0
group_12		hypothetical protein	1	1	0	0	0	1	0	0	0	0	0	1	0	0	0	0	0	0
group_120		hypothetical protein	0	0	0	0	0	0	0	0	0	1	0	0	0	0	0	0	0	0
group_1205		hypothetical protein	0	0	0	0	0	1	0	0	0	0	0	0	0	0	0	0	0	0
group_1206		hypothetical protein	0	0	0	0	0	1	0	0	0	0	0	0	0	0	0	0	0	0
group_1207		hypothetical protein	1	0	0	0	0	1	0	0	1	0	0	0	1	0	0	0	0	0
group_1208		hypothetical protein	1	0	0	0	0	1	0	0	1	0	0	0	1	0	0	0	0	0
group_121		hypothetical protein	0	0	1	0	0	0	0	0	0	0	0	0	0	0	0	1	0	0
group_1217		hypothetical protein	0	0	0	0	0	0	0	0	1	0	0	0	0	0	0	0	0	0
group_1218		hypothetical protein	1	1	1	1	1	1	1	1	1	1	1	1	1	1	0	1	0	1
group_1219		hypothetical protein	0	0	0	0	0	1	0	0	0	0	0	0	0	0	1	0	1	0
group_122		hypothetical protein	1	1	0	1	1	1	0	1	0	1	1	1	0	1	1	1	1	1
group_1221	hscC	Chaperone protein HscC	0	0	0	0	0	1	0	0	0	0	0	0	0	0	0	1	1	0
group_1223	chiP	Chitoporin	0	0	0	1	0	1	0	0	0	0	0	0	0	0	0	1	0	0
group_1224		hypothetical protein	1	1	1	1	1	1	1	0	1	1	1	1	1	1	1	1	1	1
group_1225		hypothetical protein	1	1	1	0	1	1	1	1	1	1	1	1	1	1	0	0	1	1
group_1226		hypothetical protein	1	1	1	0	1	1	1	1	1	1	1	1	1	1	0	0	1	1
group_1227		hypothetical protein	1	1	1	0	1	1	1	1	1	1	1	1	1	1	0	0	1	1
group_123		hypothetical protein	0	0	1	0	0	0	1	0	1	0	0	0	1	0	1	1	1	0
group_1232		hypothetical protein	1	0	0	0	0	1	0	0	0	0	0	0	0	0	1	0	0	0
group_1233		hypothetical protein	0	0	0	0	0	0	0	1	0	0	0	0	0	0	0	0	0	0
group_1234		hypothetical protein	0	0	0	0	0	0	0	1	0	0	0	0	0	0	0	0	0	0
group_1235		hypothetical protein	0	0	0	0	0	1	1	1	0	1	1	0	0	0	0	0	0	0
group_1236		hypothetical protein	0	0	0	0	0	0	0	1	0	0	0	0	0	0	0	0	0	0
group_1237		hypothetical protein	0	0	0	0	0	0	0	1	0	0	0	0	0	0	0	0	0	0
group_1238		hypothetical protein	1	0	0	0	0	0	0	0	0	0	0	0	0	0	0	0	0	0
group_1239		hypothetical protein	1	0	0	0	0	1	0	1	0	1	1	0	0	0	0	0	0	0
group_124		hypothetical protein	0	0	0	0	0	1	0	0	0	0	0	0	0	0	0	0	0	0
group_1240		hypothetical protein	0	0	0	0	0	0	0	1	0	0	0	0	0	0	0	0	0	0
group_1241		hypothetical protein	0	0	0	0	0	0	0	1	0	0	0	0	0	0	0	0	0	0
group_1245		hypothetical protein	1	0	0	0	0	0	0	0	0	0	0	0	0	0	0	0	0	0
group_1246		hypothetical protein	1	0	0	0	0	1	1	1	0	0	0	0	0	0	0	0	0	0
group_1247		hypothetical protein	0	0	0	0	0	0	0	1	0	0	0	0	0	0	0	0	0	0
group_1248	mdtE	Multidrug resistance protein MdtE	0	1	1	1	1	0	0	0	0	0	0	1	1	0	0	0	0	0
group_1249	mdtE	Multidrug resistance protein MdtE	0	0	0	1	0	0	0	0	0	0	0	0	0	0	1	1	1	1
group_125		hypothetical protein	0	1	0	0	1	1	0	0	0	0	0	1	0	1	0	0	0	0
group_1253		hypothetical protein	1	0	1	0	1	0	0	1	0	1	1	0	0	0	0	1	1	0
group_1255		hypothetical protein	0	0	0	0	0	0	0	0	0	0	0	1	0	0	0	0	0	0
group_1256		Hydroxypyruvate reductase	1	1	1	1	0	0	1	1	0	1	1	1	0	1	1	1	1	1
group_1257		Hydroxypyruvate reductase	0	0	0	0	1	1	0	0	1	0	0	0	1	0	0	1	0	0
group_1259	fimD_2	Outer membrane usher protein FimD	0	0	0	0	0	0	0	0	1	0	0	0	0	0	0	0	0	0
group_126		hypothetical protein	0	0	0	0	0	0	0	0	1	0	0	0	0	1	0	0	0	0
group_1260		hypothetical protein	1	1	1	1	1	1	1	1	1	1	1	1	1	1	1	1	1	1
group_1261		hypothetical protein	1	1	1	1	1	1	1	1	1	1	1	1	1	1	1	1	1	1
group_1262		ISNCY family transposase ISSen7	1	1	1	1	1	1	1	1	1	1	1	1	1	1	1	1	1	1
group_1264	greB	Transcription elongation factor GreB	1	0	0	1	0	0	0	0	0	0	0	0	0	0	0	1	0	0
group_1265		hypothetical protein	1	1	0	1	1	1	1	1	1	1	1	1	1	1	0	1	1	1
group_1268		hypothetical protein	1	1	1	1	1	1	1	1	1	1	1	1	1	1	1	1	1	1
group_127		hypothetical protein	0	0	0	0	1	1	0	0	1	0	0	1	0	0	0	0	0	0
group_1272	deoB_2	Phosphopentomutase	1	0	0	0	1	0	0	1	0	1	1	0	0	0	0	0	0	0
group_1273		hypothetical protein	1	0	0	0	0	0	0	1	0	1	0	0	0	0	0	0	0	0
group_1274		hypothetical protein	0	0	0	0	0	0	0	1	0	0	0	0	0	0	0	0	0	0
group_1275		hypothetical protein	0	0	0	0	0	1	0	1	0	0	1	0	0	0	0	0	0	0
group_1276		hypothetical protein	0	0	0	0	0	0	0	1	0	0	0	0	0	0	0	0	0	0
group_1277		hypothetical protein	0	0	0	0	0	0	0	1	0	0	0	0	0	0	0	0	0	0
group_1279		hypothetical protein	0	0	0	0	0	0	0	0	0	0	0	0	0	0	0	0	1	0
group_128		hypothetical protein	0	0	0	0	0	0	0	0	1	0	0	0	0	0	0	0	0	0
group_1282		hypothetical protein	1	1	0	0	0	1	0	1	0	1	1	0	0	0	0	1	0	0
group_1283		hypothetical protein	0	0	0	0	0	0	0	1	0	0	0	0	0	0	0	0	0	0
group_1284		hypothetical protein	0	0	0	0	0	0	0	1	0	0	0	0	0	0	0	0	0	0
group_1285		hypothetical protein	0	0	0	0	0	0	0	1	0	0	0	0	0	0	0	0	0	0
group_1286		hypothetical protein	0	0	0	0	0	0	0	1	0	0	0	0	0	0	0	0	0	0
group_1287		hypothetical protein	1	0	0	0	0	1	0	1	0	1	1	0	0	0	0	0	0	0
group_1288		hypothetical protein	0	0	0	0	0	0	0	1	0	0	0	0	0	0	0	0	0	0
group_1289		hypothetical protein	0	0	0	0	0	0	0	1	0	0	0	0	0	0	0	0	0	0
group_1290		hypothetical protein	0	0	0	0	0	0	0	1	0	0	0	0	0	0	0	0	0	0
group_1291		hypothetical protein	1	0	0	0	0	0	0	1	0	0	0	0	0	0	0	0	0	0
group_1292		hypothetical protein	0	0	0	0	0	0	0	1	0	0	0	0	0	0	0	0	0	0
group_1293		hypothetical protein	0	0	0	0	0	0	0	1	0	0	0	0	0	0	0	0	0	0
group_1294		hypothetical protein	0	0	0	0	0	0	0	1	0	0	0	0	0	0	0	0	0	0
group_1295		hypothetical protein	0	0	0	0	0	0	0	1	0	0	0	0	0	0	0	0	0	0
group_1296		hypothetical protein	0	1	0	0	0	0	0	0	0	0	0	1	0	0	0	0	0	0
group_1299	dnaJ_2	Chaperone protein DnaJ	0	0	0	0	0	0	0	1	0	0	0	0	0	0	0	0	0	0
group_13		hypothetical protein	0	0	0	0	0	0	0	0	0	0	0	0	0	0	0	0	1	0
group_130		hypothetical protein	1	0	0	0	0	0	0	0	0	0	0	0	0	0	0	0	0	0
group_1302	dnaJ_2	Chaperone protein DnaJ	0	0	0	0	0	0	0	0	0	0	0	0	0	0	1	0	0	0
group_1304		hypothetical protein	0	0	0	0	0	0	0	0	0	0	0	0	0	0	0	1	0	0
group_1305		hypothetical protein	0	1	0	0	0	1	0	0	1	0	0	0	0	0	0	0	0	0
group_1306		hypothetical protein	0	1	0	0	1	1	0	0	0	0	0	1	0	0	0	0	0	0
group_1307		hypothetical protein	0	1	0	0	1	1	0	0	1	0	0	1	0	0	0	0	0	0
group_1309	flhB_1	Flagellar biosynthetic protein FlhB	0	0	1	0	0	0	0	0	0	0	0	0	0	0	1	0	0	0
group_131		hypothetical protein	0	0	0	0	0	0	0	0	1	0	0	0	0	0	0	0	0	0
group_1310		hypothetical protein	0	1	1	0	0	0	0	0	0	0	0	1	0	0	1	0	0	0
group_1311		hypothetical protein	0	0	0	0	0	0	0	0	0	0	0	0	0	0	1	0	0	0
group_1312		hypothetical protein	0	1	1	0	0	0	0	0	0	0	0	1	0	0	1	0	0	0
group_1313		hypothetical protein	0	1	1	0	0	0	0	0	0	0	0	1	0	0	1	0	0	0
group_1314		hypothetical protein	0	1	1	0	0	0	0	0	0	0	0	1	0	0	1	0	0	0
group_1315		hypothetical protein	0	0	0	0	0	0	0	0	0	0	0	0	0	0	1	0	0	0
group_1316		hypothetical protein	0	1	0	0	0	0	0	0	0	0	0	1	0	0	0	0	0	1
group_1317		hypothetical protein	0	1	0	0	0	0	0	0	0	0	0	1	0	0	0	0	0	0
group_1318		IS3 family transposase ISLad1	0	1	1	0	0	0	0	0	0	0	0	1	0	0	1	0	0	0
group_1319	zapC	Cell division protein ZapC	0	1	0	1	1	0	0	0	0	0	0	1	0	0	0	1	1	0
group_132		hypothetical protein	0	1	0	0	1	0	0	0	0	0	0	1	0	0	0	1	1	0
group_1320		hypothetical protein	0	1	1	1	0	0	0	0	0	0	0	0	0	0	0	1	1	0
group_1321		hypothetical protein	1	1	1	1	1	1	1	1	1	1	1	1	1	1	1	1	1	1
group_1323		hypothetical protein	0	1	0	0	0	0	1	0	0	1	1	1	0	0	0	0	1	0
group_1325		hypothetical protein	0	1	0	0	0	0	0	0	1	0	0	1	0	0	1	0	0	0
group_1326		hypothetical protein	0	1	0	0	1	0	0	0	1	0	0	1	0	0	1	0	0	0
group_1327		hypothetical protein	0	0	0	0	0	0	0	0	1	0	0	0	0	0	0	0	0	0
group_1328		hypothetical protein	0	0	0	0	0	0	0	0	0	0	0	0	0	0	0	0	1	0
group_133		hypothetical protein	0	0	1	1	0	0	1	1	0	0	0	0	1	1	0	0	0	1
group_1330	dnaB_2	Replicative DNA helicase	0	1	0	0	0	0	0	0	0	0	0	0	0	0	0	0	0	0
group_1331		hypothetical protein	0	1	0	0	1	1	0	0	0	0	0	1	0	0	0	0	0	0
group_1332		hypothetical protein	0	1	1	1	1	1	0	0	0	0	0	0	0	0	0	1	1	0
group_1333		hypothetical protein	0	1	0	1	1	0	0	0	0	0	0	0	0	0	0	0	1	0
group_1334		hypothetical protein	0	1	0	0	0	0	0	0	0	0	0	1	1	0	1	0	0	0
group_1335		hypothetical protein	0	1	0	1	0	0	0	0	0	1	1	0	0	0	0	0	0	0
group_1336		hypothetical protein	0	1	0	0	1	0	0	0	0	0	0	1	1	0	0	0	0	0
group_1337		hypothetical protein	0	1	0	0	1	0	0	0	0	0	0	1	0	0	0	0	0	0
group_1338		hypothetical protein	0	1	0	0	0	0	0	0	0	0	0	1	0	0	1	0	0	0
group_1339		hypothetical protein	0	1	0	0	0	0	0	0	0	0	0	1	1	0	1	0	0	0
group_134		hypothetical protein	0	0	0	0	0	0	0	0	0	0	1	0	0	0	0	0	0	0
group_1340		hypothetical protein	0	1	0	0	0	0	0	0	1	0	0	1	0	0	0	0	0	0
group_1341		hypothetical protein	0	1	0	0	1	0	0	0	1	0	0	1	0	0	0	0	0	0
group_1342		hypothetical protein	0	1	0	0	1	1	0	0	1	0	0	1	0	0	0	0	0	0
group_1343		hypothetical protein	0	0	0	0	0	1	0	0	0	0	0	0	0	0	0	0	0	0
group_1344		hypothetical protein	0	1	0	0	1	1	0	0	1	0	0	1	0	0	0	0	0	0
group_1345		hypothetical protein	0	1	0	0	1	1	0	0	0	0	0	1	0	0	0	0	0	0
group_1346		hypothetical protein	0	1	0	0	1	1	0	0	0	0	0	1	0	0	0	0	0	0
group_1347		hypothetical protein	0	0	0	0	0	1	0	0	0	0	0	0	0	0	0	0	0	0
group_1348		hypothetical protein	0	1	0	0	1	1	0	0	0	0	0	0	0	0	0	0	0	0
group_1349		hypothetical protein	0	1	0	0	0	1	0	0	1	0	0	0	0	0	0	0	0	0
group_1350		hypothetical protein	0	1	0	1	0	1	0	0	0	0	0	1	0	1	0	0	0	0
group_1351		hypothetical protein	0	1	1	1	1	0	0	0	0	0	0	0	0	0	0	1	1	0
group_1352		hypothetical protein	0	1	1	0	0	1	0	0	1	0	0	1	1	1	0	1	0	1
group_1353		hypothetical protein	0	0	1	0	0	0	1	0	0	0	0	0	0	0	0	1	0	0
group_1354		hypothetical protein	0	0	1	1	0	0	0	0	0	0	0	0	0	0	0	0	1	0
group_1355		hypothetical protein	0	0	0	0	0	0	0	0	0	0	0	0	0	0	0	0	1	0
group_1356		IS4 family transposase IS4	0	0	1	0	0	0	0	0	0	0	0	0	0	0	0	0	0	0
group_1357		IS4 family transposase IS4	0	0	1	0	0	0	0	1	0	0	0	0	0	0	0	0	0	0
group_1358		hypothetical protein	0	0	1	1	0	0	0	0	0	0	0	0	0	0	1	0	0	0
group_136		hypothetical protein	0	0	0	0	0	0	0	0	0	1	1	0	1	0	0	0	0	0
group_1360		hypothetical protein	0	0	1	1	1	1	0	0	0	0	0	0	0	1	0	1	1	0
group_1363	kpsT	Polysialic acid transport ATP-binding protein KpsT	0	0	0	1	0	1	1	0	0	0	0	0	1	1	0	0	1	0
group_1364		hypothetical protein	0	0	0	1	0	0	0	0	0	0	0	0	0	0	0	1	1	0
group_1365	dnaB_2	Replicative DNA helicase	0	0	0	0	1	0	0	0	0	0	0	0	0	0	0	0	0	0
group_1366	dnaB_2	Replicative DNA helicase	0	0	0	0	1	0	0	0	0	0	0	1	0	0	0	0	0	0
group_1368		hypothetical protein	0	0	0	0	0	1	0	0	0	0	0	0	0	0	0	0	0	0
group_137		hypothetical protein	0	0	0	0	0	0	0	0	0	0	0	0	0	0	0	1	0	0
group_1375		hypothetical protein	0	0	0	0	1	0	0	0	0	0	0	0	0	0	0	0	0	0
group_1376		hypothetical protein	0	0	0	0	0	1	0	0	0	0	0	0	0	0	0	0	0	0
group_1377		hypothetical protein	0	0	0	0	0	1	0	0	0	0	0	1	0	0	0	0	0	0
group_1378		hypothetical protein	0	0	0	0	1	0	0	0	0	0	0	1	0	0	0	0	0	0
group_1379		hypothetical protein	0	0	0	0	1	1	0	0	0	0	0	0	0	0	0	0	0	0
group_138	klcA_2	Antirestriction protein KlcA	0	0	0	0	0	0	0	0	0	0	0	0	0	1	0	0	0	0
group_1380		hypothetical protein	0	0	0	0	0	0	0	0	0	0	0	1	0	0	0	0	0	0
group_1381		hypothetical protein	0	0	0	0	1	0	0	0	0	0	0	1	0	0	0	0	0	0
group_1382		hypothetical protein	0	0	0	0	1	1	0	0	0	0	0	1	0	0	0	0	0	0
group_1383		hypothetical protein	0	0	0	0	1	0	0	0	0	0	0	1	0	0	0	0	0	0
group_1384		hypothetical protein	0	0	0	0	1	1	0	0	0	0	0	0	0	1	0	0	0	0
group_1385		hypothetical protein	0	0	0	0	1	0	0	0	0	0	0	0	1	0	0	0	0	0
group_1386	ompX_2	Outer membrane protein X	0	0	0	0	1	1	0	0	0	0	0	1	0	1	0	0	0	0
group_1390	dinI_2	DNA damage-inducible protein I	0	0	0	0	1	0	0	0	0	0	0	1	0	0	0	0	0	0
group_1391		hypothetical protein	0	0	0	0	0	1	0	0	0	0	0	1	0	0	0	0	0	0
group_1392		hypothetical protein	0	0	0	0	1	0	0	0	0	0	0	1	0	0	0	0	0	0
group_1393		hypothetical protein	0	0	0	0	0	1	0	0	0	0	0	0	0	0	0	0	0	0
group_1394		hypothetical protein	0	0	0	0	1	1	0	0	0	0	0	1	0	0	0	0	0	0
group_1395		hypothetical protein	0	0	0	0	0	1	0	0	0	0	0	0	0	0	0	0	0	0
group_1396		hypothetical protein	0	0	0	0	0	0	0	0	0	0	0	1	0	0	0	0	0	0
group_1397		hypothetical protein	0	0	0	0	1	1	0	0	0	0	0	1	0	0	0	0	0	0
group_1398		hypothetical protein	0	0	0	0	0	0	0	0	0	0	0	1	0	0	0	0	0	0
group_1399		hypothetical protein	0	0	0	0	1	1	0	0	1	0	0	0	0	0	0	0	0	0
group_14		hypothetical protein	0	0	0	0	0	0	0	0	0	0	0	0	0	0	0	0	1	0
group_1400		hypothetical protein	0	0	0	0	1	1	0	0	1	0	0	0	0	0	0	0	0	0
group_1401		hypothetical protein	0	0	0	0	1	0	0	0	1	0	0	1	0	0	0	0	0	0
group_1402	cbeA_1	Cytoskeleton bundling-enhancing antitoxin CbeA	0	0	0	0	0	1	0	0	0	0	0	0	0	1	0	0	0	0
group_1406		hypothetical protein	0	0	0	0	0	1	0	0	0	0	0	1	1	0	0	1	0	0
group_1407		hypothetical protein	0	0	0	0	0	1	0	0	0	0	0	0	0	0	0	0	0	0
group_1408		hypothetical protein	0	0	0	0	0	1	0	0	0	0	0	0	0	0	0	0	0	0
group_1409		hypothetical protein	0	0	0	0	0	1	0	0	0	0	0	0	1	0	0	0	0	0
group_141	klcA_1	Antirestriction protein KlcA	0	0	0	0	0	1	0	0	0	0	0	0	0	1	0	0	0	0
group_1414		ISNCY family transposase ISSen7	0	0	0	0	0	1	0	0	0	0	0	1	0	0	0	0	0	0
group_1415		ISNCY family transposase ISRor2	0	0	0	0	0	0	0	0	0	0	0	1	0	0	0	0	0	0
group_1416		hypothetical protein	0	0	0	0	0	1	0	0	0	0	0	1	0	0	0	0	0	0
group_1417		hypothetical protein	0	0	0	0	0	0	0	0	0	0	0	1	0	0	0	0	0	0
group_1418		hypothetical protein	0	0	0	0	0	0	1	0	1	1	1	0	0	0	1	0	0	1
group_1422	tfaE_1	Prophage tail fiber assembly protein TfaE	0	0	0	0	0	0	0	0	0	1	0	0	0	0	0	0	0	0
group_1423		hypothetical protein	0	0	0	0	0	0	0	0	1	0	0	0	0	0	1	0	0	0
group_1424		hypothetical protein	0	0	0	0	0	0	0	0	0	0	0	0	0	0	1	0	0	0
group_1425	clpV1_2	hypothetical protein	0	0	0	0	0	0	0	0	1	0	0	0	0	0	1	0	0	0
group_1426	clpV1_1	Protein ClpV1	0	0	0	0	0	0	0	0	1	0	0	0	0	0	0	0	0	0
group_1427		hypothetical protein	0	0	0	0	0	0	0	0	1	0	0	0	0	0	1	0	0	0
group_1428		hypothetical protein	0	0	0	0	0	0	0	0	0	0	0	0	0	0	1	0	0	0
group_1429		hypothetical protein	0	0	0	0	0	0	0	0	0	0	0	1	0	0	0	0	0	0
group_143	ompX_2	Outer membrane protein X	0	0	1	0	0	0	0	0	0	0	0	0	0	0	0	0	1	0
group_1430		hypothetical protein	0	0	0	0	0	0	0	0	0	0	0	1	0	0	0	0	0	0
group_1431		hypothetical protein	0	0	0	0	0	0	0	0	1	0	0	0	0	0	0	0	0	0
group_1432		hypothetical protein	0	0	0	0	0	0	0	0	1	0	0	0	0	0	0	0	0	0
group_1433	faeE	hypothetical protein	0	0	0	0	0	0	0	0	1	0	0	0	1	0	0	0	0	0
group_1434		hypothetical protein	0	0	0	0	0	0	0	0	0	0	0	1	0	0	0	0	0	0
group_1435		hypothetical protein	0	0	0	0	0	0	0	0	0	0	0	1	0	0	0	0	0	0
group_1436		hypothetical protein	0	0	0	0	0	0	0	0	0	0	0	1	0	0	0	0	0	0
group_1437		hypothetical protein	0	0	0	0	0	0	0	0	0	0	0	1	0	0	1	0	0	0
group_1438		hypothetical protein	0	0	0	0	0	0	0	0	0	0	0	1	0	0	0	0	0	0
group_1439		hypothetical protein	0	0	0	0	0	0	0	0	0	0	0	0	0	1	1	0	0	1
group_144	ompX_3	Outer membrane protein X	0	0	0	0	1	0	0	0	0	0	0	0	0	0	0	0	1	0
group_1440		hypothetical protein	0	0	0	0	0	0	0	0	0	0	0	0	0	0	0	1	0	0
group_1441		hypothetical protein	0	0	0	0	0	0	0	0	0	0	0	0	0	0	0	1	0	0
group_1442		hypothetical protein	0	0	0	0	0	0	0	0	0	0	0	0	0	0	0	1	0	0
group_1443		hypothetical protein	1	0	0	0	0	0	0	0	0	0	0	0	0	1	1	0	0	0
group_1444		putative protein	1	0	0	0	0	1	0	0	0	0	0	0	0	1	1	0	0	0
group_1445		hypothetical protein	1	0	0	0	0	0	0	0	0	0	0	0	0	1	1	0	0	0
group_1446		hypothetical protein	1	0	0	0	0	0	0	0	0	0	0	0	0	1	1	0	0	0
group_1447		hypothetical protein	1	0	0	0	0	1	0	0	0	0	0	0	0	1	0	0	0	1
group_1456		hypothetical protein	1	1	1	1	1	1	1	1	1	1	1	1	1	1	1	1	1	1
group_1458		hypothetical protein	1	1	1	1	1	1	1	1	1	1	1	1	1	1	1	1	1	1
group_1462		hypothetical protein	1	1	1	1	1	1	1	1	1	1	1	1	1	1	1	1	1	1
group_1466		Invasin	1	1	1	1	1	1	1	1	1	1	1	1	1	1	1	1	1	1
group_1467		hypothetical protein	1	1	1	1	1	1	1	1	1	1	1	1	1	1	1	1	1	1
group_1468		hypothetical protein	1	0	0	0	0	1	0	1	0	1	1	0	0	0	0	0	0	0
group_1469		hypothetical protein	0	0	0	0	0	0	0	1	0	0	0	0	0	0	0	0	0	0
group_147	ompX_3	Outer membrane protein X	0	0	0	0	0	0	0	0	0	0	0	1	0	0	0	0	0	0
group_1470		hypothetical protein	0	0	0	0	0	0	0	1	0	0	0	0	0	0	0	0	0	0
group_1471		hypothetical protein	0	0	0	0	0	0	0	1	0	0	0	0	0	0	0	0	0	0
group_1472		hypothetical protein	0	0	0	0	0	0	0	1	0	0	0	0	0	0	0	0	0	0
group_1473		hypothetical protein	1	0	0	0	0	1	0	1	0	1	1	0	0	0	0	0	0	0
group_1474		hypothetical protein	0	0	0	0	0	0	0	1	0	0	0	0	0	0	0	0	0	0
group_1475		hypothetical protein	0	0	0	0	0	0	0	1	0	0	0	0	0	0	0	0	0	0
group_1476		hypothetical protein	0	0	0	0	0	0	0	1	0	0	0	0	0	0	0	0	0	0
group_1477		hypothetical protein	0	0	0	0	0	0	0	1	0	0	0	0	0	0	0	0	0	0
group_1478		hypothetical protein	1	0	0	0	0	1	0	1	0	1	1	0	0	0	0	0	0	0
group_1479		hypothetical protein	0	0	0	0	0	0	0	1	0	0	0	0	0	0	0	0	0	0
group_148	ail	Attachment invasion locus protein	0	0	0	0	0	0	0	0	0	0	0	0	0	0	1	0	0	0
group_1480		hypothetical protein	0	0	0	0	0	0	0	1	0	0	0	0	0	0	0	0	0	0
group_1481		hypothetical protein	0	0	0	0	0	0	0	1	0	0	0	0	0	0	0	0	0	0
group_1485		hypothetical protein	1	0	0	0	0	1	0	0	1	0	0	0	0	0	0	0	0	0
group_1489		hypothetical protein	1	1	1	1	1	1	1	1	1	1	1	1	1	1	1	1	1	1
group_149		hypothetical protein	1	0	0	0	0	1	0	1	0	0	0	0	0	0	0	0	0	0
group_1494		hypothetical protein	1	1	1	1	1	1	1	1	1	1	1	1	1	1	1	1	1	1
group_150		hypothetical protein	1	0	0	0	0	0	0	1	0	0	0	0	0	0	0	0	0	0
group_1500		hypothetical protein	1	1	1	1	1	1	1	1	1	1	1	1	1	1	1	1	1	1
group_1506		hypothetical protein	1	1	1	1	1	1	1	1	1	1	1	1	1	1	1	1	1	1
group_1508		hypothetical protein	1	1	1	1	1	1	1	1	1	1	1	1	1	1	0	1	1	1
group_151		hypothetical protein	0	0	0	0	0	0	0	1	0	0	0	0	0	0	0	0	0	0
group_1510		hypothetical protein	1	1	1	1	1	1	1	1	1	1	1	1	1	1	0	1	1	1
group_1511		hypothetical protein	1	1	1	1	1	1	1	1	1	1	1	1	1	1	0	1	1	1
group_1513		hypothetical protein	1	1	1	1	1	1	1	1	1	1	1	1	1	1	0	1	1	1
group_1514		hypothetical protein	1	1	1	1	1	1	1	1	1	1	1	1	1	1	0	1	1	1
group_1515		hypothetical protein	1	1	1	1	1	1	1	1	1	1	1	1	1	1	0	1	1	1
group_1518		hypothetical protein	1	1	1	1	1	1	1	1	1	1	1	1	1	1	0	1	1	1
group_1519		hypothetical protein	1	1	1	1	1	1	1	1	1	1	1	1	1	1	1	1	1	1
group_152		hypothetical protein	0	0	0	0	0	1	0	1	0	0	0	0	0	0	0	0	0	0
group_1522		hypothetical protein	0	0	0	0	0	0	0	1	0	0	0	0	0	0	0	0	0	0
group_153		hypothetical protein	0	0	0	0	0	0	0	1	0	0	1	0	0	0	0	0	0	0
group_1533		hypothetical protein	1	0	0	0	0	0	0	1	0	0	0	0	0	0	0	0	0	0
group_1534		hypothetical protein	1	1	1	1	1	1	1	1	1	1	1	1	1	1	1	1	1	1
group_1539		hypothetical protein	1	1	1	1	1	1	1	1	1	1	1	1	1	1	1	1	1	1
group_1541		hypothetical protein	1	1	1	1	1	1	1	1	1	1	1	1	1	1	1	1	1	1
group_1543		hypothetical protein	1	1	1	1	1	1	1	1	1	1	1	1	1	1	1	0	1	1
group_1547		hypothetical protein	1	1	1	1	1	0	1	1	0	1	1	1	0	0	0	0	1	0
group_1548		hypothetical protein	1	0	0	1	1	0	1	1	0	1	1	0	0	0	0	0	1	0
group_1553		hypothetical protein	1	0	0	0	0	0	0	1	0	1	1	0	1	0	0	0	0	0
group_1554		hypothetical protein	1	0	0	0	0	0	0	1	0	1	1	0	1	0	0	0	0	0
group_1555		hypothetical protein	1	0	0	0	0	0	0	1	0	1	1	0	0	0	0	0	0	0
group_1556		hypothetical protein	1	0	0	0	0	0	0	1	0	0	0	0	1	0	0	0	0	0
group_1557		hypothetical protein	1	0	0	0	0	0	0	1	0	1	1	0	1	0	0	0	0	0
group_1558		hypothetical protein	1	0	0	0	0	0	0	1	0	1	1	0	1	0	0	0	0	0
group_156	bcsC_2	Cellulose synthase operon protein C	1	0	0	0	0	0	0	0	0	0	0	0	0	0	0	0	0	0
group_1560		hypothetical protein	1	1	1	1	1	1	1	1	1	1	1	1	1	1	1	1	1	1
group_1561		hypothetical protein	1	1	1	1	1	1	1	1	1	1	1	1	1	1	1	1	1	1
group_1566		hypothetical protein	1	1	1	1	1	1	1	1	1	1	1	1	1	1	1	1	1	1
group_1574		hypothetical protein	1	1	1	1	1	1	1	1	1	1	1	1	1	1	1	1	1	1
group_159		hypothetical protein	1	1	0	0	1	1	1	1	1	1	1	1	1	1	0	0	1	1
group_1590		hypothetical protein	1	1	1	1	1	1	1	1	1	1	1	1	1	1	1	1	1	1
group_1592	faeE_2	Chaperone protein FaeE	0	0	0	0	0	1	0	0	0	0	0	0	0	0	0	0	0	0
group_1596		hypothetical protein	1	1	1	1	1	1	1	1	1	1	1	1	1	1	1	1	1	1
group_1597		hypothetical protein	1	1	1	1	1	1	1	1	1	1	1	1	0	1	1	1	1	1
group_16		hypothetical protein	1	0	0	0	0	0	0	0	0	0	0	0	0	0	0	0	0	0
group_160		hypothetical protein	1	1	1	1	1	0	0	1	0	1	1	1	0	0	0	1	1	0
group_1600		hypothetical protein	1	1	1	1	1	1	0	1	1	1	1	1	1	1	1	1	1	1
group_1603		hypothetical protein	1	0	0	0	0	0	0	1	0	0	0	0	0	0	0	0	0	0
group_1604		hypothetical protein	0	0	0	0	0	0	0	1	0	0	0	0	0	0	0	0	0	0
group_1605		hypothetical protein	1	0	0	0	0	0	0	0	0	0	0	0	0	0	0	0	0	1
group_1606		hypothetical protein	0	0	0	0	0	0	0	1	0	0	0	0	0	0	0	0	0	0
group_1607		hypothetical protein	1	0	0	0	0	0	0	1	0	0	0	0	0	0	0	0	0	1
group_1608		hypothetical protein	0	0	0	0	1	0	0	0	0	0	0	0	0	0	0	0	0	0
group_1609		hypothetical protein	1	0	0	0	0	0	0	1	0	0	0	0	0	0	0	0	0	1
group_1610		hypothetical protein	0	0	0	0	0	0	0	1	0	0	0	0	0	0	0	0	0	0
group_162		hypothetical protein	0	0	0	0	0	1	0	0	0	0	0	0	0	1	0	1	0	0
group_163		hypothetical protein	0	1	0	0	0	1	0	0	0	0	0	1	0	1	0	0	0	0
group_164		hypothetical protein	0	0	0	0	0	1	0	0	1	0	0	1	0	0	0	0	0	0
group_1640		hypothetical protein	1	1	1	1	1	1	1	1	1	1	1	1	1	1	1	1	1	1
group_1641	bcsC	hypothetical protein	1	0	0	0	0	0	0	0	1	0	0	0	0	0	0	0	0	0
group_1643		hypothetical protein	1	1	1	1	1	1	0	1	1	1	1	1	1	0	0	1	1	0
group_165		hypothetical protein	0	0	0	0	0	1	0	0	1	0	0	0	0	0	0	0	0	0
group_1654		hypothetical protein	1	1	1	0	1	1	1	1	1	1	1	1	1	1	0	0	1	1
group_1655		hypothetical protein	1	1	1	0	0	1	1	1	0	1	1	1	1	1	0	0	1	1
group_1656		hypothetical protein	1	0	0	0	0	0	0	1	0	0	0	0	1	0	0	0	0	1
group_1657		hypothetical protein	1	1	1	0	1	1	0	1	1	0	0	1	1	1	0	0	0	0
group_1658		hypothetical protein	1	1	1	1	1	0	1	1	0	1	1	1	1	0	0	0	1	0
group_166		hypothetical protein	0	1	0	1	1	1	0	0	0	0	0	0	0	1	0	0	0	0
group_1661		hypothetical protein	1	0	0	0	0	0	0	1	0	0	0	0	0	0	0	0	0	1
group_1662		hypothetical protein	0	0	0	0	0	0	0	1	0	0	0	0	0	0	0	0	0	0
group_1664		hypothetical protein	1	1	1	1	1	1	1	1	1	1	1	1	1	1	1	1	1	1
group_167		hypothetical protein	0	0	0	0	0	0	0	0	1	0	0	0	0	1	0	0	0	0
group_1671		hypothetical protein	1	1	1	1	1	1	1	1	1	1	1	1	1	1	1	1	1	1
group_1679	dadA_1	D-amino acid dehydrogenase	1	1	1	1	1	1	1	1	1	1	1	1	1	1	1	1	1	1
group_168		hypothetical protein	0	1	0	0	1	0	0	0	0	0	0	1	0	0	0	0	0	0
group_1681		hypothetical protein	1	1	1	1	1	1	1	1	1	1	1	1	1	1	1	1	1	1
group_1684		hypothetical protein	1	1	1	1	1	1	1	1	1	1	1	1	1	1	1	1	1	1
group_1687		hypothetical protein	1	1	1	1	1	1	1	1	1	1	1	1	1	1	1	1	1	1
group_1688		hypothetical protein	1	0	0	0	0	0	1	1	0	1	1	0	0	0	0	1	0	1
group_1689		hypothetical protein	1	0	0	0	0	0	1	1	0	1	1	0	0	0	0	0	0	1
group_1691		hypothetical protein	1	1	1	1	1	1	1	1	1	1	1	1	1	1	1	1	1	1
group_1694		hypothetical protein	1	0	0	0	0	0	0	1	1	1	1	0	0	0	0	0	0	0
group_1699		hypothetical protein	1	0	0	0	0	1	0	0	0	0	0	0	0	0	0	0	0	0
group_17		hypothetical protein	0	0	0	0	0	0	0	0	0	0	1	0	0	0	0	0	0	0
group_1700		hypothetical protein	1	0	0	0	0	1	0	0	0	0	0	0	0	0	0	0	0	0
group_1701		hypothetical protein	1	0	0	0	0	1	0	0	0	0	0	0	0	0	0	0	0	0
group_1702		hypothetical protein	1	0	0	0	0	0	0	0	0	0	0	0	1	0	0	0	0	0
group_1703		hypothetical protein	1	1	1	1	1	1	1	1	1	1	1	1	1	1	1	1	1	1
group_1704		hypothetical protein	1	1	1	1	1	1	1	1	1	1	1	1	1	1	1	1	1	1
group_1709		hypothetical protein	1	1	1	1	1	1	1	1	1	1	1	1	1	1	1	1	1	1
group_171	ydiB	Quinate/shikimate dehydrogenase	1	0	0	0	0	1	1	1	0	1	1	0	0	1	0	0	0	0
group_1721		hypothetical protein	1	1	1	1	1	1	1	1	1	1	1	1	1	1	1	1	1	1
group_1723		hypothetical protein	1	1	1	1	1	1	1	1	0	1	1	1	1	1	0	1	1	1
group_1724		hypothetical protein	1	1	1	1	1	1	1	1	0	1	1	1	1	1	0	1	1	1
group_1725		IS481 family transposase ISErsp1	1	0	0	0	0	0	0	1	0	1	1	0	0	0	0	0	0	1
group_1727		hypothetical protein	1	1	1	1	1	1	1	1	1	1	1	1	1	1	0	1	1	1
group_1728		hypothetical protein	1	1	1	1	1	1	1	1	1	1	1	1	1	1	0	1	1	1
group_173	yehB_1	Outer membrane usher protein YehB	0	0	0	0	0	0	0	0	0	0	0	0	0	0	0	0	1	0
group_1733		4-hydroxyphenylalkanoate adenylyltransferase	1	1	1	1	1	1	1	1	1	1	1	1	1	1	0	1	1	1
group_1736		hypothetical protein	1	1	1	1	1	1	1	1	1	1	1	1	1	1	1	1	1	1
group_174	yehB_2	Outer membrane usher protein YehB	0	0	0	0	0	0	0	0	0	0	0	0	0	0	0	0	1	0
group_1740		hypothetical protein	1	1	1	1	1	1	1	1	1	1	1	1	1	1	1	1	1	1
group_1743		hypothetical protein	1	1	1	1	1	1	1	1	1	1	1	1	1	1	1	1	1	1
group_175	yehB_1	Outer membrane usher protein YehB	0	1	0	0	0	0	1	0	1	0	0	1	0	0	0	0	0	1
group_1759		hypothetical protein	1	1	1	1	1	1	0	1	1	1	1	1	1	1	1	1	1	1
group_176		IS256 family transposase IS1414	0	0	0	0	0	1	0	0	0	0	0	0	0	0	0	0	0	0
group_1760		hypothetical protein	1	1	1	1	1	1	0	1	1	1	1	1	1	1	1	1	1	1
group_1762		hypothetical protein	1	1	1	1	1	1	1	1	1	1	1	1	1	1	1	1	1	1
group_177		IS256 family transposase IS1414	0	0	0	0	0	1	0	0	0	0	0	0	0	0	0	0	0	0
group_1770		hypothetical protein	1	1	1	1	1	1	1	1	1	1	1	1	1	1	1	1	1	1
group_1776		hypothetical protein	1	1	1	1	1	1	1	1	1	1	1	1	1	1	1	1	1	1
group_178		IS256 family transposase IS1414	0	0	0	0	0	1	0	0	0	0	0	0	0	0	0	0	0	0
group_1780		hypothetical protein	1	1	1	1	1	1	1	1	1	1	1	1	1	1	1	1	1	1
group_1787		hypothetical protein	1	1	1	1	1	1	0	1	1	1	1	1	1	1	1	1	1	1
group_1788		hypothetical protein	1	1	1	1	1	1	0	1	1	1	1	1	1	1	1	1	1	1
group_1789		hypothetical protein	1	1	1	1	1	1	0	1	1	1	1	1	1	1	1	1	1	1
group_179		IS256 family transposase IS1414	0	0	0	0	0	1	0	0	0	0	0	0	0	1	0	0	0	0
group_1792	rhaS_4	HTH-type transcriptional activator RhaS	1	0	0	0	0	0	1	0	0	1	1	0	0	0	0	0	0	1
group_1795		hypothetical protein	1	0	0	0	0	1	1	0	0	1	1	0	1	1	0	0	1	1
group_1796		hypothetical protein	1	0	0	0	1	0	0	0	0	1	0	0	0	0	0	0	1	0
group_1797		hypothetical protein	0	0	0	0	0	1	1	0	0	0	0	1	1	1	0	0	0	0
group_1798		hypothetical protein	0	1	0	0	1	0	0	0	0	0	1	1	0	0	0	0	1	1
group_180		IS256 family transposase IS1414	0	0	0	0	0	1	0	0	0	0	0	0	0	0	0	0	0	0
group_1800		hypothetical protein	1	1	1	1	1	1	1	1	1	1	1	1	1	1	1	1	1	1
group_1802	lexA_3	LexA repressor	0	0	0	0	0	0	0	1	0	0	0	0	0	0	0	0	0	0
group_1805	lexA_2	LexA repressor	0	0	0	0	0	0	0	1	0	0	0	0	0	0	0	0	0	0
group_181		IS256 family transposase IS1414	0	0	0	0	0	1	0	0	0	0	0	0	0	0	0	0	0	0
group_1810		hypothetical protein	1	1	1	1	1	1	1	1	1	1	1	1	1	1	1	1	1	1
group_1814		hypothetical protein	1	1	1	1	1	1	1	1	1	1	1	1	1	1	1	1	1	1
group_1815		hypothetical protein	1	1	0	0	1	1	1	1	1	1	1	1	1	1	1	1	1	1
group_182		hypothetical protein	0	0	0	0	0	1	0	0	0	0	0	0	0	0	0	0	0	0
group_1820		hypothetical protein	1	1	0	0	1	0	0	1	0	1	1	1	0	0	0	0	0	0
group_1821		hypothetical protein	1	0	0	0	1	1	0	1	0	1	1	0	0	1	0	0	0	0
group_1822		hypothetical protein	1	1	0	1	1	1	1	0	0	1	1	1	1	1	0	0	1	1
group_1824		hypothetical protein	1	0	0	0	0	1	1	0	0	1	1	0	0	0	0	0	0	1
group_1825		hypothetical protein	1	0	0	0	0	0	1	0	0	1	1	0	0	0	0	0	0	1
group_1826		hypothetical protein	1	0	0	0	0	0	0	0	1	0	0	0	0	0	0	0	0	0
group_1827		hypothetical protein	1	0	0	0	0	0	0	0	1	0	0	0	0	0	0	0	0	0
group_1828		hypothetical protein	1	0	0	0	0	1	0	0	0	0	0	0	0	0	0	0	0	0
group_1829		hypothetical protein	1	0	0	0	0	1	0	0	0	0	0	0	0	0	0	0	0	0
group_183		IS256 family transposase IS1414	0	0	0	0	0	1	0	0	0	0	0	0	0	0	0	0	0	0
group_1830		hypothetical protein	1	0	0	0	0	1	0	0	0	0	0	0	0	0	0	0	0	0
group_1831		hypothetical protein	1	0	0	0	0	1	0	0	0	0	0	0	0	0	0	0	0	0
group_1832		hypothetical protein	1	0	0	0	0	1	0	0	0	0	0	0	0	0	0	0	0	0
group_1834		hypothetical protein	1	0	0	0	0	1	0	0	0	0	0	0	0	0	0	0	0	0
group_1835		hypothetical protein	1	0	0	0	0	1	0	0	0	0	0	0	0	0	0	0	0	0
group_1836		hypothetical protein	1	0	0	0	0	1	0	0	0	0	0	0	0	0	0	0	0	0
group_1838		hypothetical protein	1	0	0	0	0	1	0	0	1	0	0	0	0	0	0	0	0	0
group_184		IS256 family transposase IS1414	0	1	1	1	1	0	0	0	0	0	0	0	0	0	0	0	0	0
group_1841		hypothetical protein	1	0	0	0	0	1	0	0	0	0	0	0	0	0	0	0	0	0
group_1843		hypothetical protein	1	0	0	0	0	1	0	0	1	0	0	0	0	0	0	0	0	0
group_1845		hypothetical protein	1	0	0	0	0	0	0	0	1	0	0	0	0	0	0	0	0	0
group_1847		hypothetical protein	1	1	1	1	1	1	1	1	1	1	1	1	1	1	1	1	1	1
group_1848		hypothetical protein	1	1	1	1	1	1	1	1	1	1	1	1	1	1	1	1	1	1
group_1849		hypothetical protein	1	1	1	1	1	1	1	1	1	1	1	1	1	1	1	1	1	1
group_185		hypothetical protein	0	1	0	0	0	0	0	0	0	0	0	1	1	0	0	0	1	0
group_1852		hypothetical protein	1	1	1	1	1	1	1	1	1	1	1	1	1	1	1	1	1	1
group_1858		hypothetical protein	1	1	1	1	1	1	1	1	1	1	1	1	1	1	1	1	1	1
group_1859		hypothetical protein	1	0	0	0	0	0	0	0	0	0	0	0	0	0	1	0	0	0
group_186		hypothetical protein	0	0	0	0	0	0	0	0	0	0	0	1	0	0	0	0	0	0
group_1861		hypothetical protein	1	0	0	0	0	0	1	1	1	1	1	0	0	0	0	0	0	0
group_1863		hypothetical protein	1	0	0	0	0	0	1	1	1	1	1	0	0	0	0	0	0	0
group_1864		hypothetical protein	1	0	0	0	0	0	1	1	1	1	1	0	0	0	0	0	0	0
group_1865		hypothetical protein	1	0	0	0	0	0	1	1	0	1	1	0	0	0	0	0	0	0
group_1866		hypothetical protein	1	0	0	0	0	0	1	1	0	1	1	0	0	0	0	0	0	0
group_1867		hypothetical protein	1	0	0	0	0	0	1	1	1	1	1	0	0	0	0	0	0	0
group_1869		hypothetical protein	1	0	0	0	0	0	0	0	0	0	0	0	0	1	1	0	0	0
group_187		hypothetical protein	0	1	1	0	0	0	0	0	0	0	0	1	0	0	0	0	1	0
group_1870		hypothetical protein	1	0	0	0	0	0	0	0	0	0	0	0	0	0	1	0	0	1
group_1871		hypothetical protein	1	0	0	0	0	1	0	0	0	0	0	0	0	1	0	0	0	0
group_1872		hypothetical protein	1	0	0	0	0	1	0	0	0	0	0	0	0	1	0	0	0	1
group_1873		hypothetical protein	1	0	0	0	0	0	0	0	0	0	0	0	0	1	0	0	0	0
group_1874		hypothetical protein	1	0	0	0	0	0	0	0	0	0	0	0	0	1	0	0	0	0
group_1875		hypothetical protein	1	0	0	0	0	0	0	0	0	0	0	0	0	0	0	0	0	1
group_1876		hypothetical protein	1	0	0	0	0	0	0	0	0	0	0	0	0	1	0	0	0	1
group_1877		hypothetical protein	1	0	0	0	0	1	0	0	0	0	0	0	0	0	0	0	0	0
group_1878		hypothetical protein	1	1	0	0	0	1	0	0	1	0	0	1	0	1	0	1	0	1
group_1879	xerC_5	hypothetical protein	1	0	0	0	0	0	0	0	0	0	0	0	0	1	0	0	0	0
group_188		hypothetical protein	0	0	0	0	0	0	1	0	0	1	1	0	0	0	0	0	0	0
group_1886		hypothetical protein	1	1	1	1	1	1	1	1	1	1	1	1	1	0	0	1	1	1
group_189		hypothetical protein	0	1	1	0	0	0	0	0	0	0	0	0	0	0	0	0	1	0
group_1892		hypothetical protein	1	1	1	1	1	1	1	1	1	1	1	1	1	1	1	1	1	1
group_1896		hypothetical protein	1	1	1	1	1	1	1	1	1	1	1	1	1	1	1	1	1	1
group_19		hypothetical protein	0	1	0	0	0	0	1	0	0	0	0	1	0	0	0	0	0	0
group_190		hypothetical protein	0	1	1	0	0	0	0	0	0	0	0	1	0	0	0	0	1	0
group_1900		hypothetical protein	1	1	1	1	1	1	1	1	1	1	1	1	1	1	1	1	1	1
group_1902		hypothetical protein	1	1	1	1	1	1	1	1	1	1	1	1	1	1	1	1	1	1
group_1903		hypothetical protein	1	0	0	0	0	0	0	0	0	0	0	0	1	0	0	0	0	0
group_1905		hypothetical protein	1	0	0	0	0	0	0	0	0	0	0	0	1	0	0	0	0	0
group_1906		hypothetical protein	1	0	0	0	0	0	0	0	0	0	0	0	1	0	0	0	0	0
group_1908		hypothetical protein	1	0	0	0	0	0	0	0	0	0	0	0	1	0	0	0	0	0
group_191		hypothetical protein	0	1	0	0	1	0	0	0	0	0	0	1	1	0	0	0	1	0
group_1910		hypothetical protein	1	1	1	1	1	1	1	1	1	1	1	1	1	1	1	1	1	1
group_1911		hypothetical protein	1	1	1	1	1	0	1	1	0	1	1	1	0	0	0	1	1	0
group_1912		hypothetical protein	1	1	1	1	1	1	1	1	1	1	1	1	1	1	1	1	1	1
group_1913		hypothetical protein	1	1	0	1	1	0	1	1	0	1	1	1	0	0	0	0	0	0
group_1917		hypothetical protein	1	1	1	1	1	1	1	1	1	1	1	1	1	1	1	1	1	1
group_1918		hypothetical protein	1	1	1	1	1	1	1	1	0	1	1	1	1	1	1	1	1	1
group_192		hypothetical protein	0	0	0	0	0	0	0	0	0	0	0	1	0	0	0	0	0	0
group_1920		hypothetical protein	1	0	0	0	0	0	0	1	0	0	0	0	0	0	0	0	0	0
group_1926		hypothetical protein	1	0	0	0	0	1	0	1	0	1	1	0	1	0	1	0	0	0
group_1927		hypothetical protein	0	0	0	0	0	0	0	1	0	0	0	0	0	0	0	0	0	0
group_193		hypothetical protein	0	0	1	0	0	0	0	0	0	0	0	0	0	0	0	0	0	0
group_1930		hypothetical protein	1	1	1	1	1	1	1	1	1	1	1	1	1	1	1	1	0	1
group_1931		hypothetical protein	1	1	1	1	1	1	1	1	1	1	1	1	1	1	1	1	1	1
group_1939		hypothetical protein	1	1	1	1	1	1	1	1	1	1	1	1	1	1	1	1	1	1
group_194		hypothetical protein	0	0	1	0	0	0	0	0	0	0	0	0	0	0	0	0	1	0
group_1941		hypothetical protein	1	0	0	0	1	0	1	0	0	1	1	0	0	0	0	0	0	1
group_1942		hypothetical protein	1	0	0	1	0	0	0	0	0	0	0	0	0	0	0	0	0	0
group_1943		hypothetical protein	1	1	1	0	1	1	1	1	1	1	1	1	1	1	0	0	1	1
group_1944		hypothetical protein	1	1	1	0	1	1	1	1	1	1	1	1	1	1	0	0	1	1
group_1945		hypothetical protein	1	1	1	0	1	1	1	1	1	1	1	1	1	1	0	0	1	1
group_1946		hypothetical protein	1	1	1	0	1	1	1	1	0	1	1	1	1	1	0	0	1	1
group_1947		hypothetical protein	1	1	1	0	1	1	1	1	1	1	1	1	1	1	0	0	1	1
group_1948		hypothetical protein	1	0	0	0	0	0	0	0	1	0	0	0	0	0	0	0	0	0
group_195		hypothetical protein	0	0	0	0	0	1	0	0	0	0	0	0	0	1	0	0	0	0
group_1950		hypothetical protein	1	0	0	0	0	1	0	0	0	0	0	0	0	0	0	0	0	0
group_1951		hypothetical protein	1	0	0	0	0	0	0	0	1	0	0	0	0	0	0	0	0	0
group_1953		hypothetical protein	1	0	0	0	0	0	0	0	1	0	0	0	0	0	0	0	0	0
group_1954		hypothetical protein	1	0	0	0	0	0	0	1	0	1	1	0	1	0	1	0	0	0
group_1955		hypothetical protein	1	0	0	0	0	0	0	1	0	1	1	0	1	0	1	0	0	0
group_196		IS66 family transposase ISCro1	0	0	0	0	0	1	0	0	1	0	0	0	1	0	0	0	0	0
group_1962		hypothetical protein	1	1	1	1	1	1	1	1	1	1	1	1	1	1	1	1	1	1
group_1965		hypothetical protein	1	1	0	1	1	1	1	1	1	1	1	1	0	1	1	0	1	0
group_1968		hypothetical protein	1	1	1	1	1	1	1	1	1	1	1	1	1	1	1	1	1	1
group_1969		hypothetical protein	1	1	1	1	1	1	1	1	1	1	1	1	1	1	1	1	1	1
group_197		IS66 family transposase ISCro1	0	0	0	0	0	0	0	0	1	0	0	0	0	0	0	0	0	0
group_1972		hypothetical protein	1	0	0	0	0	1	0	1	0	1	1	0	0	0	0	0	0	0
group_1973		hypothetical protein	0	0	0	0	0	0	0	1	0	0	0	0	0	0	0	0	0	0
group_1974		hypothetical protein	0	0	0	0	0	0	0	1	0	0	0	0	0	0	0	0	0	0
group_1975		hypothetical protein	0	0	0	0	0	0	0	1	0	0	0	0	0	0	0	0	0	0
group_1976		hypothetical protein	0	0	0	0	0	0	0	1	0	0	0	0	0	0	0	0	0	0
group_1978		hypothetical protein	1	0	0	1	0	0	1	1	0	1	1	0	1	0	0	0	0	1
group_198		IS66 family transposase ISCro1	0	0	0	0	0	0	0	0	1	0	0	0	0	0	0	0	0	0
group_1981		hypothetical protein	1	0	0	0	0	1	0	0	0	0	0	0	0	0	0	0	0	0
group_1982		hypothetical protein	0	0	0	0	0	1	0	0	0	0	0	0	0	0	0	0	0	0
group_1983		hypothetical protein	1	0	0	0	0	0	0	0	1	0	0	0	0	0	0	0	0	0
group_1984		hypothetical protein	0	0	0	0	0	0	0	0	1	0	0	0	0	0	0	0	0	0
group_1985		hypothetical protein	1	0	0	0	0	0	0	0	0	1	1	0	0	0	0	0	0	0
group_1986		hypothetical protein	1	0	0	0	0	0	1	0	0	1	1	0	0	0	0	0	0	0
group_1987		hypothetical protein	1	0	0	0	0	0	0	0	0	1	1	0	0	0	0	0	0	0
group_1988	intQ_2	Putative defective protein IntQ	1	0	0	0	0	0	0	0	0	1	1	0	0	0	0	0	0	0
group_199		IS66 family transposase IS679	0	0	0	0	0	0	0	0	1	0	0	0	0	0	0	0	0	0
group_1990		hypothetical protein	0	1	0	0	0	0	0	0	1	0	0	1	0	0	1	1	1	0
group_1992		hypothetical protein	0	1	0	0	0	1	0	0	0	0	0	1	0	1	0	0	0	0
group_1994		hypothetical protein	0	1	0	0	0	1	0	0	0	0	0	0	0	0	0	0	0	0
group_1995		hypothetical protein	0	1	0	0	1	0	0	0	1	0	0	1	0	0	0	0	0	0
group_1996		hypothetical protein	0	1	0	0	0	0	0	0	0	0	0	0	0	0	0	0	0	0
group_1997		hypothetical protein	0	1	0	0	1	0	0	0	0	0	0	1	0	0	0	0	0	0
group_1998		hypothetical protein	0	0	0	0	1	0	0	0	0	0	0	1	0	0	0	0	0	0
group_1999		hypothetical protein	0	0	0	0	0	1	0	0	0	0	0	0	0	0	0	0	0	0
group_2	rhsC	Putative deoxyribonuclease RhsC	0	0	0	0	0	0	0	0	0	0	0	0	0	0	1	0	0	0
group_20		hypothetical protein	0	0	0	0	0	0	0	0	1	0	0	0	0	0	0	0	0	0
group_200		IS66 family transposase ISCro1	0	0	0	0	0	1	0	0	0	0	0	0	0	0	0	0	0	0
group_2001	hcpA_1	Major exported protein	0	0	0	0	0	1	0	0	0	0	0	0	0	0	0	0	0	0
group_2003	hcpA_1	Major exported protein	0	0	0	0	0	0	0	0	1	0	0	0	0	0	1	0	0	0
group_2004		hypothetical protein	0	1	0	0	1	0	0	0	0	0	0	0	0	0	0	0	0	0
group_2006	intS_2	Prophage integrase IntS	0	1	0	0	0	0	0	0	0	0	0	0	0	0	0	0	0	0
group_2007	intA_1	Prophage integrase IntS	0	0	0	0	1	0	0	0	0	0	0	1	0	0	0	0	0	0
group_2008	intS_2	Prophage integrase IntS	0	0	0	0	0	0	0	0	0	0	0	1	0	0	0	0	0	0
group_2009	intS_2	Prophage integrase IntS	0	0	0	0	0	1	0	0	0	0	0	0	0	0	0	0	0	0
group_201		IS66 family transposase ISCro1	0	1	0	0	0	0	0	0	0	0	0	0	0	0	0	1	0	0
group_2010		hypothetical protein	0	1	0	1	0	1	0	0	1	0	0	1	0	1	0	1	0	0
group_2013		hypothetical protein	0	1	1	1	1	0	0	0	0	0	0	0	0	0	0	1	1	0
group_2015		hypothetical protein	0	1	0	0	0	0	0	0	0	0	0	1	0	0	0	0	1	0
group_2016		hypothetical protein	0	1	1	1	0	0	0	0	0	0	0	1	0	0	1	1	0	0
group_2017	symE_3	Endoribonuclease SymE	0	1	0	0	0	0	0	0	0	0	0	1	0	0	0	0	0	0
group_2019		hypothetical protein	0	1	1	1	1	1	0	1	1	1	1	1	1	1	1	1	1	1
group_202		IS3 family transposase ISKpn1	1	1	1	1	1	1	1	1	1	1	1	1	1	1	1	1	1	1
group_2021		hypothetical protein	0	1	1	0	0	0	0	0	0	0	0	1	0	0	1	0	0	0
group_2023		hypothetical protein	0	1	1	0	0	0	0	0	0	0	0	0	0	0	0	0	0	0
group_2024		hypothetical protein	0	1	1	0	0	0	0	0	0	0	0	1	0	0	1	0	0	0
group_2025		hypothetical protein	0	1	1	1	0	0	0	0	0	0	0	0	0	0	0	1	1	0
group_2026		hypothetical protein	0	1	1	0	0	0	0	0	0	0	0	1	0	0	0	0	1	0
group_2029		hypothetical protein	0	1	1	1	1	0	0	0	0	0	0	0	0	0	0	1	1	0
group_203		hypothetical protein	0	1	0	0	0	0	0	0	1	0	0	0	0	0	0	0	0	0
group_2030		hypothetical protein	0	1	1	1	1	0	0	0	0	0	0	0	0	0	0	1	1	0
group_2032		hypothetical protein	0	1	0	0	0	0	0	0	0	0	0	1	0	0	1	0	1	0
group_2033		hypothetical protein	0	1	1	0	0	0	0	0	0	0	0	1	0	0	0	0	1	0
group_2034		hypothetical protein	0	1	1	1	1	0	0	0	0	0	0	0	0	0	0	1	1	0
group_2035		hypothetical protein	0	1	1	0	0	0	1	0	1	1	1	1	0	0	0	0	1	0
group_2037		hypothetical protein	0	1	0	0	0	0	0	0	1	0	0	1	1	0	0	0	1	0
group_2038		hypothetical protein	0	1	1	0	0	0	0	0	1	0	0	1	1	0	0	0	0	0
group_2039		hypothetical protein	0	1	1	0	0	0	0	0	1	0	0	1	1	0	0	0	1	0
group_204		hypothetical protein	1	0	0	0	1	0	0	1	0	0	0	0	0	0	0	0	0	1
group_2040	ydaG	putative protein YdaG	0	1	0	0	0	0	0	0	1	0	0	1	1	0	0	0	0	0
group_2041		hypothetical protein	0	1	0	0	0	0	0	0	0	0	0	0	1	0	0	0	0	0
group_2042		hypothetical protein	0	1	0	0	0	0	0	0	0	0	0	1	0	0	0	0	1	0
group_2043		hypothetical protein	0	1	0	0	0	0	0	0	1	0	0	0	0	0	0	0	0	0
group_2044		hypothetical protein	0	1	0	0	0	0	0	0	1	0	0	1	0	0	0	0	1	0
group_2045		hypothetical protein	0	1	0	0	0	0	0	0	1	0	0	1	0	0	0	0	1	0
group_2046		hypothetical protein	0	1	0	0	0	0	0	0	0	0	0	0	0	0	0	0	1	0
group_2047		hypothetical protein	0	1	0	0	1	0	0	0	1	0	0	1	0	0	0	0	0	0
group_2048		hypothetical protein	0	1	0	0	0	0	0	0	1	0	0	0	0	0	1	0	0	0
group_2049		hypothetical protein	0	0	0	0	0	0	0	0	1	0	0	0	0	0	0	0	0	0
group_205		hypothetical protein	1	0	0	0	0	0	0	1	1	0	0	0	0	0	0	0	0	0
group_2050		hypothetical protein	0	1	0	0	0	0	0	0	1	0	0	1	0	0	1	0	0	0
group_2051		hypothetical protein	0	0	0	0	0	0	0	0	1	0	0	0	0	0	0	0	0	0
group_2052		hypothetical protein	0	1	0	0	0	0	0	0	0	0	0	1	0	0	0	0	0	0
group_2053		hypothetical protein	0	1	0	0	0	0	0	0	0	0	0	1	0	0	0	0	0	0
group_2054		IS3 family transposase ISKpn1	0	1	0	0	0	0	0	0	0	0	0	1	0	0	0	1	0	0
group_2055		hypothetical protein	0	1	0	0	0	0	0	0	0	0	0	1	0	0	0	0	0	0
group_2056		hypothetical protein	0	0	0	0	0	0	0	0	0	0	0	1	0	0	0	0	0	0
group_2057		hypothetical protein	0	1	0	0	1	0	0	0	0	0	0	0	0	0	0	0	0	0
group_2058		hypothetical protein	0	1	0	0	0	1	0	0	0	0	0	1	0	0	0	0	0	0
group_206		hypothetical protein	0	0	0	0	0	0	0	1	0	0	0	0	0	0	0	0	0	0
group_2061		hypothetical protein	0	1	1	1	1	0	0	0	0	0	0	0	0	0	0	0	1	0
group_2062		hypothetical protein	0	1	1	1	0	1	1	0	1	0	0	1	1	1	1	1	1	1
group_2066		hypothetical protein	0	1	0	0	1	0	0	0	0	0	0	0	1	0	0	0	0	0
group_2067		hypothetical protein	0	1	0	0	1	0	0	0	0	0	0	1	0	0	0	0	0	0
group_2068	hin_2	DNA-invertase hin	0	1	0	0	0	0	0	0	0	0	0	1	0	0	0	0	0	0
group_2069		hypothetical protein	0	1	0	0	1	0	0	0	0	0	0	1	1	0	0	0	0	0
group_207		hypothetical protein	1	1	1	0	1	0	0	1	1	0	0	1	1	0	1	0	1	0
group_2070		hypothetical protein	0	1	0	0	1	0	0	0	0	0	0	1	1	0	0	0	0	0
group_2071		hypothetical protein	0	1	0	0	1	0	0	0	0	0	0	1	1	0	0	0	0	0
group_2072		hypothetical protein	0	1	0	0	0	0	0	0	0	0	0	1	1	0	0	0	0	0
group_2073		hypothetical protein	0	1	0	0	1	0	0	0	0	0	0	1	1	0	0	0	0	0
group_2074		hypothetical protein	0	1	0	0	0	0	0	0	0	0	0	1	0	0	1	0	0	0
group_2075		hypothetical protein	0	1	0	0	0	0	0	0	0	0	0	0	1	0	1	0	0	0
group_2076		hypothetical protein	0	1	0	0	0	0	0	0	0	0	0	0	1	0	0	0	0	0
group_2077		Prolyl endopeptidase	0	1	0	0	0	0	0	0	1	0	0	0	0	0	0	0	0	0
group_2078		hypothetical protein	0	1	0	0	1	1	0	0	1	0	0	1	0	0	0	0	0	0
group_2079		hypothetical protein	0	1	0	0	0	0	0	0	0	0	0	1	0	0	0	0	0	0
group_208	hokC	hypothetical protein	0	0	0	0	0	0	1	0	0	1	1	1	0	0	0	0	1	0
group_2080		hypothetical protein	0	1	0	0	0	0	0	0	0	0	0	1	0	0	0	0	0	0
group_2081		hypothetical protein	0	0	0	0	0	1	0	0	0	0	0	0	0	0	0	0	0	0
group_2082		hypothetical protein	0	0	0	0	0	1	0	0	0	0	0	1	0	0	0	0	0	0
group_2083		hypothetical protein	0	1	0	0	1	0	0	0	1	0	0	1	0	0	0	0	0	0
group_2084	proQ_3	RNA chaperone ProQ	0	1	0	0	0	0	0	0	1	0	0	0	0	0	0	0	0	0
group_2085		hypothetical protein	0	1	0	0	0	1	0	0	1	0	0	0	0	0	0	0	0	0
group_2086		hypothetical protein	0	1	0	0	0	0	0	0	1	0	0	0	0	0	0	0	0	0
group_2088		hypothetical protein	0	1	1	1	1	0	0	0	0	1	0	1	0	0	0	1	1	0
group_2089		hypothetical protein	0	1	0	0	1	0	0	0	0	0	0	1	0	0	0	0	0	0
group_209		hypothetical protein	0	0	1	0	1	0	0	0	0	0	0	0	0	0	0	0	0	1
group_2090		hypothetical protein	0	1	1	1	0	1	1	0	0	0	0	1	0	1	0	1	1	0
group_2092		hypothetical protein	0	1	1	0	0	1	0	0	1	0	0	1	1	1	0	1	0	1
group_2094		hypothetical protein	0	0	1	1	0	0	0	0	0	0	0	0	0	0	0	1	1	0
group_2095		hypothetical protein	0	0	1	0	0	0	0	0	0	0	0	0	0	0	0	1	0	0
group_2096	symE	Toxic protein SymE	0	0	1	0	0	0	0	0	0	0	0	0	1	0	1	0	0	0
group_2097	yadC_1	hypothetical protein	0	0	1	0	0	0	0	0	1	0	0	0	0	0	0	1	0	0
group_2098		hypothetical protein	0	0	1	1	1	0	0	0	0	1	1	0	1	0	1	0	0	0
group_2099		hypothetical protein	0	0	1	1	0	0	0	0	0	0	0	0	0	0	0	1	0	0
group_21		ISAs1 family transposase ISEc5	1	1	1	1	1	1	1	1	1	0	1	1	1	1	0	1	1	1
group_210		hypothetical protein	0	0	1	0	0	0	0	0	0	0	0	0	0	0	0	1	0	0
group_2100		hypothetical protein	0	0	1	1	0	0	0	0	0	0	0	0	0	0	0	1	1	0
group_2101		hypothetical protein	0	0	1	0	0	0	0	0	0	0	0	0	0	0	0	0	1	0
group_2102		hypothetical protein	0	0	1	1	0	0	0	0	0	0	0	0	0	0	0	1	0	0
group_2103		hypothetical protein	0	0	1	1	0	0	0	0	0	0	0	0	0	0	0	1	1	0
group_2104	csy1	CRISPR-associated protein Csy1	0	0	1	0	0	0	0	0	0	0	0	0	0	0	1	0	1	1
group_2105		hypothetical protein	0	0	1	0	0	0	0	0	0	0	0	0	0	0	0	1	0	0
group_2106		hypothetical protein	0	0	0	0	0	0	0	0	0	0	0	0	0	0	0	1	0	0
group_2107		hypothetical protein	0	0	0	0	0	0	0	0	0	0	0	0	0	0	0	1	0	0
group_2108		hypothetical protein	0	0	0	0	0	0	0	0	0	0	0	0	0	0	0	1	0	0
group_2109		hypothetical protein	0	0	0	0	0	0	0	0	0	0	0	0	0	0	0	1	0	0
group_211		hypothetical protein	1	1	0	1	1	1	0	1	0	1	1	1	1	0	0	1	1	1
group_2110		hypothetical protein	0	0	0	0	0	0	0	0	1	1	1	0	1	0	0	0	0	0
group_2111		hypothetical protein	0	0	1	1	0	0	0	0	0	0	0	0	0	0	0	1	1	0
group_2112		hypothetical protein	0	0	1	0	1	0	0	0	0	0	0	0	0	0	1	1	1	0
group_2113	dmlR_3	HTH-type transcriptional regulator DmlR	0	0	1	1	1	0	0	0	0	0	0	0	0	0	0	1	1	0
group_2116		hypothetical protein	0	0	1	1	0	0	0	0	0	0	0	0	0	0	0	1	0	0
group_2117		hypothetical protein	0	0	1	1	1	0	0	0	0	0	0	0	0	0	0	1	1	0
group_2118		hypothetical protein	0	0	1	1	1	0	0	0	0	0	0	0	0	0	0	1	1	0
group_2119		hypothetical protein	0	0	1	0	0	0	0	0	1	0	0	0	0	0	0	0	0	0
group_212		hypothetical protein	1	0	0	0	0	0	0	1	1	0	0	0	0	1	1	0	0	0
group_2120		hypothetical protein	0	0	1	0	0	0	0	0	0	0	0	0	0	0	0	0	0	1
group_2121		hypothetical protein	0	0	1	1	0	0	0	0	0	0	0	0	0	0	0	0	0	0
group_2122		hypothetical protein	0	0	1	0	0	0	0	0	0	0	0	0	0	0	1	0	0	0
group_2123		hypothetical protein	0	0	1	1	0	0	0	0	0	0	0	0	0	0	1	0	0	0
group_2124		hypothetical protein	0	0	1	0	0	0	0	0	0	0	0	0	0	0	0	1	0	1
group_2125		hypothetical protein	0	0	1	1	0	0	0	0	0	0	0	0	0	0	0	0	1	0
group_2126		ISNCY family transposase ISRor2	1	1	1	1	1	1	1	1	1	1	1	1	1	1	1	1	1	1
group_2127		hypothetical protein	0	0	1	1	1	1	1	0	1	0	0	0	0	1	1	1	1	1
group_2128		hypothetical protein	0	0	1	0	0	0	0	0	0	0	0	0	0	0	0	1	0	0
group_2129		hypothetical protein	0	0	1	1	1	0	0	0	0	0	0	0	0	0	0	1	1	0
group_2130		hypothetical protein	0	0	0	1	0	0	0	0	0	0	0	0	0	0	0	1	1	0
group_2131		hypothetical protein	0	0	0	1	0	0	0	0	0	0	0	0	0	0	0	1	1	0
group_2132		hypothetical protein	0	0	0	1	0	0	0	0	0	0	0	0	0	0	0	1	0	0
group_2133		hypothetical protein	0	0	0	1	0	0	0	0	0	0	0	0	0	0	0	1	0	0
group_2134	hflC_2	Modulator of FtsH protease HflC	0	0	0	1	1	0	0	0	0	0	0	0	0	0	0	0	0	0
group_2135		hypothetical protein	0	0	0	1	0	0	0	0	1	0	0	0	0	0	0	0	0	0
group_2136		hypothetical protein	0	0	0	1	1	0	0	0	0	0	0	0	0	0	0	0	1	0
group_2137		hypothetical protein	0	0	0	0	1	0	0	0	0	0	0	0	0	0	0	0	0	0
group_2138		hypothetical protein	0	0	0	0	1	0	0	0	0	0	0	0	0	0	0	0	0	0
[truncated: 7,039 more rows]
