# Supplementary material for: Genome organization, virulence genes, and temperature-dependent motility of an emerging pathogen, Escherichia marmotae
Source: Front Microbiol. 2025 Dec 17;16:1729604. doi: 10.3389/fmicb.2025.1729604 (PMC12754014; doi:10.3389/fmicb.2025.1729604)
Supplement: Supplementary file 4 [file Data_Sheet_4.xls]

## Sheet: pantherGeneList 1
Table S6: PANTHER GO-Slim Function of Non-Synonymous Variation in E.marmotae
FAMILY ID	MAPPED IDS	FAMILY NAME	PANTHER GO-SLIM MOLECULAR FUNCTION	PANTHER GO-SLIM BIOLOGICAL FUNCTION	PANTHER GO-SLIM CELLULAR FUNCTION	PANTHER PROTEIN CLASS
PTHR34354:SF1	ECOLI|EnsemblGenome=BAE76866|UniProtKB=Q46920	NADPH-DEPENDENT 7-CYANO-7-DEAZAGUANINE REDUCTASE				reductase(PC00198)
PTHR30529:SF1	ECOLI|EnsemblGenome=BAA35855|UniProtKB=P75925	CYTOCHROME B561 HOMOLOG 2	heme binding(GO:0020037)		plasma membrane(GO:0005886)
PTHR10993:SF7	ECOLI|EnsemblGenome=BAA35273|UniProtKB=P60720	LIPOYLTRANSFERASE 2, MITOCHONDRIAL-RELATED		peptidyl-amino acid modification(GO:0018193);protein maturation(GO:0051604)		transferase(PC00220)
PTHR21089:SF1	ECOLI|EnsemblGenome=BAE78010|UniProtKB=P15770,ECOLI|EnsemblGenome=BAA15449|UniProtKB=P0A6D5	BIFUNCTIONAL 3-DEHYDROQUINATE DEHYDRATASE_SHIKIMATE DEHYDROGENASE, CHLOROPLASTIC	oxidoreductase activity, acting on the CH-OH group of donors, NAD or NADP as acceptor(GO:0016616)	carboxylic acid biosynthetic process(GO:0046394);dicarboxylic acid metabolic process(GO:0043648);organic hydroxy compound metabolic process(GO:1901615);monocarboxylic acid metabolic process(GO:0032787)		dehydrogenase(PC00092)
PTHR30302:SF1	ECOLI|EnsemblGenome=BAE77054|UniProtKB=P37182	HYDROGENASE 2 MATURATION PROTEASE	endopeptidase activity(GO:0004175)	protein processing(GO:0016485)		aspartic protease(PC00053)
PTHR42707:SF3	ECOLI|EnsemblGenome=BAE78188|UniProtKB=P33224	ACYL-COA DEHYDROGENASE AIDB-RELATED	oxidoreductase activity, acting on the CH-CH group of donors(GO:0016627)			dehydrogenase(PC00092)
PTHR30204:SF92	ECOLI|EnsemblGenome=BAE77999|UniProtKB=P0ACS5	HTH-TYPE TRANSCRIPTIONAL REGULATOR ZNTR				winged helix/forkhead transcription factor(PC00246)
PTHR37468:SF1	ECOLI|EnsemblGenome=BAA16287|UniProtKB=P0A6J3	SULFATE TRANSPORTER CYSZ	inorganic anion transmembrane transporter activity(GO:0015103);solute:proton symporter activity(GO:0015295)	L-amino acid biosynthetic process(GO:0170034);sulfur compound metabolic process(GO:0006790);proteinogenic amino acid biosynthetic process(GO:0170038)	plasma membrane(GO:0005886)	transporter(PC00227)
PTHR13693:SF102	ECOLI|EnsemblGenome=BAE77675|UniProtKB=P0AB77	2-AMINO-3-KETOBUTYRATE COENZYME A LIGASE, MITOCHONDRIAL				transaminase(PC00216)
PTHR10949:SF0	ECOLI|EnsemblGenome=BAA35271|UniProtKB=P60716	LIPOYL SYNTHASE, MITOCHONDRIAL
PTHR43571:SF1	ECOLI|EnsemblGenome=BAA15550|UniProtKB=P00370	NADP-SPECIFIC GLUTAMATE DEHYDROGENASE 1-RELATED	oxidoreductase activity(GO:0016491)	glutamate metabolic process(GO:0006536);L-amino acid biosynthetic process(GO:0170034);proteinogenic amino acid biosynthetic process(GO:0170038)	cytosol(GO:0005829)	dehydrogenase(PC00092)
PTHR30504:SF4	ECOLI|EnsemblGenome=BAA35846|UniProtKB=P33136	GLUCANS BIOSYNTHESIS PROTEIN G		beta-glucan biosynthetic process(GO:0051274)	outer membrane-bounded periplasmic space(GO:0030288)
PTHR38761:SF1	ECOLI|EnsemblGenome=BAA16555|UniProtKB=P0A6W9	GLUTAMATE--CYSTEINE LIGASE	metal ion binding(GO:0046872);ligase activity(GO:0016874)	glutathione metabolic process(GO:0006749);peptide biosynthetic process(GO:0043043)	cytosol(GO:0005829)	ligase(PC00142)
PTHR22594:SF34	ECOLI|EnsemblGenome=BAA35682|UniProtKB=P0A8M0	ASPARAGINE--TRNA LIGASE, MITOCHONDRIAL-RELATED		amino acid metabolic process(GO:0006520);tRNA metabolic process(GO:0006399);translation(GO:0006412)		aminoacyl-tRNA synthetase(PC00047)
PTHR43764:SF1	ECOLI|EnsemblGenome=BAB96587|UniProtKB=P0AF03	MOLYBDOPTERIN MOLYBDOTRANSFERASE
PTHR33121:SF71	ECOLI|EnsemblGenome=BAA15154|UniProtKB=P76129	OXYGEN SENSOR PROTEIN DOSP				phosphodiesterase(PC00185)
PTHR43194:SF5	ECOLI|EnsemblGenome=BAE77879|UniProtKB=P13001	PIMELOYL-[ACYL-CARRIER PROTEIN] METHYL ESTER ESTERASE				hydrolase(PC00121)
PTHR43184:SF12	ECOLI|EnsemblGenome=BAA16570|UniProtKB=P77031	SUGAR PHOSPHATE EXCHANGER 3				transporter(PC00227)
PTHR30222:SF18	ECOLI|EnsemblGenome=BAA35565|UniProtKB=P31133,ECOLI|EnsemblGenome=BAE76440|UniProtKB=P76108	BIFUNCTIONAL POLYHYDROXYBUTYRATE SYNTHASE _ ABC TRANSPORTER PERIPLASMIC BINDING PROTEIN-RELATED
PTHR30614:SF20	ECOLI|EnsemblGenome=BAA35482|UniProtKB=P0AEQ6	GLUTAMINE TRANSPORT SYSTEM PERMEASE PROTEIN GLNP		amino acid transport(GO:0006865)	plasma membrane(GO:0005886)	amino acid transporter(PC00046)
PTHR11061:SF30	ECOLI|EnsemblGenome=BAA35573|UniProtKB=P75817	TRNA (URACIL(54)-C(5))-METHYLTRANSFERASE				RNA methyltransferase(PC00033)
PTHR12510:SF4	ECOLI|EnsemblGenome=BAE78223|UniProtKB=P0AE48	GAMMA-GLUTAMYLAMINECYCLOTRANSFERASE			cytosol(GO:0005829)
PTHR42853:SF3	ECOLI|EnsemblGenome=BAA77860|UniProtKB=P0ABD5	ACETYL-COENZYME A CARBOXYLASE CARBOXYL TRANSFERASE SUBUNIT ALPHA, CHLOROPLASTIC				transferase(PC00220)
PTHR43790:SF3	ECOLI|EnsemblGenome=BAE77539|UniProtKB=P04983	D-ALLOSE IMPORT ATP-BINDING PROTEIN ALSA-RELATED				ATP-binding cassette (ABC) transporter(PC00003)
PTHR30255:SF2	ECOLI|EnsemblGenome=BAE76957|UniProtKB=P21893	SINGLE-STRANDED-DNA-SPECIFIC EXONUCLEASE RECJ				exodeoxyribonuclease(PC00098)
PTHR10029:SF3	ECOLI|EnsemblGenome=BAA35733|UniProtKB=P0AB65	ACYLPHOSPHATASE-RELATED	pyrophosphatase activity(GO:0016462)			phosphatase(PC00181)
PTHR30309:SF0	ECOLI|EnsemblGenome=BAE77110|UniProtKB=P60782	GLYCEROL-3-PHOSPHATE ACYLTRANSFERASE-RELATED			plasma membrane(GO:0005886)
PTHR32243:SF18	ECOLI|EnsemblGenome=BAA14888|UniProtKB=P77716	INNER MEMBRANE ABC TRANSPORTER PERMEASE PROTEIN YCJP				primary active transporter(PC00068)
PTHR42770:SF4	ECOLI|EnsemblGenome=BAA15343|UniProtKB=P0AAE5	ARGININE_ORNITHINE ANTIPORTER-RELATED				amino acid transporter(PC00046)
PTHR43271:SF1	ECOLI|EnsemblGenome=BAA15330|UniProtKB=P43531	INNER MEMBRANE TRANSPORT PROTEIN YNFM				transporter(PC00227)
PTHR44943:SF11	ECOLI|EnsemblGenome=BAE77764|UniProtKB=P37650	CELLULOSE SYNTHASE OPERON PROTEIN C
PTHR35093:SF3	ECOLI|EnsemblGenome=BAA16205|UniProtKB=P10384	LONG-CHAIN FATTY ACID TRANSPORT PROTEIN	wide pore channel activity(GO:0022829);lipid transporter activity(GO:0005319);monocarboxylic acid transmembrane transporter activity(GO:0008028)
PTHR43411:SF1	ECOLI|EnsemblGenome=BAA35953|UniProtKB=P0AB89	ADENYLOSUCCINATE LYASE				lyase(PC00144)
PTHR30335:SF0	ECOLI|EnsemblGenome=BAE76486|UniProtKB=P0A766	ION-TRANSLOCATING OXIDOREDUCTASE COMPLEX SUBUNIT A			plasma membrane(GO:0005886)	oxidoreductase(PC00176)
PTHR36573:SF1	ECOLI|EnsemblGenome=BAE77236|UniProtKB=P0ADV7	INTERMEMBRANE PHOSPHOLIPID TRANSPORT SYSTEM BINDING PROTEIN MLAC
PTHR43416:SF5	ECOLI|EnsemblGenome=BAA35393|UniProtKB=P0AFG6	DIHYDROLIPOYLLYSINE-RESIDUE SUCCINYLTRANSFERASE COMPONENT OF 2-OXOGLUTARATE DEHYDROGENASE COMPLEX, MITOCHONDRIAL	catalytic activity, acting on a protein(GO:0140096);acyltransferase activity, transferring groups other than amino-acyl groups(GO:0016747)	tricarboxylic acid cycle(GO:0006099)		transferase(PC00220)
PTHR41164:SF1	ECOLI|EnsemblGenome=BAA35818|UniProtKB=P0AEA2	CURLI PRODUCTION ASSEMBLY_TRANSPORT COMPONENT CSGG			outer membrane-bounded periplasmic space(GO:0030288)
PTHR33529:SF7	ECOLI|EnsemblGenome=BAE78258|UniProtKB=P0AF98	LIPOPOLYSACCHARIDE EXPORT SYSTEM PERMEASE PROTEIN LPTF		lipid transport(GO:0006869);carbohydrate derivative transport(GO:1901264)	ATP-binding cassette (ABC) transporter complex(GO:0043190)
PTHR11240:SF22	ECOLI|EnsemblGenome=BAA35240|UniProtKB=P21338	RIBONUCLEASE T2				endoribonuclease(PC00094)
PTHR30602:SF12	ECOLI|EnsemblGenome=BAE76887|UniProtKB=P0A6C5	AMINO-ACID ACETYLTRANSFERASE NAGS1, CHLOROPLASTIC-RELATED				acetyltransferase(PC00038)
PTHR30269:SF0	ECOLI|EnsemblGenome=BAA16183|UniProtKB=P0AD30	MEMBRANE TRANSPORTER PROTEIN YFCA-RELATED
PTHR43586:SF25	ECOLI|EnsemblGenome=BAA15457|UniProtKB=P77444	CYSTEINE DESULFURASE				lyase(PC00144)
PTHR32282:SF27	ECOLI|EnsemblGenome=BAE77895|UniProtKB=P02918	PENICILLIN-BINDING PROTEIN 1A	hexosyltransferase activity(GO:0016758)	peptidoglycan biosynthetic process(GO:0009252)	outer membrane-bounded periplasmic space(GO:0030288)
PTHR30616:SF2	ECOLI|EnsemblGenome=BAA16477|UniProtKB=P33644	PURINE NUCLEOSIDE PHOSPHORYLASE LACC1	copper ion binding(GO:0005507)
PTHR32071:SF123	ECOLI|EnsemblGenome=BAE76808|UniProtKB=P19323	DNA-BINDING TRANSCRIPTIONAL ACTIVATOR HYFR-RELATED				DNA-binding transcription factor(PC00218)
PTHR13096:SF8	ECOLI|EnsemblGenome=BAA35950|UniProtKB=P27431	RIBOSOMAL OXYGENASE 1
PTHR42770:SF15	ECOLI|EnsemblGenome=BAA15156|UniProtKB=P63235,ECOLI|EnsemblGenome=BAE77128|UniProtKB=P42590	GLUTAMATE_GAMMA-AMINOBUTYRATE ANTIPORTER-RELATED				amino acid transporter(PC00046)
PTHR13710:SF105	ECOLI|EnsemblGenome=BAE77479|UniProtKB=P15043	ATP-DEPENDENT DNA HELICASE Q1	3'-5' DNA helicase activity(GO:0043138)	DNA repair(GO:0006281);DNA duplex unwinding(GO:0032508);DNA recombination(GO:0006310)	cytoplasm(GO:0005737);chromosome(GO:0005694)	DNA helicase(PC00011)
PTHR24096:SF421	ECOLI|EnsemblGenome=BAB96606|UniProtKB=P31552	CROTONOBETAINE_CARNITINE--COA LIGASE	ligase activity, forming carbon-sulfur bonds(GO:0016877)			ligase(PC00142)
PTHR30404:SF2	ECOLI|EnsemblGenome=BAA16318|UniProtKB=P36548	N-ACETYLMURAMOYL-L-ALANINE AMIDASE AMIA	hydrolase activity, acting on carbon-nitrogen (but not peptide) bonds, in linear amides(GO:0016811)	cytokinesis(GO:0000910)	outer membrane-bounded periplasmic space(GO:0030288)	hydrolase(PC00121)
PTHR30009:SF4	ECOLI|EnsemblGenome=BAA35327|UniProtKB=P09323	PTS SYSTEM N-ACETYLGLUCOSAMINE-SPECIFIC EIICBA COMPONENT	carbohydrate transmembrane transporter activity(GO:0015144);active transmembrane transporter activity(GO:0022804);phosphotransferase activity, alcohol group as acceptor(GO:0016773)	carbohydrate derivative transport(GO:1901264);carbohydrate transmembrane transport(GO:0034219);import across plasma membrane(GO:0098739)	plasma membrane(GO:0005886)
PTHR30587:SF0	ECOLI|EnsemblGenome=BAA15773|UniProtKB=P0AC05	FLAGELLAR BIOSYNTHETIC PROTEIN FLIP
PTHR39585:SF1	ECOLI|EnsemblGenome=BAE76962|UniProtKB=P64559	FAD ASSEMBLY FACTOR SDHE				chaperone(PC00072)
PTHR43227:SF9	ECOLI|EnsemblGenome=BAE77841|UniProtKB=P10905	SN-GLYCEROL-3-PHOSPHATE TRANSPORT SYSTEM PERMEASE PROTEIN UGPA
PTHR23132:SF25	ECOLI|EnsemblGenome=BAE76162|UniProtKB=P0A6J8	D-ALANINE--D-ALANINE LIGASE A	ligase activity(GO:0016874)	peptidoglycan biosynthetic process(GO:0009252)	cytosol(GO:0005829)	ligase(PC00142)
PTHR11108:SF1	ECOLI|EnsemblGenome=BAE76254|UniProtKB=P23871	FERROCHELATASE, MITOCHONDRIAL	lyase activity(GO:0016829)	heme biosynthetic process(GO:0006783)		lyase(PC00144)
PTHR30469:SF12	ECOLI|EnsemblGenome=BAA15928|UniProtKB=P76397	MULTIDRUG RESISTANCE PROTEIN MDTA	efflux transmembrane transporter activity(GO:0015562)		transmembrane transporter complex(GO:1902495)
PTHR35561:SF1	ECOLI|EnsemblGenome=BAB96724|UniProtKB=P37025	RNA 2',3'-CYCLIC PHOSPHODIESTERASE				RNA processing factor(PC00147)
PTHR10587:SF137	ECOLI|EnsemblGenome=BAE76673|UniProtKB=P76472	4-DEOXY-4-FORMAMIDO-L-ARABINOSE-PHOSPHOUNDECAPRENOL DEFORMYLASE ARND-RELATED				transferase(PC00220)
PTHR21327:SF38	ECOLI|EnsemblGenome=BAE77097|UniProtKB=P0A7J0	3,4-DIHYDROXY-2-BUTANONE 4-PHOSPHATE SYNTHASE	carbon-carbon lyase activity(GO:0016830)	small molecule biosynthetic process(GO:0044283);cellular nitrogen compound biosynthetic process(GO:0044271);heterocycle biosynthetic process(GO:0018130);organic cyclic compound biosynthetic process(GO:1901362);organonitrogen compound biosynthetic process(GO:1901566)	cytosol(GO:0005829)	hydrolase(PC00121)
PTHR43644:SF1	ECOLI|EnsemblGenome=BAE77459|UniProtKB=P0AEN1	NAD(P)H-FLAVIN REDUCTASE				secondary carrier transporter(PC00258)
PTHR10755:SF0	ECOLI|EnsemblGenome=BAA16319|UniProtKB=P36553	OXYGEN-DEPENDENT COPROPORPHYRINOGEN-III OXIDASE, MITOCHONDRIAL	oxidoreductase activity, acting on the CH-CH group of donors(GO:0016627)	heme biosynthetic process(GO:0006783)	cytoplasm(GO:0005737)	oxidase(PC00175)
PTHR48099:SF5	ECOLI|EnsemblGenome=BAE76306|UniProtKB=P24186	C-1-TETRAHYDROFOLATE SYNTHASE, CYTOPLASMIC	hydrolase activity, acting on carbon-nitrogen (but not peptide) bonds, in cyclic amidines(GO:0016814);oxidoreductase activity(GO:0016491)	small molecule metabolic process(GO:0044281);folic acid-containing compound metabolic process(GO:0006760)	cytosol(GO:0005829)	metabolite interconversion enzyme(PC00262)
PTHR43740:SF2	ECOLI|EnsemblGenome=BAA35289|UniProtKB=P07813	LEUCINE--TRNA LIGASE, MITOCHONDRIAL	catalytic activity, acting on RNA(GO:0140098);ligase activity(GO:0016874)	amino acid metabolic process(GO:0006520);tRNA metabolic process(GO:0006399);translation(GO:0006412)		aminoacyl-tRNA synthetase(PC00047)
PTHR43159:SF2	ECOLI|EnsemblGenome=BAA14841|UniProtKB=P0AEK4	ENOYL-[ACYL-CARRIER-PROTEIN] REDUCTASE [NADH], CHLOROPLASTIC				reductase(PC00198)
PTHR30400:SF0	ECOLI|EnsemblGenome=BAE77252|UniProtKB=P46022	BIOSYNTHETIC PEPTIDOGLYCAN TRANSGLYCOSYLASE				glycosyltransferase(PC00111)
PTHR24221:SF261	ECOLI|EnsemblGenome=BAA35612|UniProtKB=P29018	GLUTATHIONE_L-CYSTEINE TRANSPORT SYSTEM ATP-BINDING_PERMEASE PROTEIN CYDD	ATPase-coupled transmembrane transporter activity(GO:0042626);lipid transporter activity(GO:0005319)	transmembrane transport(GO:0055085)		ATP-binding cassette (ABC) transporter(PC00003)
PTHR30511:SF4	ECOLI|EnsemblGenome=BAE78055|UniProtKB=P0A6B4	ALANINE RACEMASE, BIOSYNTHETIC	heterocyclic compound binding(GO:1901363);organic cyclic compound binding(GO:0097159);anion binding(GO:0043168);isomerase activity(GO:0016853)	alpha-amino acid biosynthetic process(GO:1901607);amino acid biosynthetic process(GO:0008652)	cytosol(GO:0005829)	epimerase/racemase(PC00096)
PTHR33705:SF2	ECOLI|EnsemblGenome=BAE77250|UniProtKB=P0A9N0	PHOSPHOCARRIER PROTEIN NPR				transfer/carrier protein(PC00219)
PTHR45694:SF28	ECOLI|EnsemblGenome=BAA35552|UniProtKB=P68688	GLUTAREDOXIN 1	disulfide oxidoreductase activity(GO:0015036)	cellular response to oxidative stress(GO:0034599)	cytoplasm(GO:0005737)	oxidoreductase(PC00176)
PTHR30529:SF4	ECOLI|EnsemblGenome=BAA15039|UniProtKB=P0ABE5	SUPEROXIDE OXIDASE CYBB	heme binding(GO:0020037)		plasma membrane(GO:0005886)
PTHR43794:SF11	ECOLI|EnsemblGenome=BAE76945|UniProtKB=Q46812	AMIDOHYDROLASE-RELATED DOMAIN-CONTAINING PROTEIN				hydrolase(PC00121)
PTHR47737:SF1	ECOLI|EnsemblGenome=BAA16543|UniProtKB=P14176	GLYCINE BETAINE_PROLINE BETAINE TRANSPORT SYSTEM PERMEASE PROTEIN PROW	organic cation transmembrane transporter activity(GO:0015101)	quaternary ammonium group transport(GO:0015697);organic cation transport(GO:0015695);transmembrane transport(GO:0055085)	ATP-binding cassette (ABC) transporter complex(GO:0043190)
PTHR30474:SF2	ECOLI|EnsemblGenome=BAB96657|UniProtKB=P0ABG4	PEPTIDOGLYCAN GLYCOSYLTRANSFERASE FTSW-RELATED	carbohydrate derivative transmembrane transporter activity(GO:1901505)	cell division(GO:0051301);regulation of cell shape(GO:0008360)	cell division site(GO:0032153);plasma membrane(GO:0005886)
PTHR30354:SF22	ECOLI|EnsemblGenome=BAE77876|UniProtKB=P39835	HIGH-AFFINITY GLUCONATE TRANSPORTER	carboxylic acid transmembrane transporter activity(GO:0046943)	carboxylic acid transmembrane transport(GO:1905039);monocarboxylic acid transport(GO:0015718)	plasma membrane(GO:0005886)	secondary carrier transporter(PC00258)
PTHR43777:SF1	ECOLI|EnsemblGenome=BAE76943|UniProtKB=Q46810	MOLYBDENUM COFACTOR CYTIDYLYLTRANSFERASE				transferase(PC00220)
PTHR21621:SF4	ECOLI|EnsemblGenome=BAE77010|UniProtKB=P04425	GLUTATHIONE SYNTHETASE	ligase activity(GO:0016874)		cytoplasm(GO:0005737)	ribosomal protein(PC00202)
PTHR32071:SF95	ECOLI|EnsemblGenome=BAE77441|UniProtKB=P0AFB8	DNA-BINDING TRANSCRIPTIONAL REGULATOR NTRC				DNA-binding transcription factor(PC00218)
PTHR43105:SF10	ECOLI|EnsemblGenome=BAA16111|UniProtKB=P33602	NADH-QUINONE OXIDOREDUCTASE SUBUNIT G				reductase(PC00198)
PTHR43435:SF4	ECOLI|EnsemblGenome=BAB96632|UniProtKB=P08204	FGGY CARBOHYDRATE KINASE DOMAIN-CONTAINING PROTEIN	carbohydrate kinase activity(GO:0019200);phosphotransferase activity, alcohol group as acceptor(GO:0016773)	carbohydrate phosphorylation(GO:0046835);monosaccharide metabolic process(GO:0005996)	cytoplasm(GO:0005737)	carbohydrate kinase(PC00065)
PTHR42971:SF1	ECOLI|EnsemblGenome=BAE77686|UniProtKB=P0AGJ7	TRNA (CYTIDINE(34)-2'-O)-METHYLTRANSFERASE	RNA methyltransferase activity(GO:0008173)	tRNA methylation(GO:0030488)		RNA methyltransferase(PC00033)
PTHR31756:SF3	ECOLI|EnsemblGenome=BAA15472|UniProtKB=P0A8A4	PYRUVATE, PHOSPHATE DIKINASE REGULATORY PROTEIN 1, CHLOROPLASTIC				kinase modulator(PC00140)
PTHR31632:SF2	ECOLI|Gene_OrderedLocusName=b4490|UniProtKB=P75901	PLASMA MEMBRANE IRON PERMEASE	metal ion transmembrane transporter activity(GO:0046873)	iron ion transmembrane transport(GO:0034755)	plasma membrane(GO:0005886)	transporter(PC00227)
PTHR31988:SF19	ECOLI|EnsemblGenome=BAE78302|UniProtKB=P39370	9-O-ACETYL-N-ACETYLNEURAMINIC ACID DEACETYLASE-RELATED				esterase(PC00097)
PTHR43651:SF3	ECOLI|EnsemblGenome=BAE77860|UniProtKB=P07762	1,4-ALPHA-GLUCAN-BRANCHING ENZYME	hexosyltransferase activity(GO:0016758)	carbohydrate metabolic process(GO:0005975)	cytoplasm(GO:0005737)	amylase(PC00048)
PTHR10133:SF27	ECOLI|EnsemblGenome=BAE77445|UniProtKB=P00582	DNA POLYMERASE NU	DNA-directed DNA polymerase activity(GO:0003887)	double-strand break repair(GO:0006302)		DNA-directed DNA polymerase(PC00018)
PTHR42821:SF1	ECOLI|EnsemblGenome=BAA15513|UniProtKB=P21179	CATALASE-B	antioxidant activity(GO:0016209);oxidoreductase activity, acting on peroxide as acceptor(GO:0016684);heme binding(GO:0020037)	response to oxidative stress(GO:0006979);cellular catabolic process(GO:0044248)	cytosol(GO:0005829)	peroxidase(PC00180)
PTHR43680:SF4	ECOLI|EnsemblGenome=BAA15103|UniProtKB=P19317	NITRATE REDUCTASE MOLYBDENUM COFACTOR ASSEMBLY CHAPERONE NARW-RELATED		nitrogen compound metabolic process(GO:0006807);chaperone-mediated protein complex assembly(GO:0051131);oxoacid metabolic process(GO:0043436)		chaperone(PC00072)
PTHR11070:SF63	ECOLI|EnsemblGenome=BAA35727|UniProtKB=P15038	DNA HELICASE IV	3'-5' DNA helicase activity(GO:0043138)	recombinational repair(GO:0000725)	cytosol(GO:0005829)	DNA metabolism protein(PC00009)
PTHR11119:SF3	ECOLI|EnsemblGenome=BAA16385|UniProtKB=P0AGM7	LD30822P				transporter(PC00227)
PTHR45138:SF16	ECOLI|EnsemblGenome=BAA15784|UniProtKB=P76330	DIGUANYLATE CYCLASE DGCQ-RELATED	nucleotidyltransferase activity(GO:0016779)	negative regulation of cell motility(GO:2000146);cell-substrate adhesion(GO:0031589)	plasma membrane(GO:0005886)
PTHR43546:SF9	ECOLI|EnsemblGenome=BAE78193|UniProtKB=P39300	L-ASCORBATE-6-PHOSPHATE LACTONASE ULAG-RELATED				hydrolase(PC00121)
PTHR35535:SF1	ECOLI|EnsemblGenome=BAA14984|UniProtKB=P52644	HEAT SHOCK PROTEIN HSLJ
PTHR31793:SF24	ECOLI|EnsemblGenome=BAE76223|UniProtKB=P77712	LONG-CHAIN ACYL-COA THIOESTERASE FADM	fatty acyl-CoA hydrolase activity(GO:0047617)			esterase(PC00097)
PTHR30518:SF2	ECOLI|EnsemblGenome=BAE76374|UniProtKB=P28306	ENDOLYTIC MUREIN TRANSGLYCOSYLASE
PTHR30627:SF1	ECOLI|EnsemblGenome=BAB96652|UniProtKB=P0AD68	PEPTIDOGLYCAN D,D-TRANSPEPTIDASE FTSI	carboxylic acid binding(GO:0031406);heterocyclic compound binding(GO:1901363);organic cyclic compound binding(GO:0097159);amide binding(GO:0033218)	cell wall organization(GO:0071555)	plasma membrane(GO:0005886)	hydrolase(PC00121)
PTHR42918:SF15	ECOLI|EnsemblGenome=BAE76955|UniProtKB=P0A8N3,ECOLI|EnsemblGenome=BAE78132|UniProtKB=P0A8N5	LYSINE--TRNA LIGASE, CHLOROPLASTIC_MITOCHONDRIAL	catalytic activity, acting on RNA(GO:0140098);tRNA binding(GO:0000049);ligase activity(GO:0016874)	amino acid metabolic process(GO:0006520);tRNA metabolic process(GO:0006399);translation(GO:0006412)	cytosol(GO:0005829)	aminoacyl-tRNA synthetase(PC00047)
PTHR12835:SF5	ECOLI|EnsemblGenome=BAE77342|UniProtKB=P06709	BIOTIN--PROTEIN LIGASE	catalytic activity, acting on a protein(GO:0140096);ligase activity(GO:0016874)		cytoplasm(GO:0005737)	ligase(PC00142)
PTHR38604:SF1	ECOLI|EnsemblGenome=BAE76666|UniProtKB=P0ABL3	PERIPLASMIC NITRATE REDUCTASE, ELECTRON TRANSFER SUBUNIT		anaerobic respiration(GO:0009061)		reductase(PC00198)
PTHR35601:SF2	ECOLI|EnsemblGenome=BAA15262|UniProtKB=P0C077	MRNA INTERFERASE TOXIN RELE
PTHR42912:SF45	ECOLI|EnsemblGenome=BAA15633|UniProtKB=P36999	23S RRNA (GUANINE(745)-N(1))-METHYLTRANSFERASE	methyltransferase activity(GO:0008168)			methyltransferase(PC00155)
PTHR43821:SF1	ECOLI|EnsemblGenome=BAA15556|UniProtKB=P0ACY1	NAD(P)H NITROREDUCTASE YDJA-RELATED				reductase(PC00198)
PTHR43047:SF72	ECOLI|EnsemblGenome=BAA15999|UniProtKB=P39838	OSMOSENSING HISTIDINE PROTEIN KINASE SLN1	molecular transducer activity(GO:0060089);protein kinase activity(GO:0004672)	protein phosphorylation(GO:0006468)	plasma membrane(GO:0005886)	histidine kinase receptor of two-component system(PC00265)
PTHR42673:SF4	ECOLI|EnsemblGenome=BAE77701|UniProtKB=P0ACA1	MALEYLACETOACETATE ISOMERASE	glutathione transferase activity(GO:0004364);isomerase activity(GO:0016853)	amino acid catabolic process(GO:0009063);aromatic amino acid family catabolic process(GO:0009074);L-amino acid metabolic process(GO:0170033);glutathione metabolic process(GO:0006749);proteinogenic amino acid metabolic process(GO:0170039)		isomerase(PC00135)
PTHR13393:SF0	ECOLI|EnsemblGenome=BAA35473|UniProtKB=P75782	RNA N6-ADENOSINE-METHYLTRANSFERASE METTL16	N-methyltransferase activity(GO:0008170);rRNA (adenine) methyltransferase activity(GO:0016433)	rRNA base methylation(GO:0070475)		methyltransferase(PC00155)
PTHR18964:SF175	ECOLI|EnsemblGenome=BAA35319|UniProtKB=P0AF20	N-ACETYLGLUCOSAMINE REPRESSOR	DNA binding(GO:0003677)	regulation of DNA-templated transcription(GO:0006355)		winged helix/forkhead transcription factor(PC00246)
PTHR30222:SF17	ECOLI|EnsemblGenome=BAA35943|UniProtKB=P0AFK9	SPERMIDINE_PUTRESCINE-BINDING PERIPLASMIC PROTEIN
PTHR48111:SF50	ECOLI|EnsemblGenome=BAA35351|UniProtKB=P21866	KDP OPERON TRANSCRIPTIONAL REGULATORY PROTEIN KDPE	molecular transducer activity(GO:0060089);transcription cis-regulatory region binding(GO:0000976)	regulation of DNA-templated transcription(GO:0006355)	protein-DNA complex(GO:0032993);cytosol(GO:0005829)	winged helix/forkhead transcription factor(PC00246)
PTHR21581:SF5	ECOLI|EnsemblGenome=BAA15838|UniProtKB=P33013	D-ALANYL-D-ALANINE CARBOXYPEPTIDASE DACD				serine protease(PC00203)
PTHR35936:SF23	ECOLI|EnsemblGenome=BAA16156|UniProtKB=P09551	LYSINE_ARGININE_ORNITHINE-BINDING PERIPLASMIC PROTEIN
PTHR46425:SF1	ECOLI|EnsemblGenome=BAE77515|UniProtKB=P0AG30	TRANSCRIPTION TERMINATION FACTOR RHO
PTHR11575:SF46	ECOLI|EnsemblGenome=BAE76259|UniProtKB=P07024	PROTEIN USHA	5'-nucleotidase activity(GO:0008253);pyrophosphatase activity(GO:0016462)		outer membrane-bounded periplasmic space(GO:0030288)	phosphodiesterase(PC00185)
PTHR43222:SF11	ECOLI|EnsemblGenome=BAA35956|UniProtKB=P0AEI6	PHOSPHATASE NUDJ				hydrolase(PC00121)
PTHR23355:SF9	ECOLI|EnsemblGenome=BAE78180|UniProtKB=P21499	DIS3-LIKE EXONUCLEASE 2		mRNA catabolic process(GO:0006402)		exoribonuclease(PC00099)
PTHR31435:SF10	ECOLI|EnsemblGenome=BAE78129|UniProtKB=P39274	BSR4717 PROTEIN
PTHR11776:SF7	ECOLI|EnsemblGenome=BAE76248|UniProtKB=P69503	PHOSPHORIBOSYLTRANSFERASE DOMAIN-CONTAINING PROTEIN	pentosyltransferase activity(GO:0016763)			transferase(PC00220)
PTHR38030:SF2	ECOLI|EnsemblGenome=BAE77453|UniProtKB=P0ACB4	PROTOPORPHYRINOGEN IX DEHYDROGENASE [QUINONE]	nucleotide binding(GO:0000166);oxidoreductase activity, acting on the CH-CH group of donors(GO:0016627);carbohydrate derivative binding(GO:0097367);anion binding(GO:0043168)	heme biosynthetic process(GO:0006783)		dehydrogenase(PC00092)
PTHR43395:SF10	ECOLI|EnsemblGenome=BAA15709|UniProtKB=P07363	CHEMOTAXIS PROTEIN CHEA				histidine kinase receptor of two-component system(PC00265)
PTHR43542:SF1	ECOLI|EnsemblGenome=BAE77828|UniProtKB=P0ADX9	METHYLTRANSFERASE				RNA methyltransferase(PC00033)
PTHR30069:SF51	ECOLI|EnsemblGenome=BAA35225|UniProtKB=P05825	FERRIENTEROBACTIN RECEPTOR	xenobiotic transmembrane transporter activity(GO:0042910);peptide transmembrane transporter activity(GO:1904680);organic anion transmembrane transporter activity(GO:0008514)	organic hydroxy compound transport(GO:0015850);organic anion transport(GO:0015711);iron ion transmembrane transport(GO:0034755)	cell outer membrane(GO:0009279)
PTHR43272:SF33	ECOLI|EnsemblGenome=BAE76905|UniProtKB=P31119	AMP-BINDING DOMAIN-CONTAINING PROTEIN-RELATED	long-chain fatty acid-CoA ligase activity(GO:0004467)		membrane(GO:0016020)	ligase(PC00142)
PTHR42916:SF1	ECOLI|EnsemblGenome=BAA16089|UniProtKB=P17109	PROTEIN PHYLLO, CHLOROPLASTIC				transferase(PC00220)
PTHR30024:SF47	ECOLI|EnsemblGenome=BAE76146|UniProtKB=Q47537	TAURINE-BINDING PERIPLASMIC PROTEIN		transport(GO:0006810)
PTHR30437:SF6	ECOLI|EnsemblGenome=BAE77885|UniProtKB=P30128	TRANSCRIPTION ELONGATION FACTOR GREB		DNA-templated transcription elongation(GO:0006354)
PTHR43223:SF1	ECOLI|EnsemblGenome=BAE78085|UniProtKB=P32717	ALKYL_ARYL-SULFATASE BDS1	hydrolase activity, acting on ester bonds(GO:0016788)	sulfur compound metabolic process(GO:0006790);cellular response to chemical stimulus(GO:0070887);oxoacid metabolic process(GO:0043436)		hydrolase(PC00121)
PTHR30505:SF0	ECOLI|EnsemblGenome=BAA16256|UniProtKB=P77579	FRUCTOSE-LIKE PTS SYSTEM EIIBC COMPONENT-RELATED	carbohydrate transmembrane transporter activity(GO:0015144);active transmembrane transporter activity(GO:0022804);phosphotransferase activity, alcohol group as acceptor(GO:0016773)	carbohydrate transmembrane transport(GO:0034219);import across plasma membrane(GO:0098739)	plasma membrane(GO:0005886)
PTHR46278:SF4	ECOLI|EnsemblGenome=BAE77859|UniProtKB=P0A9Q9	ASPARTATE-SEMIALDEHYDE DEHYDROGENASE				dehydrogenase(PC00092)
PTHR12304:SF4	ECOLI|EnsemblGenome=BAA35303|UniProtKB=P41409,ECOLI|EnsemblGenome=BAE76639|UniProtKB=P33022	URIDINE NUCLEOSIDASE	hydrolase activity, acting on glycosyl bonds(GO:0016798)	purine nucleoside catabolic process(GO:0006152)	cytosol(GO:0005829)	hydrolase(PC00121)
PTHR30283:SF4	ECOLI|EnsemblGenome=BAB96584|UniProtKB=P0A8I3	PEROXIDE STRESS RESISTANCE PROTEIN YAAA		response to oxidative stress(GO:0006979);response to oxygen-containing compound(GO:1901700)	cytosol(GO:0005829)
PTHR39329:SF1	ECOLI|EnsemblGenome=BAA16323|UniProtKB=P0AEJ6	ETHANOLAMINE AMMONIA-LYASE LARGE SUBUNIT		small molecule catabolic process(GO:0044282);organonitrogen compound catabolic process(GO:1901565);alcohol metabolic process(GO:0006066);biogenic amine metabolic process(GO:0006576)	catalytic complex(GO:1902494);intracellular protein-containing complex(GO:0140535);cytosol(GO:0005829)	lyase(PC00144)
PTHR42788:SF17	ECOLI|EnsemblGenome=BAA35685|UniProtKB=P0AAI1	ALIPHATIC SULFONATES IMPORT ATP-BINDING PROTEIN SSUB				ATP-binding cassette (ABC) transporter(PC00003)
PTHR35038:SF5	ECOLI|EnsemblGenome=BAE78073|UniProtKB=P0ABL1	CYTOCHROME C-TYPE PROTEIN NRFB	oxidoreductase activity(GO:0016491)			reductase(PC00198)
PTHR43214:SF30	ECOLI|EnsemblGenome=BAE78355|UniProtKB=P0ADD7	TRANSCRIPTION FACTOR YJJQ-RELATED				winged helix/forkhead transcription factor(PC00246)
PTHR37290:SF1	ECOLI|EnsemblGenome=BAE77731|UniProtKB=P0ADJ8	INNER MEMBRANE PROTEIN YIAA		DNA damage response(GO:0006974)	plasma membrane(GO:0005886)
PTHR11088:SF60	ECOLI|EnsemblGenome=BAE78172|UniProtKB=P16384	TRNA DIMETHYLALLYLTRANSFERASE	catalytic activity, acting on RNA(GO:0140098);transferase activity, transferring alkyl or aryl (other than methyl) groups(GO:0016765)	tRNA modification(GO:0006400)		RNA processing factor(PC00147)
PTHR34982:SF1	ECOLI|EnsemblGenome=BAA15765|UniProtKB=P31068	FLAGELLAR ASSEMBLY PROTEIN FLIH			cytosol(GO:0005829)
PTHR30073:SF5	ECOLI|EnsemblGenome=BAE77544|UniProtKB=P00963	ASPARTATE--AMMONIA LIGASE	ligase activity(GO:0016874)	aspartate family amino acid biosynthetic process(GO:0009067)	cytosol(GO:0005829)	ligase(PC00142)
PTHR44758:SF1	ECOLI|EnsemblGenome=BAA15336|UniProtKB=P0AB67	NAD(P) TRANSHYDROGENASE SUBUNIT BETA
PTHR42850:SF10	ECOLI|EnsemblGenome=BAA15649|UniProtKB=P55798	SERINE_THREONINE-PROTEIN PHOSPHATASE 1	phosphatase activity(GO:0016791);pyrophosphatase activity(GO:0016462)	RNA decapping(GO:0110154)	cytoplasm(GO:0005737)	phosphatase(PC00181)
PTHR37941:SF1	ECOLI|EnsemblGenome=BAE77692|UniProtKB=P0AF10,ECOLI|EnsemblGenome=BAE76993|UniProtKB=P11663	FUMARASE E-RELATED		negative regulation of DNA-templated transcription(GO:0045892)
PTHR23409:SF18	ECOLI|EnsemblGenome=BAA16541|UniProtKB=P37146,ECOLI|EnsemblGenome=BAA16054|UniProtKB=P69924	RIBONUCLEOSIDE-DIPHOSPHATE REDUCTASE SUBUNIT M2				reductase(PC00198)
PTHR46997:SF1	ECOLI|EnsemblGenome=BAE77581|UniProtKB=P23173,ECOLI|EnsemblGenome=BAE77207|UniProtKB=P0AAD2	LOW AFFINITY TRYPTOPHAN PERMEASE-RELATED
PTHR33420:SF32	ECOLI|EnsemblGenome=BAE76589|UniProtKB=P33343	FIMBRIAL-LIKE PROTEIN		cell projection organization(GO:0030030);cell-substrate adhesion(GO:0031589)	cell projection(GO:0042995)
PTHR43341:SF8	ECOLI|EnsemblGenome=BAE76182|UniProtKB=P0AAE2	PROLINE-SPECIFIC PERMEASE PROY	amino acid transmembrane transporter activity(GO:0015171)	amino acid transmembrane transport(GO:0003333)	membrane(GO:0016020)	amino acid transporter(PC00046)
PTHR37512:SF1	ECOLI|EnsemblGenome=BAE78379|UniProtKB=P27278	NADR_TTD14 AAA DOMAIN-CONTAINING PROTEIN
PTHR37423:SF5	ECOLI|EnsemblGenome=BAE78381|UniProtKB=P0AGC3	SOLUBLE LYTIC MUREIN TRANSGLYCOSYLASE
PTHR43212:SF2	ECOLI|EnsemblGenome=BAE77156|UniProtKB=P42624	PIRIN-LIKE PROTEIN YHAK				oxygenase(PC00177)
PTHR30096:SF0	ECOLI|EnsemblGenome=BAE77095|UniProtKB=P24197	4,5-DOPA DIOXYGENASE EXTRADIOL-LIKE PROTEIN
PTHR42753:SF2	ECOLI|EnsemblGenome=BAA77870|UniProtKB=P16659	PROLINE--TRNA LIGASE	catalytic activity, acting on RNA(GO:0140098);ligase activity(GO:0016874)	amino acid metabolic process(GO:0006520);tRNA metabolic process(GO:0006399);translation(GO:0006412)		aminoacyl-tRNA synthetase(PC00047)
PTHR12592:SF0	ECOLI|EnsemblGenome=BAE78168|UniProtKB=P31806	ATP-DEPENDENT (S)-NAD(P)H-HYDRATE DEHYDRATASE		cellular metabolic process(GO:0044237)		dehydratase(PC00091)
PTHR43209:SF1	ECOLI|EnsemblGenome=BAE76203|UniProtKB=P77718	TRNA SULFURTRANSFERASE		heterocycle biosynthetic process(GO:0018130);sulfur compound metabolic process(GO:0006790);organic cyclic compound biosynthetic process(GO:1901362);organonitrogen compound biosynthetic process(GO:1901566);aromatic compound biosynthetic process(GO:0019438);tRNA modification(GO:0006400)	cytosol(GO:0005829)	RNA processing factor(PC00147)
PTHR23502:SF162	ECOLI|EnsemblGenome=BAA15426|UniProtKB=P37597	INNER MEMBRANE TRANSPORT PROTEIN YDHC	transmembrane transporter activity(GO:0022857)	transmembrane transport(GO:0055085);detoxification(GO:0098754);export from cell(GO:0140352)	plasma membrane(GO:0005886)	secondary carrier transporter(PC00258)
PTHR33452:SF1	ECOLI|EnsemblGenome=BAE77151|UniProtKB=P42619,ECOLI|EnsemblGenome=BAA16446|UniProtKB=P0AD47	INNER MEMBRANE PROTEIN YPHA-RELATED			plasma membrane(GO:0005886)	oxidoreductase(PC00176)
PTHR42924:SF3	ECOLI|EnsemblGenome=BAA14800|UniProtKB=P77766	POLYMERASE_HISTIDINOL PHOSPHATASE N-TERMINAL DOMAIN-CONTAINING PROTEIN	5'-3' exonuclease activity(GO:0008409);RNA nuclease activity(GO:0004540);DNA exonuclease activity, producing 5'-phosphomonoesters(GO:0016895)
PTHR48100:SF15	ECOLI|EnsemblGenome=BAA16194|UniProtKB=P76502	SEDOHEPTULOSE 1,7-BISPHOSPHATASE	phosphatase activity(GO:0016791)			phosphatase(PC00181)
PTHR11556:SF35	ECOLI|EnsemblGenome=BAE78232|UniProtKB=P0A993	SEDOHEPTULOSE-1,7-BISPHOSPHATASE, CHLOROPLASTIC	sugar-phosphatase activity(GO:0050308)	hexose biosynthetic process(GO:0019319);organophosphate metabolic process(GO:0019637);carbohydrate derivative metabolic process(GO:1901135);oligosaccharide biosynthetic process(GO:0009312);glucose metabolic process(GO:0006006);phosphate-containing compound metabolic process(GO:0006796)	cytoplasm(GO:0005737)	carbohydrate phosphatase(PC00066)
PTHR48080:SF6	ECOLI|EnsemblGenome=BAA15285|UniProtKB=P38104	STARVATION-SENSING PROTEIN RSPA				dehydratase(PC00091)
PTHR43540:SF3	ECOLI|EnsemblGenome=BAE76350|UniProtKB=P0ADI4	ENTEROBACTIN SYNTHASE COMPONENT B				hydrolase(PC00121)
PTHR34501:SF5	ECOLI|EnsemblGenome=BAA77910|UniProtKB=P02932	OUTER MEMBRANE PORIN PHOE
PTHR42810:SF5	ECOLI|EnsemblGenome=BAE76948|UniProtKB=P67444	XANTHINE PERMEASE XANQ	nucleobase transmembrane transporter activity(GO:0015205)	nitrogen compound transport(GO:0071705);organic substance transport(GO:0071702)	plasma membrane(GO:0005886)	transporter(PC00227)
PTHR43776:SF7	ECOLI|EnsemblGenome=BAE77813|UniProtKB=P33594,ECOLI|EnsemblGenome=BAA14779|UniProtKB=P77737	D,D-DIPEPTIDE TRANSPORT ATP-BINDING PROTEIN DDPF-RELATED				ATP-binding cassette (ABC) transporter(PC00003)
PTHR30624:SF4	ECOLI|EnsemblGenome=BAE77287|UniProtKB=P0AGG8	METALLOPROTEASE TLDD			cytosol(GO:0005829)	protease(PC00190)
PTHR43859:SF4	ECOLI|EnsemblGenome=BAE76349|UniProtKB=P10378	BUTANOATE--COA LIGASE AAE1-RELATED				ligase(PC00142)
PTHR21248:SF12	ECOLI|EnsemblGenome=BAA35836|UniProtKB=P75919	CARDIOLIPIN SYNTHASE C		cardiolipin biosynthetic process(GO:0032049)		transferase(PC00220)
PTHR42684:SF17	ECOLI|EnsemblGenome=BAE76361|UniProtKB=P12995	ADENOSYLMETHIONINE-8-AMINO-7-OXONONANOATE AMINOTRANSFERASE	transaminase activity(GO:0008483)	amide biosynthetic process(GO:0043604);monocarboxylic acid biosynthetic process(GO:0072330);heterocycle biosynthetic process(GO:0018130);sulfur compound metabolic process(GO:0006790);organic cyclic compound biosynthetic process(GO:1901362);organonitrogen compound biosynthetic process(GO:1901566)		transaminase(PC00216)
PTHR21248:SF23	ECOLI|EnsemblGenome=BAA35448|UniProtKB=P0AA84	CARDIOLIPIN SYNTHASE B	transferase activity, transferring phosphorus-containing groups(GO:0016772)	cardiolipin biosynthetic process(GO:0032049)	membrane(GO:0016020)	transferase(PC00220)
PTHR40399:SF1	ECOLI|EnsemblGenome=BAA18886|UniProtKB=P56579	PTS SYSTEM GLUCITOL_SORBITOL-SPECIFIC EIIC COMPONENT		carbohydrate transmembrane transport(GO:0034219);import across plasma membrane(GO:0098739)
PTHR11943:SF1	ECOLI|EnsemblGenome=BAA35420|UniProtKB=P09148	GALACTOSE-1-PHOSPHATE URIDYLYLTRANSFERASE	nucleotidyltransferase activity(GO:0016779)	hexose metabolic process(GO:0019318);small molecule catabolic process(GO:0044282);carbohydrate catabolic process(GO:0016052)	cytoplasm(GO:0005737)	nucleotidyltransferase(PC00174)
PTHR38687:SF1	ECOLI|EnsemblGenome=BAA16162|UniProtKB=P09549	CELL DIVISION PROTEIN DEDD	peptidoglycan binding(GO:0042834)	cytokinetic process(GO:0032506)	cell septum(GO:0030428);cell division site(GO:0032153)
PTHR11076:SF33	ECOLI|EnsemblGenome=BAA77901|UniProtKB=Q47155	DNA POLYMERASE KAPPA	DNA-directed DNA polymerase activity(GO:0003887)	translesion synthesis(GO:0019985)		DNA metabolism protein(PC00009)
PTHR31609:SF1	ECOLI|EnsemblGenome=BAA15514|UniProtKB=P37794	CARBOHYDRATE DEACETYLASE	deacetylase activity(GO:0019213)
PTHR42769:SF3	ECOLI|EnsemblGenome=BAA15422|UniProtKB=P0AGD3	SUPEROXIDE DISMUTASE [FE] 2, CHLOROPLASTIC	antioxidant activity(GO:0016209);oxidoreductase activity(GO:0016491)			oxidoreductase(PC00176)
PTHR46322:SF1	ECOLI|EnsemblGenome=BAA35684|UniProtKB=P04825	PUROMYCIN-SENSITIVE AMINOPEPTIDASE
PTHR42770:SF13	ECOLI|EnsemblGenome=BAE78143|UniProtKB=P39277	L-METHIONINE_BRANCHED-CHAIN AMINO ACID EXPORTER YJEH				amino acid transporter(PC00046)
PTHR11361:SF34	ECOLI|EnsemblGenome=BAE76810|UniProtKB=P23909	DNA MISMATCH REPAIR PROTEIN MSH1, MITOCHONDRIAL	double-stranded DNA binding(GO:0003690)			DNA metabolism protein(PC00009)
PTHR12563:SF17	ECOLI|EnsemblGenome=BAE78043|UniProtKB=P0A7A7	DIHYDROXYACETONE PHOSPHATE ACYLTRANSFERASE				acyltransferase(PC00042)
PTHR37533:SF2	ECOLI|EnsemblGenome=BAA15768|UniProtKB=P52614	FLAGELLAR HOOK-LENGTH CONTROL PROTEIN
PTHR23502:SF43	ECOLI|EnsemblGenome=BAA35546|UniProtKB=P0AEY8	MULTIDRUG TRANSPORTER MDFA	sodium ion transmembrane transporter activity(GO:0015081);metal cation:proton antiporter activity(GO:0051139)	transmembrane transport(GO:0055085);detoxification(GO:0098754);export from cell(GO:0140352)	plasma membrane(GO:0005886)	secondary carrier transporter(PC00258)
PTHR21600:SF19	ECOLI|EnsemblGenome=BAE76648|UniProtKB=P0AA43	PSEUDOURIDINE SYNTHASE RSUA_RLUA-LIKE DOMAIN-CONTAINING PROTEIN				RNA processing factor(PC00147)
PTHR38464:SF1	ECOLI|EnsemblGenome=BAB96631|UniProtKB=P08202	L-ARABINOSE ISOMERASE	isomerase activity(GO:0016853)	small molecule catabolic process(GO:0044282);carbohydrate catabolic process(GO:0016052);carbohydrate derivative biosynthetic process(GO:1901137);organophosphate biosynthetic process(GO:0090407);monosaccharide metabolic process(GO:0005996);phosphate-containing compound metabolic process(GO:0006796)	cytosol(GO:0005829)	isomerase(PC00135)
PTHR30204:SF16	ECOLI|EnsemblGenome=BAE76266|UniProtKB=P0A9G4	HTH-TYPE TRANSCRIPTIONAL REGULATOR CUER				winged helix/forkhead transcription factor(PC00246)
PTHR30126:SF6	ECOLI|EnsemblGenome=BAA14827|UniProtKB=P0A9F3,ECOLI|EnsemblGenome=BAA15805|UniProtKB=Q47083	HTH-TYPE TRANSCRIPTIONAL REGULATOR CYSB-RELATED	transcription cis-regulatory region binding(GO:0000976)	L-amino acid biosynthetic process(GO:0170034);sulfur compound metabolic process(GO:0006790);regulation of DNA-templated transcription(GO:0006355);proteinogenic amino acid biosynthetic process(GO:0170038)		helix-turn-helix transcription factor(PC00116)
PTHR43302:SF1	ECOLI|EnsemblGenome=BAA36033|UniProtKB=P0AFA7	NA(+)_H(+) ANTIPORTER NHAB	sodium ion transmembrane transporter activity(GO:0015081);metal cation:proton antiporter activity(GO:0051139)		plasma membrane(GO:0005886)	primary active transporter(PC00068)
PTHR32419:SF6	ECOLI|EnsemblGenome=BAE77152|UniProtKB=P42620	GLUTATHIONE S-TRANSFERASE OMEGA-LIKE 1-RELATED	glutathione transferase activity(GO:0004364)		cytoplasm(GO:0005737)	reductase(PC00198)
PTHR11059:SF0	ECOLI|EnsemblGenome=BAA16501|UniProtKB=P05824	DNA REPAIR PROTEIN RECN				DNA metabolism protein(PC00009)
PTHR42716:SF2	ECOLI|EnsemblGenome=BAE76750|UniProtKB=P10902	L-ASPARTATE OXIDASE, CHLOROPLASTIC				oxidase(PC00175)
PTHR30543:SF21	ECOLI|EnsemblGenome=BAE77575|UniProtKB=P0AGE6	NAD(P)H-DEPENDENT FMN REDUCTASE LOT6	nucleotide binding(GO:0000166);carbohydrate derivative binding(GO:0097367);anion binding(GO:0043168)		cytosol(GO:0005829)	oxidoreductase(PC00176)
PTHR36504:SF1	ECOLI|EnsemblGenome=BAE77244|UniProtKB=P0ADV1	LIPOPOLYSACCHARIDE EXPORT SYSTEM PROTEIN LPTA	lipid transfer activity(GO:0120013)	lipid transport(GO:0006869);carbohydrate derivative transport(GO:1901264)	cell outer membrane(GO:0009279);outer membrane-bounded periplasmic space(GO:0030288)
PTHR43150:SF4	ECOLI|EnsemblGenome=BAE77060|UniProtKB=Q46851	L-GLYCERALDEHYDE 3-PHOSPHATE REDUCTASE		small molecule catabolic process(GO:0044282);organic substance catabolic process(GO:1901575);cellular catabolic process(GO:0044248)
PTHR30290:SF23	ECOLI|EnsemblGenome=BAA14922|UniProtKB=P77348	PERIPLASMIC MUREIN PEPTIDE-BINDING PROTEIN	peptide transmembrane transporter activity(GO:1904680)	peptide transport(GO:0015833)	outer membrane-bounded periplasmic space(GO:0030288)	ATP-binding cassette (ABC) transporter(PC00003)
PTHR30013:SF6	ECOLI|EnsemblGenome=BAA35737|UniProtKB=P69739	HYDROGENASE-1 SMALL CHAIN		anaerobic respiration(GO:0009061)	catalytic complex(GO:1902494);membrane(GO:0016020)	oxidoreductase(PC00176)
PTHR30118:SF6	ECOLI|EnsemblGenome=BAB96645|UniProtKB=P10151	HTH-TYPE TRANSCRIPTIONAL REGULATOR LEUO		regulation of DNA-templated transcription(GO:0006355)		helix-turn-helix transcription factor(PC00116)
PTHR42839:SF2	ECOLI|EnsemblGenome=BAE76348|UniProtKB=P0AEJ2	ISOCHORISMATE SYNTHASE ENTC
PTHR21225:SF12	ECOLI|EnsemblGenome=BAA35416|UniProtKB=P0AB91	PHOSPHO-2-DEHYDRO-3-DEOXYHEPTONATE ALDOLASE, TYROSINE-INHIBITED	transferase activity, transferring alkyl or aryl (other than methyl) groups(GO:0016765)	aromatic amino acid family biosynthetic process(GO:0009073)	cytoplasm(GO:0005737)	aldolase(PC00044)
PTHR47354:SF6	ECOLI|EnsemblGenome=BAA35586|UniProtKB=P75824	NADH OXIDOREDUCTASE HCR	oxidoreductase activity(GO:0016491)			oxidoreductase(PC00176)
PTHR43597:SF3	ECOLI|EnsemblGenome=BAE76500|UniProtKB=P76194	CYSTEINE DESULFURATION PROTEIN SUFE
PTHR37010:SF1	ECOLI|EnsemblGenome=BAA35734|UniProtKB=P0AB18	SULFURTRANSFERASE TUSE		tRNA wobble uridine modification(GO:0002098)		transferase(PC00220)
PTHR36926:SF1	ECOLI|EnsemblGenome=BAA16159|UniProtKB=P08550	COLICIN V PRODUCTION PROTEIN
PTHR35562:SF2	ECOLI|EnsemblGenome=BAE76405|UniProtKB=P76053	DNA ENDONUCLEASE SMRA-RELATED				DNA metabolism protein(PC00009)
PTHR23132:SF23	ECOLI|EnsemblGenome=BAB96660|UniProtKB=P07862	D-ALANINE--D-ALANINE LIGASE B	ligase activity(GO:0016874)			ligase(PC00142)
PTHR37819:SF1	ECOLI|EnsemblGenome=BAE78032|UniProtKB=P0A7C8	PROTEIN PSIE			plasma membrane(GO:0005886)
PTHR30618:SF0	ECOLI|EnsemblGenome=BAE76289|UniProtKB=P75712	PURINE-URACIL PERMEASE NCS1	nucleobase transmembrane transporter activity(GO:0015205)	nitrogen compound transport(GO:0071705);organic substance transport(GO:0071702)	plasma membrane(GO:0005886)	transporter(PC00227)
PTHR23513:SF9	ECOLI|EnsemblGenome=BAE76346|UniProtKB=P24077	ENTEROBACTIN EXPORTER ENTS
PTHR45754:SF3	ECOLI|EnsemblGenome=BAE77369|UniProtKB=P0AEZ1	METHYLENETETRAHYDROFOLATE REDUCTASE (NADPH)	flavin adenine dinucleotide binding(GO:0050660);oxidoreductase activity(GO:0016491)	sulfur compound metabolic process(GO:0006790);aspartate family amino acid biosynthetic process(GO:0009067);folic acid-containing compound metabolic process(GO:0006760)	cytosol(GO:0005829)	reductase(PC00198)
PTHR43528:SF1	ECOLI|EnsemblGenome=BAA16472|UniProtKB=P0AEX3	ALPHA-KETOGLUTARATE PERMEASE
PTHR21256:SF2	ECOLI|EnsemblGenome=BAA15851|UniProtKB=P06988	HISTIDINE BIOSYNTHESIS TRIFUNCTIONAL PROTEIN	oxidoreductase activity, acting on the CH-OH group of donors, NAD or NADP as acceptor(GO:0016616)	amino acid biosynthetic process(GO:0008652)	cytoplasm(GO:0005737)	dehydrogenase(PC00092)
PTHR48073:SF2	ECOLI|EnsemblGenome=BAA16085|UniProtKB=P29208	O-SUCCINYLBENZOATE SYNTHASE
PTHR10091:SF0	ECOLI|EnsemblGenome=BAA35418|UniProtKB=P0A9C3	GALACTOSE MUTAROTASE	racemase and epimerase activity, acting on carbohydrates and derivatives(GO:0016857)	small molecule catabolic process(GO:0044282);carbohydrate catabolic process(GO:0016052);glucose metabolic process(GO:0006006)		epimerase/racemase(PC00096)
PTHR34475:SF1	ECOLI|EnsemblGenome=BAA16403|UniProtKB=P27434	CYTOSKELETON PROTEIN RODZ
PTHR11046:SF11	ECOLI|EnsemblGenome=BAA15839|UniProtKB=P04995	EXODEOXYRIBONUCLEASE I				endoribonuclease(PC00094)
PTHR32071:SF117	ECOLI|EnsemblGenome=BAE77315|UniProtKB=P14375,ECOLI|EnsemblGenome=BAA36058|UniProtKB=P76016	PTS-DEPENDENT DIHYDROXYACETONE KINASE OPERON REGULATORY PROTEIN-RELATED				DNA-binding transcription factor(PC00218)
PTHR43285:SF4	ECOLI|EnsemblGenome=BAA35466|UniProtKB=P30177	TRANSFERASE		aromatic amino acid family biosynthetic process(GO:0009073);alpha-amino acid biosynthetic process(GO:1901607);cellular nitrogen compound biosynthetic process(GO:0044271);heterocycle biosynthetic process(GO:0018130);amino acid biosynthetic process(GO:0008652);biogenic amine metabolic process(GO:0006576)	cytosol(GO:0005829)	glycosyltransferase(PC00111)
PTHR11562:SF17	ECOLI|EnsemblGenome=BAA35414|UniProtKB=P75757	RE54080P-RELATED	metal ion transmembrane transporter activity(GO:0046873)	inorganic cation transmembrane transport(GO:0098662);transition metal ion transport(GO:0000041);monoatomic cation transmembrane transport(GO:0098655)	plasma membrane(GO:0005886)	transporter(PC00227)
PTHR11699:SF299	ECOLI|EnsemblGenome=BAA15538|UniProtKB=P76217	N-SUCCINYLGLUTAMATE 5-SEMIALDEHYDE DEHYDROGENASE				dehydrogenase(PC00092)
PTHR11803:SF39	ECOLI|EnsemblGenome=BAE78242|UniProtKB=P0AF93,ECOLI|EnsemblGenome=BAE77161|UniProtKB=P0AGL2	2-IMINOBUTANOATE_2-IMINOPROPANOATE DEAMINASE	deaminase activity(GO:0019239)	organonitrogen compound catabolic process(GO:1901565)	cytosol(GO:0005829)	deaminase(PC00088)
PTHR38692:SF1	ECOLI|EnsemblGenome=BAE78007|UniProtKB=P0A828	PROTEIN SMG
PTHR30013:SF7	ECOLI|EnsemblGenome=BAE77058|UniProtKB=P69741	HYDROGENASE-2 SMALL CHAIN		anaerobic respiration(GO:0009061)	catalytic complex(GO:1902494);membrane(GO:0016020)	oxidoreductase(PC00176)
PTHR42683:SF78	ECOLI|EnsemblGenome=BAA15126|UniProtKB=P39451	ALCOHOL DEHYDROGENASE, PROPANOL-PREFERRING	oxidoreductase activity, acting on the CH-OH group of donors, NAD or NADP as acceptor(GO:0016616)	organic substance catabolic process(GO:1901575);cellular catabolic process(GO:0044248)		oxidoreductase(PC00176)
PTHR30534:SF0	ECOLI|EnsemblGenome=BAA15764|UniProtKB=P0ABZ1	FLAGELLAR MOTOR SWITCH PROTEIN FLIG				structural protein(PC00211)
PTHR32338:SF10	ECOLI|EnsemblGenome=BAE77353|UniProtKB=P11446	N-ACETYL-GAMMA-GLUTAMYL-PHOSPHATE REDUCTASE, CHLOROPLASTIC-RELATED				reductase(PC00198)
PTHR21445:SF0	ECOLI|EnsemblGenome=BAE76636|UniProtKB=P0A6C1	APURINIC-APYRIMIDINIC ENDONUCLEASE	catalytic activity, acting on DNA(GO:0140097);phosphoric diester hydrolase activity(GO:0008081)	base-excision repair(GO:0006284)		endodeoxyribonuclease(PC00093)
PTHR43213:SF10	ECOLI|EnsemblGenome=BAA35895|UniProtKB=P0A729	7-METHYL-GTP PYROPHOSPHATASE	pyrophosphatase activity(GO:0016462)
PTHR47478:SF1	ECOLI|EnsemblGenome=BAE78362|UniProtKB=P0A8Y1	PYRIMIDINE 5'-NUCLEOTIDASE YJJG
PTHR46683:SF1	ECOLI|EnsemblGenome=BAE77650|UniProtKB=P0A7E3	OROTATE PHOSPHORIBOSYLTRANSFERASE 1-RELATED	pentosyltransferase activity(GO:0016763)	pyrimidine nucleobase metabolic process(GO:0006206);small molecule biosynthetic process(GO:0044283);nucleotide biosynthetic process(GO:0009165);nucleoside metabolic process(GO:0009116);pyrimidine nucleotide metabolic process(GO:0006220);carbohydrate derivative biosynthetic process(GO:1901137);organonitrogen compound biosynthetic process(GO:1901566)	cytoplasm(GO:0005737)	transferase(PC00220)
PTHR23089:SF33	ECOLI|EnsemblGenome=BAA35910|UniProtKB=P0ACE7	ADENOSINE 5'-MONOPHOSPHORAMIDASE HINT1	hydrolase activity(GO:0016787)		cytoplasm(GO:0005737)	nucleotide phosphatase(PC00173)
PTHR10953:SF194	ECOLI|EnsemblGenome=BAA35514|UniProtKB=P12282	MOLYBDOPTERIN-SYNTHASE ADENYLYLTRANSFERASE	nucleotidyltransferase activity(GO:0016779);sulfotransferase activity(GO:0008146);thiosulfate sulfurtransferase activity(GO:0004792)		cytosol(GO:0005829)	ubiquitin-protein ligase(PC00234)
PTHR43537:SF1	ECOLI|EnsemblGenome=BAE77041|UniProtKB=P0ACL5	GLC OPERON TRANSCRIPTIONAL ACTIVATOR				winged helix/forkhead transcription factor(PC00246)
PTHR43876:SF7	ECOLI|EnsemblGenome=BAE76971|UniProtKB=P25535	UBIQUINONE BIOSYNTHESIS MONOOXYGENASE COQ6, MITOCHONDRIAL				oxygenase(PC00177)
PTHR32322:SF9	ECOLI|EnsemblGenome=BAA15223|UniProtKB=P31125	AMINO-ACID METABOLITE EFFLUX PUMP-RELATED				transporter(PC00227)
PTHR35869:SF1	ECOLI|EnsemblGenome=BAA35616|UniProtKB=P61316	OUTER-MEMBRANE LIPOPROTEIN CARRIER PROTEIN				transfer/carrier protein(PC00219)
PTHR42765:SF1	ECOLI|EnsemblGenome=BAB96595|UniProtKB=P00956	ISOLEUCINE--TRNA LIGASE, MITOCHONDRIAL	catalytic activity, acting on RNA(GO:0140098);ligase activity(GO:0016874)	amino acid metabolic process(GO:0006520);tRNA metabolic process(GO:0006399);translation(GO:0006412)	cytosol(GO:0005829)	aminoacyl-tRNA synthetase(PC00047)
PTHR21021:SF15	ECOLI|EnsemblGenome=BAA15640|UniProtKB=P76270	FREE METHIONINE-R-SULFOXIDE REDUCTASE	oxidoreductase activity, acting on a sulfur group of donors(GO:0016667)		cytosol(GO:0005829)
PTHR33164:SF101	ECOLI|EnsemblGenome=BAA16546|UniProtKB=P0ACR9	TRANSCRIPTIONAL REPRESSOR MPRA		regulation of DNA-templated transcription(GO:0006355);response to stress(GO:0006950)		winged helix/forkhead transcription factor(PC00246)
PTHR11692:SF0	ECOLI|EnsemblGenome=BAE77313|UniProtKB=P15639	BIFUNCTIONAL PURINE BIOSYNTHESIS PROTEIN ATIC	hydrolase activity, acting on carbon-nitrogen (but not peptide) bonds, in cyclic amidines(GO:0016814);transferase activity, transferring one-carbon groups(GO:0016741)	IMP biosynthetic process(GO:0006188)	cytosol(GO:0005829)
PTHR11091:SF0	ECOLI|EnsemblGenome=BAA35467|UniProtKB=P30178	MALATE DEHYDROGENASE				oxidoreductase(PC00176)
PTHR43709:SF3	ECOLI|EnsemblGenome=BAA35433|UniProtKB=P0AAV8	ISOMERASE YBHH-RELATED				isomerase(PC00135)
PTHR43528:SF5	ECOLI|EnsemblGenome=BAE78113|UniProtKB=P0C0L7	PROLINE_BETAINE TRANSPORTER
PTHR11654:SF99	ECOLI|EnsemblGenome=BAA15395|UniProtKB=P77304	DIPEPTIDE AND TRIPEPTIDE PERMEASE A	dipeptide transmembrane transporter activity(GO:0071916);solute:proton symporter activity(GO:0015295)	oligopeptide transmembrane transport(GO:0035672);dipeptide transport(GO:0042938)	plasma membrane(GO:0005886)	transporter(PC00227)
PTHR20941:SF1	ECOLI|EnsemblGenome=BAE77221|UniProtKB=P0AC13	FOLIC ACID SYNTHESIS PROTEIN FOL1	transferase activity, transferring alkyl or aryl (other than methyl) groups(GO:0016765)	cellular nitrogen compound biosynthetic process(GO:0044271);heterocycle biosynthetic process(GO:0018130);organic cyclic compound biosynthetic process(GO:1901362);folic acid-containing compound metabolic process(GO:0006760);organonitrogen compound biosynthetic process(GO:1901566);aromatic compound biosynthetic process(GO:0019438)
PTHR30531:SF12	ECOLI|EnsemblGenome=BAA15696|UniProtKB=P76299	FLAGELLAR BIOSYNTHETIC PROTEIN FLHB			plasma membrane(GO:0005886)	protease(PC00190)
PTHR11739:SF25	ECOLI|EnsemblGenome=BAE76115|UniProtKB=P31660	CITRATE SYNTHASE-RELATED PROTEIN DDB_G0287281	acyltransferase activity(GO:0016746)	carbohydrate metabolic process(GO:0005975);tricarboxylic acid cycle(GO:0006099);fatty acid metabolic process(GO:0006631)	mitochondrial matrix(GO:0005759)	transferase(PC00220)
PTHR43322:SF5	ECOLI|EnsemblGenome=BAE76200|UniProtKB=P77488	1-DEOXY-D-XYLULOSE-5-PHOSPHATE SYNTHASE, CHLOROPLASTIC	transferase activity(GO:0016740)			transferase(PC00220)
PTHR30294:SF29	ECOLI|EnsemblGenome=BAA35453|UniProtKB=P0AFQ2	MULTIDRUG ABC TRANSPORTER PERMEASE YBHS-RELATED				ATP-binding cassette (ABC) transporter(PC00003)
PTHR43537:SF20	ECOLI|EnsemblGenome=BAA16527|UniProtKB=P37338	HTH-TYPE TRANSCRIPTIONAL REPRESSOR GLAR				winged helix/forkhead transcription factor(PC00246)
PTHR36106:SF3	ECOLI|EnsemblGenome=BAE78125|UniProtKB=P0ABN9	ANAEROBIC C4-DICARBOXYLATE TRANSPORTER DCUB				transporter(PC00227)
PTHR43758:SF9	ECOLI|EnsemblGenome=BAA16074|UniProtKB=P52006	NUCLEOSIDE TRIPHOSPHATASE NUDI	hydrolase activity, acting on acid anhydrides, in phosphorus-containing anhydrides(GO:0016818)		cytoplasm(GO:0005737)	phosphatase(PC00181)
PTHR43618:SF8	ECOLI|EnsemblGenome=BAA15370|UniProtKB=P0AET8	7ALPHA-HYDROXYSTEROID DEHYDROGENASE
PTHR30098:SF2	ECOLI|EnsemblGenome=BAA35605|UniProtKB=P0A8P1	LEUCYL_PHENYLALANYL-TRNA--PROTEIN TRANSFERASE	aminoacyltransferase activity(GO:0016755);catalytic activity, acting on a protein(GO:0140096)		cytoplasm(GO:0005737)	translational protein(PC00263)
PTHR42938:SF9	ECOLI|EnsemblGenome=BAA16177|UniProtKB=P05459	FORMATE DEHYDROGENASE 1				dehydrogenase(PC00092)
PTHR30034:SF3	ECOLI|EnsemblGenome=BAA15770|UniProtKB=P06974	FLAGELLAR MOTOR SWITCH PROTEIN FLIM		positive chemotaxis(GO:0050918);bacterial-type flagellum-dependent cell motility(GO:0071973)		structural protein(PC00211)
PTHR30432:SF1	ECOLI|EnsemblGenome=BAA35425|UniProtKB=P0A9G8	DNA-BINDING TRANSCRIPTIONAL DUAL REGULATOR MODE				DNA-binding transcription factor(PC00218)
PTHR22893:SF91	ECOLI|EnsemblGenome=BAE76493|UniProtKB=P77258	NADPH DEHYDROGENASE 2-RELATED				oxidoreductase(PC00176)
PTHR39455:SF1	ECOLI|EnsemblGenome=BAB96671|UniProtKB=P36680	CELL DIVISION PROTEIN ZAPD		cytokinesis(GO:0000910);reproductive process(GO:0022414)	cell division site(GO:0032153)
PTHR46233:SF3	ECOLI|EnsemblGenome=BAA35673|UniProtKB=P75849	HYDROXYACYLGLUTATHIONE HYDROLASE GLOC				hydrolase(PC00121)
PTHR30372:SF4	ECOLI|EnsemblGenome=BAA77857|UniProtKB=P10441	LIPID-A-DISACCHARIDE SYNTHASE, MITOCHONDRIAL-RELATED	phospholipid binding(GO:0005543)	phospholipid biosynthetic process(GO:0008654);glycolipid biosynthetic process(GO:0009247)		transferase(PC00220)
PTHR30381:SF0	ECOLI|EnsemblGenome=BAA35889|UniProtKB=P0A6S3	FLAGELLAR P-RING PROTEIN				structural protein(PC00211)
PTHR48102:SF7	ECOLI|EnsemblGenome=BAE76218|UniProtKB=P0A6H1	ATP-DEPENDENT CLP PROTEASE ATP-BINDING SUBUNIT CLPX-LIKE, MITOCHONDRIAL	ATP hydrolysis activity(GO:0016887);ATP binding(GO:0005524)	proteolysis involved in protein catabolic process(GO:0051603)		protease(PC00190)
PTHR30191:SF7	ECOLI|EnsemblGenome=BAE77162|UniProtKB=P42632	PFL-LIKE ENZYME TDCE	acetyltransferase activity(GO:0016407)		cytosol(GO:0005829)	acetyltransferase(PC00038)
PTHR33359:SF1	ECOLI|EnsemblGenome=BAA35442|UniProtKB=P30748	MOLYBDOPTERIN SYNTHASE SULFUR CARRIER SUBUNIT		protein metabolic process(GO:0019538);heterocycle biosynthetic process(GO:0018130);organic cyclic compound biosynthetic process(GO:1901362);organonitrogen compound biosynthetic process(GO:1901566);organophosphate biosynthetic process(GO:0090407);phosphate-containing compound metabolic process(GO:0006796)	transferase complex, transferring phosphorus-containing groups(GO:0061695);cytosol(GO:0005829)	transfer/carrier protein(PC00219)
PTHR11349:SF91	ECOLI|EnsemblGenome=BAA16405|UniProtKB=P0A763	NUCLEOSIDE DIPHOSPHATE KINASE	nucleoside diphosphate kinase activity(GO:0004550)			kinase(PC00137)
PTHR10578:SF85	ECOLI|EnsemblGenome=BAE77687|UniProtKB=P33232	L-LACTATE DEHYDROGENASE	oxidoreductase activity, acting on the CH-OH group of donors, NAD or NADP as acceptor(GO:0016616)	aerobic respiration(GO:0009060)	plasma membrane(GO:0005886)	oxidoreductase(PC00176)
PTHR30546:SF23	ECOLI|EnsemblGenome=BAA35771|UniProtKB=P0A8G6	FLAVOPROTEIN-LIKE PROTEIN YCP4-RELATED	oxidoreductase activity, acting on NAD(P)H(GO:0016651)		membrane(GO:0016020)	oxidoreductase(PC00176)
PTHR33317:SF4	ECOLI|EnsemblGenome=BAE77012|UniProtKB=P0A8I1	POLYNUCLEOTIDYL TRANSFERASE, RIBONUCLEASE H-LIKE SUPERFAMILY PROTEIN		rRNA processing(GO:0006364)		RNA processing factor(PC00147)
PTHR42873:SF1	ECOLI|EnsemblGenome=BAA35732|UniProtKB=P75876	S-ADENOSYLMETHIONINE-DEPENDENT METHYLTRANSFERASE DOMAIN-CONTAINING PROTEIN				RNA methyltransferase(PC00033)
PTHR11113:SF2	ECOLI|EnsemblGenome=BAE77628|UniProtKB=P31441	ADENINE DEAMINASE	hydrolase activity, acting on carbon-nitrogen (but not peptide) bonds, in cyclic amidines(GO:0016814);deaminase activity(GO:0019239)			deacetylase(PC00087)
PTHR11078:SF3	ECOLI|EnsemblGenome=BAE76196|UniProtKB=P0A780	ANTITERMINATION NUSB DOMAIN-CONTAINING PROTEIN
PTHR30469:SF34	ECOLI|EnsemblGenome=BAA35597|UniProtKB=P75830	MACROLIDE EXPORT PROTEIN MACA	efflux transmembrane transporter activity(GO:0015562)		transmembrane transporter complex(GO:1902495)
PTHR43711:SF1	ECOLI|EnsemblGenome=BAA15934|UniProtKB=P30847	HISTIDINE KINASE 1				histidine kinase receptor of two-component system(PC00265)
PTHR11405:SF4	ECOLI|EnsemblGenome=BAB96601|UniProtKB=P0A6F1	CARBAMOYL-PHOSPHATE SYNTHASE ARGININE-SPECIFIC SMALL CHAIN	ligase activity(GO:0016874)	arginine metabolic process(GO:0006525);L-amino acid biosynthetic process(GO:0170034);proteinogenic amino acid biosynthetic process(GO:0170038)	catalytic complex(GO:1902494);cytoplasm(GO:0005737)	ligase(PC00142)
PTHR35369:SF4	ECOLI|EnsemblGenome=BAA35716|UniProtKB=P0AFZ5	CELL DIVISION INHIBITOR SULA		DNA repair(GO:0006281)
PTHR22573:SF57	ECOLI|EnsemblGenome=BAA35337|UniProtKB=P36938	PHOSPHOGLUCOMUTASE	intramolecular transferase activity(GO:0016866)	carbohydrate metabolic process(GO:0005975)	cytosol(GO:0005829)	mutase(PC00160)
PTHR19376:SF54	ECOLI|EnsemblGenome=BAE77332|UniProtKB=P0A8T7	DNA-DIRECTED RNA POLYMERASE SUBUNIT BETA'	DNA-directed 5'-3' RNA polymerase activity(GO:0003899)			DNA-directed RNA polymerase(PC00019)
PTHR10983:SF15	ECOLI|EnsemblGenome=BAE77446|UniProtKB=P32129	ACYLTRANSFERASE YIHG-RELATED			plasma membrane(GO:0005886)	acyltransferase(PC00042)
PTHR42847:SF4	ECOLI|EnsemblGenome=BAA35690|UniProtKB=P80645	ALKANESULFONATE MONOOXYGENASE-RELATED				oxygenase(PC00177)
PTHR11206:SF283	ECOLI|EnsemblGenome=BAA15430|UniProtKB=P37340	MULTIDRUG RESISTANCE PROTEIN MDTK	xenobiotic transmembrane transporter activity(GO:0042910)	response to chemical(GO:0042221)	membrane(GO:0016020)	transporter(PC00227)
PTHR34300:SF1	ECOLI|EnsemblGenome=BAE77822|UniProtKB=P37619	QUEUOSINE PRECURSOR TRANSPORTER				transporter(PC00227)
PTHR46847:SF1	ECOLI|EnsemblGenome=BAE77537|UniProtKB=P02925	D-ALLOSE-BINDING PERIPLASMIC PROTEIN-RELATED
PTHR43876:SF10	ECOLI|EnsemblGenome=BAA35316|UniProtKB=P75728	3-DEMETHOXYUBIQUINOL 3-HYDROXYLASE	oxidoreductase activity, acting on paired donors, with incorporation or reduction of molecular oxygen(GO:0016705);monooxygenase activity(GO:0004497)			oxygenase(PC00177)
PTHR43053:SF4	ECOLI|EnsemblGenome=BAE77637|UniProtKB=P31434	MYOGENESIS-REGULATING GLYCOSIDASE				glucosidase(PC00108)
PTHR19211:SF69	ECOLI|EnsemblGenome=BAA35707|UniProtKB=P43672	ATP-BINDING PROTEIN UUP				translation elongation factor(PC00222)
PTHR48111:SF58	ECOLI|EnsemblGenome=BAA36137|UniProtKB=P38684	TORCAD OPERON TRANSCRIPTIONAL REGULATORY PROTEIN TORR	molecular transducer activity(GO:0060089);transcription cis-regulatory region binding(GO:0000976)	regulation of DNA-templated transcription(GO:0006355)	protein-DNA complex(GO:0032993);cytosol(GO:0005829)	winged helix/forkhead transcription factor(PC00246)
PTHR13847:SF277	ECOLI|EnsemblGenome=BAA15993|UniProtKB=P33940	MALATE:QUINONE OXIDOREDUCTASE			cytoplasm(GO:0005737)	dehydrogenase(PC00092)
PTHR23426:SF65	ECOLI|EnsemblGenome=BAA16415|UniProtKB=P0A9R4	FERREDOXIN-2, MITOCHONDRIAL		electron transport chain(GO:0022900)		oxidoreductase(PC00176)
PTHR43826:SF3	ECOLI|EnsemblGenome=BAE77626|UniProtKB=P09836	GLUCOSE-6-PHOSPHATE EXCHANGER SLC37A4	inorganic anion transmembrane transporter activity(GO:0015103);antiporter activity(GO:0015297);carbohydrate derivative transmembrane transporter activity(GO:1901505)	inorganic anion transmembrane transport(GO:0098661);carbohydrate derivative transport(GO:1901264);phosphate ion transport(GO:0006817);organophosphate ester transport(GO:0015748)		primary active transporter(PC00068)
PTHR34137:SF1	ECOLI|EnsemblGenome=BAE76202|UniProtKB=P0A8G9	EXODEOXYRIBONUCLEASE 7 SMALL SUBUNIT	DNA exonuclease activity, producing 5'-phosphomonoesters(GO:0016895)		cytosol(GO:0005829)	exodeoxyribonuclease(PC00098)
PTHR30406:SF10	ECOLI|EnsemblGenome=BAA16298|UniProtKB=P16701	SULFATE TRANSPORT SYSTEM PERMEASE PROTEIN CYST			plasma membrane(GO:0005886)
PTHR40599:SF2	ECOLI|EnsemblGenome=BAA35254|UniProtKB=P77390	[CITRATE [PRO-3S]-LYASE] LIGASE	ligase activity, forming carbon-sulfur bonds(GO:0016877)
PTHR47197:SF3	ECOLI|EnsemblGenome=BAE76445|UniProtKB=P76116	DIHYDRO-HEME D1 DEHYDROGENASE
PTHR43108:SF10	ECOLI|EnsemblGenome=BAE76653|UniProtKB=P0AD27	INNER MEMBRANE PROTEIN YEJM			plasma membrane(GO:0005886)	hydrolase(PC00121)
PTHR21198:SF7	ECOLI|EnsemblGenome=BAE76909|UniProtKB=P03813	ASPARTATE-GLUTAMATE RACEMASE FAMILY
PTHR35936:SF38	ECOLI|EnsemblGenome=BAA35483|UniProtKB=P0AEQ3	GLUTAMINE-BINDING PERIPLASMIC PROTEIN
PTHR46969:SF1	ECOLI|EnsemblGenome=BAE77103|UniProtKB=P76658	BIFUNCTIONAL PROTEIN HLDE	adenylyltransferase activity(GO:0070566);carbohydrate kinase activity(GO:0019200)		cytosol(GO:0005829)
PTHR43616:SF5	ECOLI|EnsemblGenome=BAE77365|UniProtKB=P0A9S5	GLYCEROL DEHYDROGENASE 1				dehydrogenase(PC00092)
PTHR10954:SF18	ECOLI|EnsemblGenome=BAA77858|UniProtKB=P10442	RIBONUCLEASE HII	RNA endonuclease activity(GO:0004521)	DNA replication(GO:0006260);mismatch repair(GO:0006298);RNA catabolic process(GO:0006401)	catalytic complex(GO:1902494);intracellular protein-containing complex(GO:0140535)	endoribonuclease(PC00094)
PTHR11328:SF39	ECOLI|EnsemblGenome=BAA15367|UniProtKB=P0CE44	2,3-DIHYDROXYPROPANE-1-SULFONATE EXPORTER-RELATED		organic substance transport(GO:0071702)	plasma membrane(GO:0005886)	primary active transporter(PC00068)
PTHR43124:SF4	ECOLI|EnsemblGenome=BAA15210|UniProtKB=P31122	SUGAR EFFLUX TRANSPORTER	transmembrane transporter activity(GO:0022857)	transmembrane transport(GO:0055085)	plasma membrane(GO:0005886)	transporter(PC00227)
PTHR46429:SF1	ECOLI|EnsemblGenome=BAE78181|UniProtKB=P63177	23S RRNA (GUANOSINE-2'-O-)-METHYLTRANSFERASE RLMB	RNA methyltransferase activity(GO:0008173)		cytosol(GO:0005829)
PTHR32309:SF29	ECOLI|EnsemblGenome=BAA15859|UniProtKB=P76372	CHAIN LENGTH DETERMINANT PROTEIN	protein tyrosine kinase activity(GO:0004713)		plasma membrane(GO:0005886)	non-receptor tyrosine protein kinase(PC00168)
PTHR11455:SF9	ECOLI|EnsemblGenome=BAA35367|UniProtKB=P00914	CRYPTOCHROME CIRCADIAN CLOCK 5 ISOFORM X1	DNA binding(GO:0003677);flavin adenine dinucleotide binding(GO:0050660);deoxyribodipyrimidine photo-lyase activity(GO:0003904)			DNA photolyase(PC00014)
PTHR48069:SF3	ECOLI|EnsemblGenome=BAB96616|UniProtKB=P0ABQ4	DIHYDROFOLATE REDUCTASE	nucleotide binding(GO:0000166);oxidoreductase activity(GO:0016491)	dicarboxylic acid metabolic process(GO:0043648);amide metabolic process(GO:0043603);cellular nitrogen compound biosynthetic process(GO:0044271);heterocycle biosynthetic process(GO:0018130);organic cyclic compound biosynthetic process(GO:1901362);folic acid-containing compound metabolic process(GO:0006760);organonitrogen compound biosynthetic process(GO:1901566);aromatic compound biosynthetic proc…		reductase(PC00198)
PTHR43002:SF3	ECOLI|EnsemblGenome=BAE77861|UniProtKB=P15067	ISOAMYLASE 3, CHLOROPLASTIC				amylase(PC00048)
PTHR43423:SF3	ECOLI|EnsemblGenome=BAE77563|UniProtKB=P0AAH0	PHOSPHATE IMPORT ATP-BINDING PROTEIN PSTB				ATP-binding cassette (ABC) transporter(PC00003)
PTHR22912:SF160	ECOLI|EnsemblGenome=BAB96686|UniProtKB=P0A9P0	DIHYDROLIPOYL DEHYDROGENASE	oxidoreductase activity, acting on a sulfur group of donors(GO:0016667);flavin adenine dinucleotide binding(GO:0050660)	dicarboxylic acid metabolic process(GO:0043648);monocarboxylic acid metabolic process(GO:0032787)		oxidoreductase(PC00176)
PTHR11904:SF9	ECOLI|EnsemblGenome=BAA16275|UniProtKB=P45563	PURINE NUCLEOSIDE PHOSPHORYLASE-RELATED	pentosyltransferase activity(GO:0016763)		cytoplasm(GO:0005737)	nucleotide kinase(PC00172)
PTHR43702:SF3	ECOLI|EnsemblGenome=BAE77926|UniProtKB=P60778	PROTEIN TSGA				primary active transporter(PC00068)
PTHR42799:SF2	ECOLI|EnsemblGenome=BAE78220|UniProtKB=P0A744	MITOCHONDRIAL PEPTIDE METHIONINE SULFOXIDE REDUCTASE	oxidoreductase activity, acting on a sulfur group of donors(GO:0016667)	cellular response to oxidative stress(GO:0034599)	cytoplasm(GO:0005737)	reductase(PC00198)
PTHR42709:SF4	ECOLI|EnsemblGenome=BAA16556|UniProtKB=P0ADR0	INNER MEMBRANE PROTEIN YQAA				phosphatase(PC00181)
PTHR47151:SF3	ECOLI|EnsemblGenome=BAE77835|UniProtKB=P04816	LEUCINE-SPECIFIC-BINDING PROTEIN				ATP-binding cassette (ABC) transporter(PC00003)
PTHR30572:SF7	ECOLI|EnsemblGenome=BAA35598|UniProtKB=P75831	MACROLIDE EXPORT ATP-BINDING_PERMEASE PROTEIN MACB	transmembrane transporter activity(GO:0022857)		plasma membrane(GO:0005886)	transporter(PC00227)
PTHR21666:SF292	ECOLI|EnsemblGenome=BAA15664|UniProtKB=P0AFS9	MUREIN DD-ENDOPEPTIDASE MEPM	metalloendopeptidase activity(GO:0004222)			metalloprotease(PC00153)
PTHR30536:SF5	ECOLI|EnsemblGenome=BAE77141|UniProtKB=P42604	ALTRONATE DEHYDRATASE				dehydratase(PC00091)
PTHR45866:SF4	ECOLI|EnsemblGenome=BAE77086|UniProtKB=P20083	DNA TOPOISOMERASE 4 SUBUNIT B	ATP-dependent activity, acting on DNA(GO:0008094);isomerase activity(GO:0016853)	DNA conformation change(GO:0071103);DNA metabolic process(GO:0006259)		DNA topoisomerase(PC00017)
PTHR20858:SF17	ECOLI|EnsemblGenome=BAA15971|UniProtKB=P76422	HYDROXYMETHYLPYRIMIDINE_PHOSPHOMETHYLPYRIMIDINE KINASE THI20-RELATED	phosphotransferase activity, alcohol group as acceptor(GO:0016773);kinase activity(GO:0016301);phosphotransferase activity, phosphate group as acceptor(GO:0016776)	cellular nitrogen compound biosynthetic process(GO:0044271);heterocycle biosynthetic process(GO:0018130);sulfur compound metabolic process(GO:0006790);organic cyclic compound biosynthetic process(GO:1901362);alcohol biosynthetic process(GO:0046165);organonitrogen compound biosynthetic process(GO:1901566);aromatic compound biosynthetic process(GO:0019438);pyrimidine-containing compound metabolic p…	cytosol(GO:0005829)	kinase(PC00137)
PTHR43237:SF4	ECOLI|EnsemblGenome=BAA16337|UniProtKB=P76558	NADP-DEPENDENT MALIC ENZYME				oxidoreductase(PC00176)
PTHR43212:SF3	ECOLI|EnsemblGenome=BAE77854|UniProtKB=P46852	QUERCETIN 2,3-DIOXYGENASE				oxygenase(PC00177)
PTHR30290:SF37	ECOLI|EnsemblGenome=BAE77817|UniProtKB=P33590	NICKEL-BINDING PERIPLASMIC PROTEIN	peptide transmembrane transporter activity(GO:1904680)	peptide transport(GO:0015833)	outer membrane-bounded periplasmic space(GO:0030288)	ATP-binding cassette (ABC) transporter(PC00003)
PTHR42865:SF5	ECOLI|EnsemblGenome=BAA15509|UniProtKB=P77529	L-CYSTINE TRANSPORTER TCYP	L-amino acid transmembrane transporter activity(GO:0015179)		plasma membrane(GO:0005886)	primary active transporter(PC00068)
PTHR23403:SF8	ECOLI|EnsemblGenome=BAE77775|UniProtKB=P62601	CYTOPLASMIC TREHALASE	hydrolase activity, hydrolyzing O-glycosyl compounds(GO:0004553)	carbohydrate catabolic process(GO:0016052)
PTHR43713:SF3	ECOLI|EnsemblGenome=BAB96731|UniProtKB=P23893	GLUTAMATE-1-SEMIALDEHYDE 2,1-AMINOMUTASE 1, CHLOROPLASTIC-RELATED				mutase(PC00160)
PTHR32071:SF38	ECOLI|EnsemblGenome=BAA14872|UniProtKB=P37344	PSP OPERON TRANSCRIPTIONAL ACTIVATOR				DNA-binding transcription factor(PC00218)
PTHR43547:SF10	ECOLI|EnsemblGenome=BAE78127|UniProtKB=P0AEC8	SENSOR HISTIDINE KINASE DCUS	protein kinase activity(GO:0004672)			histidine kinase receptor of two-component system(PC00265)
PTHR30163:SF9	ECOLI|EnsemblGenome=BAA16563|UniProtKB=P41052	MEMBRANE-BOUND LYTIC MUREIN TRANSGLYCOSYLASE B	carbon-oxygen lyase activity, acting on polysaccharides(GO:0016837)	macromolecule catabolic process(GO:0009057);peptidoglycan metabolic process(GO:0000270);carbohydrate derivative catabolic process(GO:1901136);organonitrogen compound catabolic process(GO:1901565)		lyase(PC00144)
PTHR30473:SF3	ECOLI|EnsemblGenome=BAA35801|UniProtKB=P0A9K1	PROTEIN PHOH	ATP binding(GO:0005524)		cytosol(GO:0005829)
PTHR30268:SF0	ECOLI|EnsemblGenome=BAE77406|UniProtKB=P32170	L-RHAMNOSE ISOMERASE				isomerase(PC00135)
PTHR43228:SF1	ECOLI|EnsemblGenome=BAA15698|UniProtKB=P0AE67	TWO-COMPONENT RESPONSE REGULATOR ARR22				winged helix/forkhead transcription factor(PC00246)
PTHR23429:SF0	ECOLI|EnsemblGenome=BAA15660|UniProtKB=P0AC53	GLUCOSE-6-PHOSPHATE 1-DEHYDROGENASE	oxidoreductase activity, acting on the CH-OH group of donors, NAD or NADP as acceptor(GO:0016616)	generation of precursor metabolites and energy(GO:0006091);glucose 6-phosphate metabolic process(GO:0051156);NADP metabolic process(GO:0006739);glucose metabolic process(GO:0006006)		dehydrogenase(PC00092)
PTHR43829:SF9	ECOLI|EnsemblGenome=BAE77383|UniProtKB=P0AER0	AQUAPORIN-9	channel activity(GO:0015267);carbohydrate transmembrane transporter activity(GO:0015144)	organic hydroxy compound transport(GO:0015850);carbohydrate transmembrane transport(GO:0034219)	plasma membrane(GO:0005886)	transporter(PC00227)
PTHR19211:SF96	ECOLI|EnsemblGenome=BAA35501|UniProtKB=P0A9U3	ATP-BINDING PROTEIN YBIT-RELATED	ATP binding(GO:0005524)			translation elongation factor(PC00222)
PTHR32481:SF0	ECOLI|EnsemblGenome=BAA16254|UniProtKB=P77585	AMINOPEPTIDASE YPDE-RELATED				metalloprotease(PC00153)
PTHR10534:SF15	ECOLI|EnsemblGenome=BAA16292|UniProtKB=P40191	PYRIDOXINE_PYRIDOXAL_PYRIDOXAMINE KINASE	phosphotransferase activity, alcohol group as acceptor(GO:0016773);kinase activity(GO:0016301)	organic hydroxy compound biosynthetic process(GO:1901617);small molecule biosynthetic process(GO:0044283);cellular nitrogen compound biosynthetic process(GO:0044271);heterocycle biosynthetic process(GO:0018130);organic cyclic compound biosynthetic process(GO:1901362);pyridine-containing compound metabolic process(GO:0072524);organonitrogen compound biosynthetic process(GO:1901566);organophosphate…	cytosol(GO:0005829)	kinase(PC00137)
PTHR30603:SF60	ECOLI|EnsemblGenome=BAE77118|UniProtKB=P00579	RNA POLYMERASE SIGMA FACTOR RPOD				Sigma factor(PC00267)
PTHR23514:SF3	ECOLI|EnsemblGenome=BAE76503|UniProtKB=P76197,ECOLI|EnsemblGenome=BAE76504|UniProtKB=P76198	BYPASS OF STOP CODON PROTEIN 6			membrane(GO:0016020)
PTHR42850:SF8	ECOLI|EnsemblGenome=BAE76811|UniProtKB=P55799	SERINE_THREONINE-PROTEIN PHOSPHATASE 2	phosphatase activity(GO:0016791);pyrophosphatase activity(GO:0016462)	RNA decapping(GO:0110154)	cytoplasm(GO:0005737)	phosphatase(PC00181)
PTHR38762:SF1	ECOLI|EnsemblGenome=BAE78038|UniProtKB=P02943	CRYPTIC OUTER MEMBRANE PORIN BGLH-RELATED	wide pore channel activity(GO:0022829);carbohydrate transmembrane transporter activity(GO:0015144)	carbohydrate transport(GO:0008643);macromolecule localization(GO:0033036)	membrane protein complex(GO:0098796);cell outer membrane(GO:0009279)
PTHR43124:SF6	ECOLI|EnsemblGenome=BAE76176|UniProtKB=P23910	TRANSPORTER ARAJ-RELATED	transmembrane transporter activity(GO:0022857)	transmembrane transport(GO:0055085)	plasma membrane(GO:0005886)	transporter(PC00227)
PTHR48077:SF3	ECOLI|EnsemblGenome=BAA14793|UniProtKB=P0A879	TRYPTOPHAN SYNTHASE	hydro-lyase activity(GO:0016836)	aromatic amino acid family biosynthetic process(GO:0009073);alpha-amino acid biosynthetic process(GO:1901607);cellular nitrogen compound biosynthetic process(GO:0044271);heterocycle biosynthetic process(GO:0018130);amino acid biosynthetic process(GO:0008652);biogenic amine metabolic process(GO:0006576)	cytoplasm(GO:0005737)
PTHR11907:SF0	ECOLI|EnsemblGenome=BAA16158|UniProtKB=P0AG16	AMIDOPHOSPHORIBOSYLTRANSFERASE	pentosyltransferase activity(GO:0016763)	purine nucleotide biosynthetic process(GO:0006164)		transferase(PC00220)
PTHR11741:SF0	ECOLI|EnsemblGenome=BAB96746|UniProtKB=P0A6P1	ELONGATION FACTOR TS, MITOCHONDRIAL	translation elongation factor activity(GO:0003746)	translational elongation(GO:0006414)		translation elongation factor(PC00222)
PTHR11735:SF11	ECOLI|EnsemblGenome=BAA15611|UniProtKB=P76256	TRNA THREONYLCARBAMOYLADENOSINE BIOSYNTHESIS PROTEIN TSAB			cytosol(GO:0005829)	RNA processing factor(PC00147)
PTHR24074:SF56	ECOLI|EnsemblGenome=BAB96623|UniProtKB=P31680	LD30543P				chaperone(PC00072)
PTHR22888:SF18	ECOLI|EnsemblGenome=BAE76212|UniProtKB=P0ABJ1	CYTOCHROME BO(3) UBIQUINOL OXIDASE SUBUNIT 2	primary active transmembrane transporter activity(GO:0015399);proton transmembrane transporter activity(GO:0015078);oxidoreductase activity(GO:0016491);electron transfer activity(GO:0009055);active monoatomic ion transmembrane transporter activity(GO:0022853)	ATP synthesis coupled electron transport(GO:0042773)		oxidoreductase(PC00176)
PTHR30435:SF2	ECOLI|EnsemblGenome=BAA35882|UniProtKB=P0ABX2	FLAGELLAR BASAL-BODY ROD PROTEIN FLGC		bacterial-type flagellum-dependent cell motility(GO:0071973)	cell projection(GO:0042995);non-membrane-bounded organelle(GO:0043228)	structural protein(PC00211)
PTHR30347:SF1	ECOLI|EnsemblGenome=BAE76244|UniProtKB=P77338	MECHANOSENSITIVE CHANNEL MSCK				ion channel(PC00133)
PTHR43693:SF1	ECOLI|EnsemblGenome=BAA15697|UniProtKB=P0A9H9	PROTEIN PHOSPHATASE CHEZ				protein phosphatase(PC00195)
PTHR12905:SF0	ECOLI|EnsemblGenome=BAE77088|UniProtKB=P0AEW4	CALCINEURIN-LIKE PHOSPHOESTERASE DOMAIN-CONTAINING PROTEIN				esterase(PC00097)
PTHR33308:SF9	ECOLI|EnsemblGenome=BAA35890|UniProtKB=P75942	PEPTIDOGLYCAN HYDROLASE FLGJ				hydrolase(PC00121)
PTHR30557:SF1	ECOLI|EnsemblGenome=BAE77325|UniProtKB=P30136	PHOSPHOMETHYLPYRIMIDINE SYNTHASE, CHLOROPLASTIC
PTHR30003:SF0	ECOLI|EnsemblGenome=BAE77035|UniProtKB=Q46839,ECOLI|EnsemblGenome=BAE77689|UniProtKB=P33231	GLYCOLATE PERMEASE GLCA-RELATED	solute:proton symporter activity(GO:0015295)		plasma membrane(GO:0005886)	transporter(PC00227)
PTHR43302:SF5	ECOLI|EnsemblGenome=BAE77792|UniProtKB=P0AB93	TRANSPORTER ARSB-RELATED			membrane(GO:0016020)	primary active transporter(PC00068)
PTHR34535:SF4	ECOLI|EnsemblGenome=BAE77052|UniProtKB=P0A703	HYDROGENASE MATURATION FACTOR HYBF	zinc ion binding(GO:0008270)	protein maturation(GO:0051604)
PTHR47799:SF1	ECOLI|EnsemblGenome=BAA77889|UniProtKB=Q47679	OMEGA-AMIDASE YAFV	hydrolase activity, acting on carbon-nitrogen (but not peptide) bonds, in linear amides(GO:0016811)
PTHR11564:SF5	ECOLI|EnsemblGenome=BAA16495|UniProtKB=P0AGD7	SIGNAL RECOGNITION PARTICLE SUBUNIT SRP54				RNA metabolism protein(PC00031)
PTHR43660:SF1	ECOLI|EnsemblGenome=BAA15228|UniProtKB=P24171	DIPEPTIDYL CARBOXYPEPTIDASE				metalloprotease(PC00153)
PTHR39573:SF1	ECOLI|EnsemblGenome=BAE77449|UniProtKB=P0C0K3	STRESS RESPONSE KINASE A	protein serine/threonine kinase activity(GO:0004674)		cytoplasm(GO:0005737)
PTHR44086:SF10	ECOLI|EnsemblGenome=BAE76780|UniProtKB=P55734	THIOSULFATE SULFURTRANSFERASE_RHODANESE-LIKE DOMAIN-CONTAINING PROTEIN 3	thiosulfate sulfurtransferase activity(GO:0004792)			transferase(PC00220)
PTHR22648:SF0	ECOLI|EnsemblGenome=BAE77215|UniProtKB=P0AFF6	TRANSCRIPTION TERMINATION_ANTITERMINATION PROTEIN NUSA		negative regulation of DNA-templated transcription(GO:0045892);negative regulation of protein-containing complex disassembly(GO:0043242);positive regulation of gene expression(GO:0010628)	cytosol(GO:0005829)	RNA processing factor(PC00147)
PTHR42961:SF2	ECOLI|EnsemblGenome=BAE76591|UniProtKB=P0AF08	IRON-SULFUR PROTEIN NUBPL	iron-sulfur cluster binding(GO:0051536)	iron-sulfur cluster assembly(GO:0016226)
PTHR30411:SF0	ECOLI|EnsemblGenome=BAE76260|UniProtKB=P0AAR3	CYS-TRNA(PRO)_CYS-TRNA(CYS) DEACYLASE YBAK
PTHR43105:SF2	ECOLI|EnsemblGenome=BAA15105|UniProtKB=P19319	RESPIRATORY NITRATE REDUCTASE 2 ALPHA CHAIN			membrane(GO:0016020)	reductase(PC00198)
PTHR30008:SF0	ECOLI|EnsemblGenome=BAA16396|UniProtKB=P04994	EXODEOXYRIBONUCLEASE 7 LARGE SUBUNIT				exodeoxyribonuclease(PC00098)
PTHR30036:SF7	ECOLI|EnsemblGenome=BAA16457|UniProtKB=P77269	ABC TRANSPORTER PERIPLASMIC-BINDING PROTEIN YPHF	carbohydrate binding(GO:0030246)		outer membrane-bounded periplasmic space(GO:0030288)
PTHR11070:SF2	ECOLI|EnsemblGenome=BAE77487|UniProtKB=P03018	ATP-DEPENDENT DNA HELICASE SRS2	3'-5' DNA helicase activity(GO:0043138)	recombinational repair(GO:0000725)		DNA metabolism protein(PC00009)
PTHR43634:SF2	ECOLI|EnsemblGenome=BAA14923|UniProtKB=P0AEB5	LOW CONDUCTANCE MECHANOSENSITIVE CHANNEL YNAI				ion channel(PC00133)
PTHR30414:SF0	ECOLI|EnsemblGenome=BAA35217|UniProtKB=P0AAT4	MINICONDUCTANCE MECHANOSENSITIVE CHANNEL YBDG	monoatomic ion channel activity(GO:0005216);gated channel activity(GO:0022836)	response to osmotic stress(GO:0006970);cellular response to stress(GO:0033554);cellular response to chemical stimulus(GO:0070887)	plasma membrane(GO:0005886)
PTHR11638:SF111	ECOLI|EnsemblGenome=BAA35601|UniProtKB=P0ABH9	ATP-DEPENDENT CLP PROTEASE ATP-BINDING SUBUNIT CLPA	ATP hydrolysis activity(GO:0016887)	cellular response to heat(GO:0034605)	cytoplasm(GO:0005737)	protease(PC00190)
PTHR42711:SF15	ECOLI|EnsemblGenome=BAB96703|UniProtKB=P36879	ABC-TYPE MULTIDRUG TRANSPORT SYSTEM, ATPASE COMPONENT				ATP-binding cassette (ABC) transporter(PC00003)
PTHR30036:SF1	ECOLI|EnsemblGenome=BAE77727|UniProtKB=P37387	D-XYLOSE-BINDING PERIPLASMIC PROTEIN	carbohydrate binding(GO:0030246)		outer membrane-bounded periplasmic space(GO:0030288)
PTHR32552:SF89	ECOLI|EnsemblGenome=BAA35471|UniProtKB=P75780	CATECHOLATE SIDEROPHORE RECEPTOR FIU	transmembrane transporter activity(GO:0022857)		cell outer membrane(GO:0009279)
PTHR47019:SF1	ECOLI|EnsemblGenome=BAA35877|UniProtKB=P0AF16	LIPID II FLIPPASE MURJ	carbohydrate derivative transmembrane transporter activity(GO:1901505)	nitrogen compound transport(GO:0071705);carbohydrate derivative transport(GO:1901264);peptidoglycan biosynthetic process(GO:0009252);lipid translocation(GO:0034204)	plasma membrane(GO:0005886)
PTHR30473:SF1	ECOLI|EnsemblGenome=BAA35315|UniProtKB=P0A9K3	PHOH-LIKE PROTEIN	ATP binding(GO:0005524)		cytosol(GO:0005829)
PTHR30074:SF2	ECOLI|EnsemblGenome=BAE77417|UniProtKB=P0AEL0	FORMATE DEHYDROGENASE, CYTOCHROME B556(FDO) SUBUNIT	oxidoreductase activity(GO:0016491)	anaerobic respiration(GO:0009061);monocarboxylic acid metabolic process(GO:0032787)	oxidoreductase complex(GO:1990204);plasma membrane(GO:0005886)	dehydrogenase(PC00092)
PTHR11820:SF7	ECOLI|EnsemblGenome=BAA36014|UniProtKB=P76004	ACYLPYRUVASE FAHD1, MITOCHONDRIAL	hydrolase activity(GO:0016787)			hydrolase(PC00121)
PTHR30352:SF2	ECOLI|EnsemblGenome=BAE78236|UniProtKB=P0A9N8	ANAEROBIC RIBONUCLEOSIDE-TRIPHOSPHATE REDUCTASE-ACTIVATING PROTEIN	oxidoreductase activity(GO:0016491)
PTHR43767:SF8	ECOLI|EnsemblGenome=BAA15609|UniProtKB=P69451	LONG-CHAIN-FATTY-ACID--COA LIGASE				ligase(PC00142)
PTHR43780:SF2	ECOLI|EnsemblGenome=BAA15739|UniProtKB=P76316	1-AMINOCYCLOPROPANE-1-CARBOXYLATE DEAMINASE-RELATED	lyase activity(GO:0016829)			deaminase(PC00088)
PTHR30561:SF0	ECOLI|EnsemblGenome=BAE78152|UniProtKB=P69937	GUANIDINIUM EXPORTER	transmembrane transporter activity(GO:0022857)	transmembrane transport(GO:0055085)	plasma membrane(GO:0005886)	transporter(PC00227)
PTHR30183:SF6	ECOLI|EnsemblGenome=BAA15546|UniProtKB=P76224	INNER MEMBRANE ABC TRANSPORTER PERMEASE PROTEIN YNJC			plasma membrane(GO:0005886)	ATP-binding cassette (ABC) transporter(PC00003)
PTHR21060:SF17	ECOLI|EnsemblGenome=BAE77164|UniProtKB=P11868	PROPIONATE KINASE	kinase activity(GO:0016301)	monocarboxylic acid metabolic process(GO:0032787)	cytosol(GO:0005829)	kinase(PC00137)
PTHR43464:SF19	ECOLI|EnsemblGenome=BAA16049|UniProtKB=P17993,ECOLI|EnsemblGenome=BAA35667|UniProtKB=P36566	UBIQUINONE BIOSYNTHESIS O-METHYLTRANSFERASE, MITOCHONDRIAL	methyltransferase activity(GO:0008168)			methyltransferase(PC00155)
PTHR10196:SF93	ECOLI|EnsemblGenome=BAE77405|UniProtKB=P32171	L-RHAMNULOKINASE	phosphotransferase activity, alcohol group as acceptor(GO:0016773);kinase activity(GO:0016301)	hexose metabolic process(GO:0019318);small molecule catabolic process(GO:0044282);carbohydrate catabolic process(GO:0016052);alcohol metabolic process(GO:0006066);phosphorylation(GO:0016310)	cytosol(GO:0005829)	carbohydrate kinase(PC00065)
PTHR43034:SF2	ECOLI|EnsemblGenome=BAA15384|UniProtKB=P77611	ION-TRANSLOCATING OXIDOREDUCTASE COMPLEX SUBUNIT C
PTHR33677:SF5	ECOLI|EnsemblGenome=BAE76139|UniProtKB=P0AAP3	TRANSCRIPTIONAL REPRESSOR FRMR				DNA-binding transcription factor(PC00218)
PTHR10196:SF69	ECOLI|EnsemblGenome=BAE77384|UniProtKB=P0A6F3	GLYCEROL KINASE	phosphotransferase activity, alcohol group as acceptor(GO:0016773);kinase activity(GO:0016301)	carbohydrate metabolic process(GO:0005975);alcohol metabolic process(GO:0006066);phosphorylation(GO:0016310)	cytosol(GO:0005829)	carbohydrate kinase(PC00065)
PTHR34979:SF1	ECOLI|EnsemblGenome=BAE76784|UniProtKB=P76630	INNER MEMBRANE PROTEIN YGAZ		L-alpha-amino acid transmembrane transport(GO:1902475);neutral amino acid transport(GO:0015804);branched-chain amino acid transport(GO:0015803)
PTHR35531:SF1	ECOLI|EnsemblGenome=BAE76304|UniProtKB=P45570,ECOLI|EnsemblGenome=BAE76511|UniProtKB=P64481	INNER MEMBRANE PROTEIN YBCI-RELATED
PTHR43686:SF1	ECOLI|EnsemblGenome=BAE76407|UniProtKB=P76055	AMINOTRAN_5 DOMAIN-CONTAINING PROTEIN				transferase(PC00220)
PTHR11645:SF0	ECOLI|EnsemblGenome=BAE76167|UniProtKB=P0A9L8	PYRROLINE-5-CARBOXYLATE REDUCTASE 3	oxidoreductase activity(GO:0016491)	L-amino acid biosynthetic process(GO:0170034);heterocycle biosynthetic process(GO:0018130);organic cyclic compound biosynthetic process(GO:1901362);proteinogenic amino acid biosynthetic process(GO:0170038)		reductase(PC00198)
PTHR43495:SF4	ECOLI|EnsemblGenome=BAB96681|UniProtKB=P15993	AROMATIC AMINO ACID TRANSPORT PROTEIN AROP				amino acid transporter(PC00046)
PTHR30189:SF1	ECOLI|EnsemblGenome=BAB96622|UniProtKB=P31554	LPS-ASSEMBLY PROTEIN LPTD			cell outer membrane(GO:0009279);transporter complex(GO:1990351)
PTHR22854:SF2	ECOLI|EnsemblGenome=BAA14794|UniProtKB=P00909	INDOLE-3-GLYCEROL-PHOSPHATE SYNTHASE	carboxy-lyase activity(GO:0016831);isomerase activity(GO:0016853)	aromatic amino acid family biosynthetic process(GO:0009073);alpha-amino acid biosynthetic process(GO:1901607);cellular nitrogen compound biosynthetic process(GO:0044271);heterocycle biosynthetic process(GO:0018130);amino acid biosynthetic process(GO:0008652);biogenic amine metabolic process(GO:0006576)		isomerase(PC00135)
PTHR20881:SF0	ECOLI|EnsemblGenome=BAB96711|UniProtKB=P31057	3-METHYL-2-OXOBUTANOATE HYDROXYMETHYLTRANSFERASE	magnesium ion binding(GO:0000287);transferase activity, transferring one-carbon groups(GO:0016741)	amide biosynthetic process(GO:0043604);monocarboxylic acid biosynthetic process(GO:0072330);cellular modified amino acid metabolic process(GO:0006575);organonitrogen compound biosynthetic process(GO:1901566)		methyltransferase(PC00155)
PTHR43028:SF5	ECOLI|EnsemblGenome=BAE78215|UniProtKB=P22255	3'(2'),5'-BISPHOSPHATE NUCLEOTIDASE 1				phosphatase(PC00181)
PTHR32057:SF14	ECOLI|EnsemblGenome=BAA15475|UniProtKB=P77649	PROTEIN ADENYLYLTRANSFERASE SELO, MITOCHONDRIAL	adenylyltransferase activity(GO:0070566)	protein modification process(GO:0036211)		protein modifying enzyme(PC00260)
PTHR43488:SF2	ECOLI|EnsemblGenome=BAA16127|UniProtKB=P0A959	GLUTAMATE-PYRUVATE AMINOTRANSFERASE ALAA				transaminase(PC00216)
PTHR30363:SF4	ECOLI|EnsemblGenome=BAE77869|UniProtKB=P0ACL0	GLYCEROL-3-PHOSPHATE REGULON REPRESSOR				helix-turn-helix transcription factor(PC00116)
PTHR43719:SF74	ECOLI|EnsemblGenome=BAA16571|UniProtKB=P0AEC5	SIGNAL TRANSDUCTION HISTIDINE-PROTEIN KINASE BARA				histidine kinase receptor of two-component system(PC00265)
PTHR33121:SF80	ECOLI|EnsemblGenome=BAE76098|UniProtKB=P21514	CYCLIC DI-GMP PHOSPHODIESTERASE PDEL				phosphodiesterase(PC00185)
PTHR11985:SF15	ECOLI|EnsemblGenome=BAE77866|UniProtKB=P13035	GLYCEROL-3-PHOSPHATE DEHYDROGENASE, MITOCHONDRIAL				dehydrogenase(PC00092)
PTHR43708:SF5	ECOLI|EnsemblGenome=BAA15375|UniProtKB=P77376	CONSERVED EXPRESSED OXIDOREDUCTASE (EUROFUNG)-RELATED				oxidoreductase(PC00176)
PTHR30325:SF0	ECOLI|EnsemblGenome=BAA15987|UniProtKB=P33915	INNER MEMBRANE ABC TRANSPORTER PERMEASE PROTEIN YEJE		peptide transport(GO:0015833)		ATP-binding cassette (ABC) transporter(PC00003)
PTHR36305:SF1	ECOLI|EnsemblGenome=BAE76198|UniProtKB=P18200	PHOSPHATIDYLGLYCEROPHOSPHATASE A				phosphatase(PC00181)
PTHR32282:SF11	ECOLI|EnsemblGenome=BAB96725|UniProtKB=P02919	PENICILLIN-BINDING PROTEIN 1B	hexosyltransferase activity(GO:0016758)	peptidoglycan biosynthetic process(GO:0009252)	outer membrane-bounded periplasmic space(GO:0030288)
PTHR45663:SF40	ECOLI|EnsemblGenome=BAA16469|UniProtKB=P0AGG4	THIOREDOXIN 2	protein-disulfide reductase activity(GO:0015035)		cytosol(GO:0005829)	oxidoreductase(PC00176)
PTHR30456:SF0	ECOLI|EnsemblGenome=BAE76740|UniProtKB=P0A794	PYRIDOXINE 5'-PHOSPHATE SYNTHASE	transferase activity(GO:0016740)	organic hydroxy compound biosynthetic process(GO:1901617);small molecule biosynthetic process(GO:0044283);cellular nitrogen compound biosynthetic process(GO:0044271);heterocycle biosynthetic process(GO:0018130);organic cyclic compound biosynthetic process(GO:1901362);pyridine-containing compound metabolic process(GO:0072524);organonitrogen compound biosynthetic process(GO:1901566);aromatic compou…	cytosol(GO:0005829)	transferase(PC00220)
PTHR45566:SF1	ECOLI|EnsemblGenome=BAE77774|UniProtKB=P37640	HTH-TYPE TRANSCRIPTIONAL REGULATOR YHJB-RELATED				helix-turn-helix transcription factor(PC00116)
PTHR10000:SF58	ECOLI|EnsemblGenome=BAA35430|UniProtKB=P21829	PYRIDOXAL PHOSPHATE PHOSPHATASE YBHA	magnesium ion binding(GO:0000287);phosphatase activity(GO:0016791)		cytosol(GO:0005829)	protein phosphatase(PC00195)
PTHR43500:SF1	ECOLI|EnsemblGenome=BAE77065|UniProtKB=P06721	CYSTATHIONINE BETA-LYASE-RELATED	lyase activity(GO:0016829)	amino acid catabolic process(GO:0009063);L-amino acid metabolic process(GO:0170033);sulfur compound catabolic process(GO:0044273);proteinogenic amino acid metabolic process(GO:0170039);monocarboxylic acid metabolic process(GO:0032787)		lyase(PC00144)
PTHR42724:SF1	ECOLI|EnsemblGenome=BAA35661|UniProtKB=P27300	TETRAACYLDISACCHARIDE 4'-KINASE, MITOCHONDRIAL-RELATED	phosphotransferase activity, alcohol group as acceptor(GO:0016773);kinase activity(GO:0016301)			kinase(PC00137)
PTHR48105:SF6	ECOLI|EnsemblGenome=BAA35236|UniProtKB=P35340	ALKYL HYDROPEROXIDE REDUCTASE SUBUNIT F	protein-disulfide reductase activity(GO:0015035);antioxidant activity(GO:0016209)	cellular homeostasis(GO:0019725)	cytosol(GO:0005829)	reductase(PC00198)
PTHR30558:SF9	ECOLI|EnsemblGenome=BAE77063|UniProtKB=P0ABV2	BIOPOLYMER TRANSPORT PROTEIN EXBD			plasma membrane(GO:0005886)	transporter(PC00227)
PTHR33594:SF1	ECOLI|EnsemblGenome=BAA15790|UniProtKB=P46144	HD_PDEASE DOMAIN-CONTAINING PROTEIN				hydrolase(PC00121)
PTHR35039:SF3	ECOLI|EnsemblGenome=BAE78197|UniProtKB=P39304,ECOLI|EnsemblGenome=BAE77712|UniProtKB=P37678	3-KETO-L-GULONATE-6-PHOSPHATE DECARBOXYLASE SGBH-RELATED	carboxy-lyase activity(GO:0016831)	carboxylic acid catabolic process(GO:0046395);organic cyclic compound catabolic process(GO:1901361);carbohydrate catabolic process(GO:0016052);heterocycle catabolic process(GO:0046700);monosaccharide metabolic process(GO:0005996)		decarboxylase(PC00089)
PTHR48086:SF3	ECOLI|EnsemblGenome=BAA35793|UniProtKB=P07117	SODIUM_PROLINE SYMPORTER	transmembrane transporter activity(GO:0022857)	transmembrane transport(GO:0055085)	plasma membrane(GO:0005886)	primary active transporter(PC00068)
PTHR34653:SF1	ECOLI|EnsemblGenome=BAA15760|UniProtKB=P0A8T5	FLAGELLAR HOOK-BASAL BODY COMPLEX PROTEIN FLIE
PTHR45528:SF1	ECOLI|EnsemblGenome=BAE77398|UniProtKB=P0AE82	SENSOR HISTIDINE KINASE CPXA				histidine kinase receptor of two-component system(PC00265)
PTHR33121:SF32	ECOLI|EnsemblGenome=BAE77294|UniProtKB=P13518	RNASE E SPECIFICITY FACTOR CSRD				phosphodiesterase(PC00185)
PTHR11557:SF0	ECOLI|EnsemblGenome=BAE77496|UniProtKB=P06983	PORPHOBILINOGEN DEAMINASE	transferase activity, transferring alkyl or aryl (other than methyl) groups(GO:0016765)	heme biosynthetic process(GO:0006783)	cytoplasm(GO:0005737)	deaminase(PC00088)
PTHR14969:SF53	ECOLI|EnsemblGenome=BAE76645|UniProtKB=P76445	LIPID A 1-DIPHOSPHATE SYNTHASE				phosphatase(PC00181)
PTHR43386:SF5	ECOLI|EnsemblGenome=BAA14845|UniProtKB=P0AGH5	PUTRESCINE EXPORT SYSTEM PERMEASE PROTEIN SAPC				transporter(PC00227)
PTHR21262:SF36	ECOLI|EnsemblGenome=BAE77643|UniProtKB=P0AG24	BIFUNCTIONAL (P)PPGPP SYNTHASE_HYDROLASE SPOT	transferase activity, transferring phosphorus-containing groups(GO:0016772);phosphoric ester hydrolase activity(GO:0042578)	purine ribonucleotide metabolic process(GO:0009150);response to starvation(GO:0042594)	cell wall(GO:0005618);plasma membrane(GO:0005886)	pyrophosphatase(PC00196)
PTHR10173:SF52	ECOLI|EnsemblGenome=BAA15575|UniProtKB=P0A746	METHIONINE-R-SULFOXIDE REDUCTASE B1	oxidoreductase activity, acting on a sulfur group of donors(GO:0016667)		cytoplasm(GO:0005737)	reductase(PC00198)
PTHR43447:SF49	ECOLI|EnsemblGenome=BAA15755|UniProtKB=P26612	ALPHA-AMYLASE				amylase(PC00048)
PTHR30250:SF30	ECOLI|EnsemblGenome=BAE77506|UniProtKB=P0AAA7	LIPID III FLIPPASE			plasma membrane(GO:0005886)	transporter(PC00227)
PTHR42770:SF5	ECOLI|EnsemblGenome=BAE78135|UniProtKB=P0AAE8	CADAVERINE_LYSINE ANTIPORTER				amino acid transporter(PC00046)
PTHR48106:SF13	ECOLI|EnsemblGenome=BAE78053|UniProtKB=P28304	QUINONE OXIDOREDUCTASE-RELATED	nucleotide binding(GO:0000166);anion binding(GO:0043168);oxidoreductase activity, acting on NAD(P)H(GO:0016651);mRNA 3'-UTR binding(GO:0003730)		cytosol(GO:0005829)	oxidoreductase(PC00176)
PTHR33231:SF1	ECOLI|EnsemblGenome=BAE77247|UniProtKB=P0AFX0	30S RIBOSOMAL PROTEIN	ribosome binding(GO:0043022)	negative regulation of translation(GO:0017148)	cytosolic small ribosomal subunit(GO:0022627)	ribosomal protein(PC00202)
PTHR42917:SF2	ECOLI|EnsemblGenome=BAE77131|UniProtKB=P42593	2,4-DIENOYL-COA REDUCTASE [(2E)-ENOYL-COA-PRODUCING]				oxidoreductase(PC00176)
PTHR42836:SF1	ECOLI|EnsemblGenome=BAE76851|UniProtKB=P64554	7-CARBOXY-7-DEAZAGUANINE SYNTHASE
PTHR42885:SF2	ECOLI|EnsemblGenome=BAA15852|UniProtKB=P06986	HISTIDINOL-PHOSPHATE AMINOTRANSFERASE				transaminase(PC00216)
PTHR12544:SF29	ECOLI|EnsemblGenome=BAA15206|UniProtKB=P0A6W0	GLUTAMINASE	hydrolase activity, acting on carbon-nitrogen (but not peptide) bonds, in linear amides(GO:0016811)	amino acid catabolic process(GO:0009063);glutamate metabolic process(GO:0006536);L-amino acid biosynthetic process(GO:0170034);proteinogenic amino acid biosynthetic process(GO:0170038)		hydrolase(PC00121)
PTHR36112:SF1	ECOLI|EnsemblGenome=BAE77797|UniProtKB=P68567	RIBOSOMAL RNA SMALL SUBUNIT METHYLTRANSFERASE J				RNA processing factor(PC00147)
PTHR35793:SF2	ECOLI|EnsemblGenome=BAE78322|UniProtKB=P0AEH8	INNER MEMBRANE PROTEIN YJIG			plasma membrane(GO:0005886)
PTHR11804:SF84	ECOLI|EnsemblGenome=BAE77796|UniProtKB=P27298	SACCHAROLYSIN	metalloendopeptidase activity(GO:0004222)	peptide metabolic process(GO:0006518);proteolysis(GO:0006508)		metalloprotease(PC00153)
PTHR35177:SF2	ECOLI|EnsemblGenome=BAE77051|UniProtKB=P0AAM7	HYDROGENASE MATURATION FACTOR HYBG	iron ion binding(GO:0005506)	protein maturation(GO:0051604)
PTHR30177:SF32	ECOLI|EnsemblGenome=BAE76605|UniProtKB=P33359	GLYCINE BETAINE UPTAKE SYSTEM PERMEASE PROTEIN YEHW
PTHR36835:SF1	ECOLI|EnsemblGenome=BAE76209|UniProtKB=P0ABJ6	CYTOCHROME BO(3) UBIQUINOL OXIDASE SUBUNIT 4	primary active transmembrane transporter activity(GO:0015399);proton transmembrane transporter activity(GO:0015078);oxidoreductase activity(GO:0016491);electron transfer activity(GO:0009055)	proton transmembrane transport(GO:1902600);aerobic electron transport chain(GO:0019646)	oxidoreductase complex(GO:1990204);transmembrane transporter complex(GO:1902495);cytochrome complex(GO:0070069);plasma membrane(GO:0005886)	oxidase(PC00175)
PTHR13697:SF4	ECOLI|EnsemblGenome=BAE77394|UniProtKB=P0A796	ATP-DEPENDENT 6-PHOSPHOFRUCTOKINASE	ATP binding(GO:0005524);identical protein binding(GO:0042802);carbohydrate kinase activity(GO:0019200);cation binding(GO:0043169);monosaccharide binding(GO:0048029);phosphotransferase activity, alcohol group as acceptor(GO:0016773)	small molecule catabolic process(GO:0044282);glycolytic process(GO:0006096);glucose metabolic process(GO:0006006)	transferase complex, transferring phosphorus-containing groups(GO:0061695);cytosol(GO:0005829)	carbohydrate kinase(PC00065)
PTHR11669:SF8	ECOLI|EnsemblGenome=BAA35906|UniProtKB=P28631	DNA POLYMERASE III SUBUNIT DELTA'		DNA-templated DNA replication(GO:0006261)		DNA-directed DNA polymerase(PC00018)
PTHR43757:SF2	ECOLI|EnsemblGenome=BAE76970|UniProtKB=P27248	AMINOMETHYLTRANSFERASE, MITOCHONDRIAL				methyltransferase(PC00155)
PTHR10066:SF67	ECOLI|EnsemblGenome=BAA15368|UniProtKB=P05804	BETA-GLUCURONIDASE		glycosyl compound catabolic process(GO:1901658)
PTHR44086:SF13	ECOLI|EnsemblGenome=BAA14877|UniProtKB=P23857	THIOSULFATE SULFURTRANSFERASE PSPE	thiosulfate sulfurtransferase activity(GO:0004792)			transferase(PC00220)
PTHR43381:SF5	ECOLI|EnsemblGenome=BAE77214|UniProtKB=P0A705	TR-TYPE G DOMAIN-CONTAINING PROTEIN	translation initiation factor activity(GO:0003743)	translational initiation(GO:0006413)	cytoplasm(GO:0005737)	translation initiation factor(PC00224)
PTHR30061:SF50	ECOLI|EnsemblGenome=BAE78036|UniProtKB=P0AEX9	MALTOSE_MALTODEXTRIN-BINDING PERIPLASMIC PROTEIN	oligosaccharide binding(GO:0070492)	carbohydrate transport(GO:0008643);macromolecule localization(GO:0033036)	ATP-binding cassette (ABC) transporter complex(GO:0043190)	primary active transporter(PC00068)
PTHR11241:SF0	ECOLI|EnsemblGenome=BAE77652|UniProtKB=P06968	DEOXYURIDINE 5'-TRIPHOSPHATE NUCLEOTIDOHYDROLASE	magnesium ion binding(GO:0000287);pyrophosphatase activity(GO:0016462)	nucleoside monophosphate metabolic process(GO:0009123);nucleotide catabolic process(GO:0009166);nucleoside triphosphate catabolic process(GO:0009143);nucleotide biosynthetic process(GO:0009165);carbohydrate derivative catabolic process(GO:1901136);organonitrogen compound catabolic process(GO:1901565);pyrimidine nucleotide metabolic process(GO:0006220);carbohydrate derivative biosynthetic process(…		phosphatase(PC00181)
PTHR22911:SF130	ECOLI|EnsemblGenome=BAE77474|UniProtKB=P0ADP5	BIOTIN TRANSPORTER			membrane(GO:0016020)	transporter(PC00227)
PTHR21716:SF67	ECOLI|EnsemblGenome=BAA15450|UniProtKB=P0AFS7	TRANSPORT PROTEIN YDIK-RELATED
PTHR11806:SF0	ECOLI|EnsemblGenome=BAE77547|UniProtKB=P0A6U3	PROTEIN MTO1 HOMOLOG, MITOCHONDRIAL	flavin adenine dinucleotide binding(GO:0050660)	tRNA wobble uridine modification(GO:0002098);tRNA methylation(GO:0030488)
PTHR35936:SF32	ECOLI|EnsemblGenome=BAE76734|UniProtKB=P0AGC5	MEMBRANE-BOUND LYTIC MUREIN TRANSGLYCOSYLASE F
PTHR30426:SF0	ECOLI|EnsemblGenome=BAB96598|UniProtKB=P62623	4-HYDROXY-3-METHYLBUT-2-ENYL DIPHOSPHATE REDUCTASE				reductase(PC00198)
PTHR30522:SF0	ECOLI|EnsemblGenome=BAE76855|UniProtKB=P0AEY3	NUCLEOSIDE TRIPHOSPHATE PYROPHOSPHOHYDROLASE	pyrophosphatase activity(GO:0016462)	ribonucleotide catabolic process(GO:0009261);purine nucleoside triphosphate metabolic process(GO:0009144);ribonucleoside triphosphate metabolic process(GO:0009199);nucleoside triphosphate catabolic process(GO:0009143);purine nucleotide catabolic process(GO:0006195);pyrimidine nucleotide metabolic process(GO:0006220)		hydrolase(PC00121)
PTHR43708:SF7	ECOLI|EnsemblGenome=BAE77853|UniProtKB=P46853	OXIDOREDUCTASE				oxidoreductase(PC00176)
PTHR30158:SF21	ECOLI|EnsemblGenome=BAE77306|UniProtKB=P24180	MULTIDRUG EXPORT PROTEIN ACRE		response to chemical(GO:0042221)	plasma membrane(GO:0005886)	transporter(PC00227)
PTHR23355:SF37	ECOLI|EnsemblGenome=BAA14840|UniProtKB=P30850	EXORIBONUCLEASE 2		mRNA catabolic process(GO:0006402)	cytosol(GO:0005829)	exoribonuclease(PC00099)
PTHR35851:SF1	ECOLI|EnsemblGenome=BAB96661|UniProtKB=P06136	CELL DIVISION PROTEIN FTSQ
PTHR11142:SF0	ECOLI|EnsemblGenome=BAA16175|UniProtKB=P07649	TRNA PSEUDOURIDINE SYNTHASE-LIKE 1	intramolecular transferase activity(GO:0016866)	pseudouridine synthesis(GO:0001522);tRNA modification(GO:0006400)		lyase(PC00144)
PTHR38100:SF1	ECOLI|EnsemblGenome=BAA35954|UniProtKB=P25746	HIGH FREQUENCY LYSOGENIZATION PROTEIN HFLD
PTHR11795:SF371	ECOLI|EnsemblGenome=BAE77836|UniProtKB=P0AEX7	HIGH-AFFINITY BRANCHED-CHAIN AMINO ACID TRANSPORT SYSTEM PERMEASE PROTEIN LIVH	L-amino acid transmembrane transporter activity(GO:0015179);neutral L-amino acid transmembrane transporter activity(GO:0015175);aromatic amino acid transmembrane transporter activity(GO:0015173);branched-chain amino acid transmembrane transporter activity(GO:0015658)	alanine transport(GO:0032328);L-alpha-amino acid transmembrane transport(GO:1902475);amino acid import across plasma membrane(GO:0089718);leucine transport(GO:0015820)	plasma membrane(GO:0005886)	amino acid transporter(PC00046)
PTHR30561:SF23	ECOLI|EnsemblGenome=BAE76675|UniProtKB=Q47377	4-AMINO-4-DEOXY-L-ARABINOSE-PHOSPHOUNDECAPRENOL FLIPPASE SUBUNIT ARNE-RELATED	transmembrane transporter activity(GO:0022857)	transmembrane transport(GO:0055085)	plasma membrane(GO:0005886)	transporter(PC00227)
PTHR37423:SF4	ECOLI|EnsemblGenome=BAA36051|UniProtKB=P0C960	ENDO-TYPE MEMBRANE-BOUND LYTIC MUREIN TRANSGLYCOSYLASE A
PTHR32071:SF81	ECOLI|EnsemblGenome=BAE76113|UniProtKB=P77743	PROPIONATE CATABOLISM OPERON REGULATORY PROTEIN				DNA-binding transcription factor(PC00218)
PTHR48095:SF2	ECOLI|EnsemblGenome=BAE77297|UniProtKB=P24182	BIOTIN CARBOXYLASE, CHLOROPLASTIC
PTHR43003:SF13	ECOLI|EnsemblGenome=BAA15926|UniProtKB=P04395	DNA-3-METHYLADENINE GLYCOSYLASE 2	DNA N-glycosylase activity(GO:0019104);damaged DNA binding(GO:0003684)	base-excision repair(GO:0006284);DNA modification(GO:0006304)	cytoplasm(GO:0005737);protein-DNA complex(GO:0032993)	DNA glycosylase(PC00010)
PTHR10612:SF34	ECOLI|EnsemblGenome=BAE78153|UniProtKB=P0A901	APOLIPOPROTEIN D				apolipoprotein(PC00052)
PTHR39563:SF1	ECOLI|EnsemblGenome=BAA77907|UniProtKB=P0A9M5	XANTHINE-GUANINE PHOSPHORIBOSYLTRANSFERASE				transferase(PC00220)
PTHR30128:SF83	ECOLI|EnsemblGenome=BAA35715|UniProtKB=P0A910	OUTER MEMBRANE PROTEIN A			cell outer membrane(GO:0009279)
PTHR37486:SF1	ECOLI|EnsemblGenome=BAE77271|UniProtKB=P0AFZ3	STRINGENT STARVATION PROTEIN B
PTHR30520:SF10	ECOLI|EnsemblGenome=BAA35639|UniProtKB=P0AC23	FORMATE CHANNEL FOCA-RELATED	nitrate transmembrane transporter activity(GO:0015112);secondary active transmembrane transporter activity(GO:0015291);monocarboxylic acid transmembrane transporter activity(GO:0008028)	inorganic anion transport(GO:0015698);nitrogen compound transport(GO:0071705);monocarboxylic acid transport(GO:0015718)	plasma membrane(GO:0005886)	transporter(PC00227)
PTHR36204:SF1	ECOLI|EnsemblGenome=BAE77266|UniProtKB=P0A761	N-ACETYLMANNOSAMINE-6-PHOSPHATE 2-EPIMERASE-RELATED		amide metabolic process(GO:0043603);carboxylic acid catabolic process(GO:0046395);organonitrogen compound catabolic process(GO:1901565);amino sugar catabolic process(GO:0046348)	cytosol(GO:0005829)
PTHR21716:SF64	ECOLI|EnsemblGenome=BAA15335|UniProtKB=P0AFS5	AI-2 TRANSPORT PROTEIN TQSA		transmembrane transport(GO:0055085)
PTHR35893:SF1	ECOLI|EnsemblGenome=BAA16093|UniProtKB=P0AEH5	PROTEIN ELAB
PTHR45229:SF3	ECOLI|EnsemblGenome=BAE78119|UniProtKB=P28629	BIODEGRADATIVE ARGININE DECARBOXYLASE	heterocyclic compound binding(GO:1901363);organic cyclic compound binding(GO:0097159);anion binding(GO:0043168);carboxy-lyase activity(GO:0016831)		cytosol(GO:0005829)	decarboxylase(PC00089)
PTHR43359:SF1	ECOLI|EnsemblGenome=BAE76799|UniProtKB=P16430	FORMATE HYDROGENLYASE SUBUNIT 4-RELATED			plasma membrane(GO:0005886)	oxidoreductase(PC00176)
PTHR11986:SF113	ECOLI|EnsemblGenome=BAA15539|UniProtKB=P77581	SUCCINYLORNITHINE TRANSAMINASE	identical protein binding(GO:0042802);heterocyclic compound binding(GO:1901363);organic cyclic compound binding(GO:0097159);anion binding(GO:0043168)			transaminase(PC00216)
PTHR34501:SF1	ECOLI|EnsemblGenome=BAA15998|UniProtKB=P06996	OUTER MEMBRANE PORIN C
PTHR11712:SF306	ECOLI|EnsemblGenome=BAA16180|UniProtKB=P0A953	3-OXOACYL-[ACYL-CARRIER-PROTEIN] SYNTHASE 1	acyltransferase activity, transferring groups other than amino-acyl groups(GO:0016747)	fatty acid biosynthetic process(GO:0006633)	cytosol(GO:0005829)
PTHR20857:SF15	ECOLI|EnsemblGenome=BAE77326|UniProtKB=P30137	THIAMINE-PHOSPHATE SYNTHASE	transferase activity, transferring alkyl or aryl (other than methyl) groups(GO:0016765)	cellular nitrogen compound biosynthetic process(GO:0044271);heterocycle biosynthetic process(GO:0018130);sulfur compound metabolic process(GO:0006790);organic cyclic compound biosynthetic process(GO:1901362);alcohol biosynthetic process(GO:0046165);organonitrogen compound biosynthetic process(GO:1901566);aromatic compound biosynthetic process(GO:0019438);pyrimidine-containing compound metabolic p…	cytoplasm(GO:0005737)	transferase(PC00220)
PTHR48080:SF3	ECOLI|EnsemblGenome=BAA14907|UniProtKB=P51981	ENOLASE SUPERFAMILY MEMBER DDB_G0284701				dehydratase(PC00091)
PTHR44757:SF4	ECOLI|EnsemblGenome=BAA15920|UniProtKB=P38097	DIGUANYLATE CYCLASE DGCE-RELATED				cyclase(PC00079)
PTHR11759:SF3	ECOLI|EnsemblGenome=BAE77994|UniProtKB=P0A7R9	SMALL RIBOSOMAL SUBUNIT PROTEIN US11M				ribosomal protein(PC00202)
PTHR47683:SF3	ECOLI|EnsemblGenome=BAA14806|UniProtKB=P37765	RIBOSOMAL LARGE SUBUNIT PSEUDOURIDINE SYNTHASE B
PTHR45833:SF1	ECOLI|EnsemblGenome=BAE78021|UniProtKB=P13009	METHIONINE SYNTHASE	methyltransferase activity(GO:0008168)	sulfur compound metabolic process(GO:0006790);aspartate family amino acid biosynthetic process(GO:0009067);folic acid-containing compound metabolic process(GO:0006760)	cytosol(GO:0005829)
PTHR30614:SF41	ECOLI|EnsemblGenome=BAE77311|UniProtKB=P45768	INNER MEMBRANE AMINO-ACID ABC TRANSPORTER PERMEASE PROTEIN YHDY		amino acid transport(GO:0006865)	plasma membrane(GO:0005886)	amino acid transporter(PC00046)
PTHR40659:SF1	ECOLI|EnsemblGenome=BAA15973|UniProtKB=P76425	NICKEL_COBALT EFFLUX SYSTEM RCNA	efflux transmembrane transporter activity(GO:0015562);metal ion transmembrane transporter activity(GO:0046873)	response to chemical(GO:0042221)	plasma membrane(GO:0005886)
PTHR30146:SF60	ECOLI|EnsemblGenome=BAA36136|UniProtKB=P38683	PERIPLASMIC PROTEIN TORT	DNA-binding transcription factor activity(GO:0003700);transcription cis-regulatory region binding(GO:0000976)	regulation of DNA-templated transcription(GO:0006355)		Lambda repressor-like transcription factor(PC00245)
PTHR47151:SF1	ECOLI|EnsemblGenome=BAE77833|UniProtKB=P0AD96	LEU_ILE_VAL-BINDING PROTEIN				ATP-binding cassette (ABC) transporter(PC00003)
PTHR42930:SF3	ECOLI|EnsemblGenome=BAE77564|UniProtKB=P0A9K7	PHOSPHATE-SPECIFIC TRANSPORT SYSTEM ACCESSORY PROTEIN PHOU				protein-binding activity modulator(PC00095)
PTHR11654:SF119	ECOLI|EnsemblGenome=BAA35368|UniProtKB=P75742	DIPEPTIDE PERMEASE D	transmembrane transporter activity(GO:0022857)	transmembrane transport(GO:0055085)	plasma membrane(GO:0005886)	transporter(PC00227)
PTHR33221:SF5	ECOLI|EnsemblGenome=BAA16425|UniProtKB=P0AGK8	HTH-TYPE TRANSCRIPTIONAL REGULATOR ISCR	DNA-binding transcription factor activity(GO:0003700)	regulation of DNA-templated transcription(GO:0006355)	cytosol(GO:0005829)	winged helix/forkhead transcription factor(PC00246)
PTHR32204:SF0	ECOLI|EnsemblGenome=BAE77542|UniProtKB=P31473	ATPASE RAVA
PTHR43597:SF5	ECOLI|EnsemblGenome=BAE76883|UniProtKB=P0AGF2	SUFE-LIKE PROTEIN 2, CHLOROPLASTIC
PTHR42680:SF3	ECOLI|EnsemblGenome=BAA15918|UniProtKB=P28248	DCTP DEAMINASE				deaminase(PC00088)
PTHR36150:SF1	ECOLI|EnsemblGenome=BAB96668|UniProtKB=P0A8H8	DNA GYRASE INHIBITOR YACG
PTHR43522:SF2	ECOLI|EnsemblGenome=BAE76998|UniProtKB=P27302	TRANSKETOLASE 1-RELATED	transferase activity(GO:0016740)	generation of precursor metabolites and energy(GO:0006091);glucose 6-phosphate metabolic process(GO:0051156);NADP metabolic process(GO:0006739)	cytosol(GO:0005829)	transketolase(PC00221)
PTHR10000:SF8	ECOLI|EnsemblGenome=BAE76555|UniProtKB=P76329,ECOLI|EnsemblGenome=BAE77597|UniProtKB=P0A8Y5	HAD SUPERFAMILY HYDROLASE-LIKE, TYPE 3	magnesium ion binding(GO:0000287);phosphatase activity(GO:0016791)		cytosol(GO:0005829)	protein phosphatase(PC00195)
PTHR10961:SF7	ECOLI|EnsemblGenome=BAA35856|UniProtKB=P40874	FAD DEPENDENT OXIDOREDUCTASE DOMAIN-CONTAINING PROTEIN	oxidoreductase activity(GO:0016491)			oxidase(PC00175)
PTHR36118:SF1	ECOLI|EnsemblGenome=BAA15385|UniProtKB=P77285	ION-TRANSLOCATING OXIDOREDUCTASE COMPLEX SUBUNIT G
PTHR10291:SF0	ECOLI|EnsemblGenome=BAA77849|UniProtKB=P60472	DEHYDRODOLICHYL DIPHOSPHATE SYNTHASE 2	prenyltransferase activity(GO:0004659)	alcohol biosynthetic process(GO:0046165);isoprenoid biosynthetic process(GO:0008299)		acyltransferase(PC00042)
PTHR43464:SF49	ECOLI|EnsemblGenome=BAA15059|UniProtKB=P25397	TELLURITE METHYLTRANSFERASE	methyltransferase activity(GO:0008168)			methyltransferase(PC00155)
PTHR30290:SF32	ECOLI|EnsemblGenome=BAA35525|UniProtKB=P75797	GLUTATHIONE-BINDING PROTEIN GSIB	peptide transmembrane transporter activity(GO:1904680)	dipeptide transport(GO:0042938)	outer membrane-bounded periplasmic space(GO:0030288)	ATP-binding cassette (ABC) transporter(PC00003)
PTHR30420:SF2	ECOLI|EnsemblGenome=BAE76516|UniProtKB=P76216	N-SUCCINYLARGININE DIHYDROLASE				hydrolase(PC00121)
PTHR46470:SF4	ECOLI|EnsemblGenome=BAE77488|UniProtKB=P0ADP0	5-AMINO-6-(5-PHOSPHO-D-RIBITYLAMINO)URACIL PHOSPHATASE YIGB				phosphatase(PC00181)
PTHR19136:SF52	ECOLI|EnsemblGenome=BAB96742|UniProtKB=P0A9D8	2,3,4,5-TETRAHYDROPYRIDINE-2,6-DICARBOXYLATE N-SUCCINYLTRANSFERASE	nucleotidyltransferase activity(GO:0016779)	dicarboxylic acid metabolic process(GO:0043648);lysine biosynthetic process(GO:0009085)		transferase(PC00220)
PTHR35334:SF2	ECOLI|EnsemblGenome=BAE76868|UniProtKB=P0AAD6	SERINE TRANSPORTER SDAC				transporter(PC00227)
PTHR12532:SF0	ECOLI|EnsemblGenome=BAA15803|UniProtKB=P0A8A2	TRANSLATIONAL ACTIVATOR OF CYTOCHROME C OXIDASE 1
PTHR47816:SF5	ECOLI|EnsemblGenome=BAE77134|UniProtKB=P42596	RIBOSOMAL RNA LARGE SUBUNIT METHYLTRANSFERASE G				RNA processing factor(PC00147)
PTHR30558:SF7	ECOLI|EnsemblGenome=BAA35404|UniProtKB=P0ABV6	TOL-PAL SYSTEM PROTEIN TOLR			plasma membrane(GO:0005886)	transporter(PC00227)
PTHR43217:SF1	ECOLI|EnsemblGenome=BAA15208|UniProtKB=P76149	SUCCINATE SEMIALDEHYDE DEHYDROGENASE [NAD(P)+] SAD	oxidoreductase activity(GO:0016491)			dehydrogenase(PC00092)
PTHR23115:SF170	ECOLI|EnsemblGenome=BAE76828|UniProtKB=P23845	ELONGATION FACTOR 1-ALPHA 2				translation factor(PC00223)
PTHR23114:SF17	ECOLI|EnsemblGenome=BAE76899|UniProtKB=P0A776	M7GPPPN-MRNA HYDROLASE			cytoplasm(GO:0005737)
PTHR30290:SF10	ECOLI|EnsemblGenome=BAA14775|UniProtKB=P23843	PERIPLASMIC OLIGOPEPTIDE-BINDING PROTEIN-RELATED	peptide transmembrane transporter activity(GO:1904680)	peptide transport(GO:0015833)		ATP-binding cassette (ABC) transporter(PC00003)
PTHR43232:SF2	ECOLI|EnsemblGenome=BAA35440|UniProtKB=P0AEZ9	MOLYBDENUM COFACTOR BIOSYNTHESIS PROTEIN B			cytosol(GO:0005829)
PTHR30085:SF7	ECOLI|EnsemblGenome=BAE77309|UniProtKB=P45766	AMINO-ACID ABC TRANSPORTER-BINDING PROTEIN YHDW-RELATED		amino acid transport(GO:0006865)		ATP-binding cassette (ABC) transporter(PC00003)
PTHR30435:SF18	ECOLI|EnsemblGenome=BAA35886|UniProtKB=P75938	FLAGELLAR BASAL-BODY ROD PROTEIN FLGF		bacterial-type flagellum-dependent cell motility(GO:0071973)	cell projection(GO:0042995);non-membrane-bounded organelle(GO:0043228)	structural protein(PC00211)
PTHR43750:SF2	ECOLI|EnsemblGenome=BAA15860|UniProtKB=P76373	UDP-GLUCOSE 6-DEHYDROGENASE				dehydrogenase(PC00092)
PTHR21371:SF1	ECOLI|EnsemblGenome=BAE77523|UniProtKB=P05793	KETOL-ACID REDUCTOISOMERASE, MITOCHONDRIAL	oxidoreductase activity, acting on the CH-OH group of donors, NAD or NADP as acceptor(GO:0016616)	alpha-amino acid biosynthetic process(GO:1901607);branched-chain amino acid biosynthetic process(GO:0009082)
PTHR11573:SF30	ECOLI|EnsemblGenome=BAA16539|UniProtKB=P39452	RIBONUCLEOSIDE-DIPHOSPHATE REDUCTASE 2 SUBUNIT ALPHA	ATP binding(GO:0005524);oxidoreductase activity(GO:0016491)	nucleotide biosynthetic process(GO:0009165);carbohydrate derivative biosynthetic process(GO:1901137)	oxidoreductase complex(GO:1990204);cytosol(GO:0005829)	reductase(PC00198)
PTHR33164:SF64	ECOLI|EnsemblGenome=BAA15403|UniProtKB=P0A8W2	TRANSCRIPTIONAL REGULATOR SLYA		regulation of DNA-templated transcription(GO:0006355);response to stress(GO:0006950)		winged helix/forkhead transcription factor(PC00246)
PTHR30347:SF9	ECOLI|EnsemblGenome=BAE78163|UniProtKB=P39285	MINICONDUCTANCE MECHANOSENSITIVE CHANNEL MSCM				ion channel(PC00133)
PTHR11079:SF202	ECOLI|EnsemblGenome=BAE76735|UniProtKB=P68398	TRNA-SPECIFIC ADENOSINE DEAMINASE	tRNA-specific adenosine deaminase activity(GO:0008251)	adenosine to inosine editing(GO:0006382);tRNA modification(GO:0006400)		deaminase(PC00088)
PTHR43489:SF6	ECOLI|EnsemblGenome=BAE76816|UniProtKB=Q46891	HYDROXYPYRUVATE ISOMERASE-RELATED	isomerase activity(GO:0016853)	monocarboxylic acid metabolic process(GO:0032787)		isomerase(PC00135)
PTHR42871:SF1	ECOLI|EnsemblGenome=BAA35384|UniProtKB=P0ABH7	CITRATE SYNTHASE				transferase(PC00220)
PTHR48111:SF23	ECOLI|EnsemblGenome=BAE78136|UniProtKB=P23890	TRANSCRIPTIONAL ACTIVATOR CADC	molecular transducer activity(GO:0060089);transcription cis-regulatory region binding(GO:0000976)	regulation of DNA-templated transcription(GO:0006355)	protein-DNA complex(GO:0032993);cytosol(GO:0005829)	winged helix/forkhead transcription factor(PC00246)
PTHR30354:SF25	ECOLI|EnsemblGenome=BAE76817|UniProtKB=Q46892	INNER MEMBRANE PERMEASE YGBN			plasma membrane(GO:0005886)	secondary carrier transporter(PC00258)
PTHR43420:SF44	ECOLI|EnsemblGenome=BAE76714|UniProtKB=P76539	ACETYLTRANSFERASE YPEA				acetyltransferase(PC00038)
PTHR30472:SF29	ECOLI|EnsemblGenome=BAA15479|UniProtKB=P06609	VITAMIN B12 IMPORT SYSTEM PERMEASE PROTEIN BTUC	transmembrane transporter activity(GO:0022857)	intracellular iron ion homeostasis(GO:0006879);nitrogen compound transport(GO:0071705);import into cell(GO:0098657);iron ion transport(GO:0006826);establishment of localization in cell(GO:0051649);vitamin transport(GO:0051180);organic substance transport(GO:0071702)	plasma membrane(GO:0005886)	transporter(PC00227)
PTHR23508:SF3	ECOLI|EnsemblGenome=BAE77267|UniProtKB=P41036	SIALIC ACID TRANSPORTER NANT	carboxylic acid transmembrane transporter activity(GO:0046943)	carboxylic acid transport(GO:0046942)	plasma membrane(GO:0005886)	transporter(PC00227)
PTHR43595:SF2	ECOLI|EnsemblGenome=BAE77401|UniProtKB=P00448	SMALL RIBOSOMAL SUBUNIT PROTEIN MS42			cytoplasm(GO:0005737)	ribosomal protein(PC00202)
PTHR11946:SF93	ECOLI|EnsemblGenome=BAE78255|UniProtKB=P07118	VALINE--TRNA LIGASE, CHLOROPLASTIC_MITOCHONDRIAL 2	catalytic activity, acting on RNA(GO:0140098);ligase activity(GO:0016874)	amino acid metabolic process(GO:0006520);tRNA metabolic process(GO:0006399);translation(GO:0006412)	cytosol(GO:0005829)	aminoacyl-tRNA synthetase(PC00047)
PTHR45436:SF7	ECOLI|EnsemblGenome=BAE78114|UniProtKB=P30844	SENSOR PROTEIN BASS		intracellular signal transduction(GO:0035556)	plasma membrane(GO:0005886)	histidine kinase receptor of two-component system(PC00265)
PTHR11451:SF44	ECOLI|EnsemblGenome=BAA15498|UniProtKB=P0A8M3	THREONINE--TRNA LIGASE, CHLOROPLASTIC_MITOCHONDRIAL 2	catalytic activity, acting on RNA(GO:0140098);ligase activity(GO:0016874)	amino acid metabolic process(GO:0006520);tRNA metabolic process(GO:0006399);translation(GO:0006412)		aminoacyl-tRNA synthetase(PC00047)
PTHR47739:SF1	ECOLI|EnsemblGenome=BAE76751|UniProtKB=P31825	TRNA1(VAL) (ADENINE(37)-N6)-METHYLTRANSFERASE				RNA processing factor(PC00147)
PTHR43495:SF3	ECOLI|EnsemblGenome=BAA35216|UniProtKB=P24207	PHENYLALANINE-SPECIFIC PERMEASE				amino acid transporter(PC00046)
PTHR37831:SF1	ECOLI|EnsemblGenome=BAE77540|UniProtKB=P04982	D-RIBOSE PYRANASE	intramolecular transferase activity(GO:0016866)	small molecule catabolic process(GO:0044282);carbohydrate catabolic process(GO:0016052);monosaccharide metabolic process(GO:0005996)	cytosol(GO:0005829)
PTHR47320:SF1	ECOLI|EnsemblGenome=BAE76045|UniProtKB=P27249	BIFUNCTIONAL URIDYLYLTRANSFERASE_URIDYLYL-REMOVING ENZYME
PTHR30460:SF0	ECOLI|EnsemblGenome=BAA35474|UniProtKB=P75783	MODERATE CONDUCTANCE MECHANOSENSITIVE CHANNEL YBIO
PTHR34299:SF1	ECOLI|EnsemblGenome=BAE78044|UniProtKB=P0ABN1	DIACYLGLYCEROL KINASE				kinase(PC00137)
PTHR47267:SF2	ECOLI|EnsemblGenome=BAE76226|UniProtKB=P46891	HMP-PP PHOSPHATASE
PTHR11910:SF22	ECOLI|EnsemblGenome=BAE77553|UniProtKB=P0ABA4	ATP SYNTHASE SUBUNIT DELTA, CHLOROPLASTIC	proton-transporting ATP synthase activity, rotational mechanism(GO:0046933)	proton motive force-driven ATP synthesis(GO:0015986)		ATP synthase(PC00002)
PTHR43876:SF8	ECOLI|EnsemblGenome=BAE76972|UniProtKB=P25534	2-OCTAPRENYL-6-METHOXYPHENOL HYDROXYLASE	oxidoreductase activity, acting on paired donors, with incorporation or reduction of molecular oxygen(GO:0016705)			oxygenase(PC00177)
PTHR23135:SF4	ECOLI|EnsemblGenome=BAB96653|UniProtKB=P22188	UDP-N-ACETYLMURAMOYL-L-ALANYL-D-GLUTAMATE--2,6-DIAMINOPIMELATE LIGASE MURE HOMOLOG, CHLOROPLASTIC				ligase(PC00142)
PTHR30365:SF7	ECOLI|EnsemblGenome=BAA35743|UniProtKB=P26459	CYTOCHROME BD-II UBIQUINOL OXIDASE SUBUNIT 1	oxidoreductase activity(GO:0016491);heme binding(GO:0020037)	aerobic electron transport chain(GO:0019646)	cytochrome complex(GO:0070069);plasma membrane(GO:0005886)	oxidoreductase(PC00176)
PTHR11879:SF37	ECOLI|EnsemblGenome=BAE78056|UniProtKB=P04693	AROMATIC-AMINO-ACID AMINOTRANSFERASE	identical protein binding(GO:0042802);heterocyclic compound binding(GO:1901363);organic cyclic compound binding(GO:0097159);transaminase activity(GO:0008483);anion binding(GO:0043168)	dicarboxylic acid metabolic process(GO:0043648);aromatic amino acid family biosynthetic process(GO:0009073);L-amino acid biosynthetic process(GO:0170034);proteinogenic amino acid biosynthetic process(GO:0170038)	cytosol(GO:0005829)	transaminase(PC00216)
PTHR35867:SF1	ECOLI|EnsemblGenome=BAE76746|UniProtKB=P46187	PROTEIN RSEC
PTHR30509:SF42	ECOLI|EnsemblGenome=BAA15829|UniProtKB=P33011	INNER MEMBRANE PROTEIN YEEA			plasma membrane(GO:0005886)
PTHR42792:SF1	ECOLI|EnsemblGenome=BAA35892|UniProtKB=P29744	FLAGELLAR HOOK-ASSOCIATED PROTEIN 3				structural protein(PC00211)
PTHR30368:SF1	ECOLI|EnsemblGenome=BAA16299|UniProtKB=P16700	THIOSULFATE-BINDING PROTEIN
PTHR43476:SF3	ECOLI|EnsemblGenome=BAE76129|UniProtKB=P77397	FAD-BINDING MONOOXYGENASE				hydroxylase(PC00122)
PTHR42982:SF1	ECOLI|EnsemblGenome=BAE77465|UniProtKB=P69428	SEC-INDEPENDENT PROTEIN TRANSLOCASE PROTEIN TATA
PTHR30136:SF24	ECOLI|EnsemblGenome=BAE76284|UniProtKB=P0ACN4	HTH-TYPE TRANSCRIPTIONAL REPRESSOR ALLR	DNA binding(GO:0003677);DNA-binding transcription factor activity(GO:0003700)	negative regulation of DNA-templated transcription(GO:0045892)		winged helix/forkhead transcription factor(PC00246)
PTHR43545:SF7	ECOLI|EnsemblGenome=BAE77416|UniProtKB=P0AAJ5	FORMATE DEHYDROGENASE-O IRON-SULFUR SUBUNIT				dehydrogenase(PC00092)
PTHR32182:SF0	ECOLI|EnsemblGenome=BAE77594|UniProtKB=P0A7H0	DNA REPLICATION AND REPAIR PROTEIN RECF		DNA synthesis involved in DNA repair(GO:0000731);double-strand break repair(GO:0006302)		DNA metabolism protein(PC00009)
PTHR12534:SF0	ECOLI|EnsemblGenome=BAB96744|UniProtKB=P0A7V0	SMALL RIBOSOMAL SUBUNIT PROTEIN US2M	structural constituent of ribosome(GO:0003735)	translation(GO:0006412)		ribosomal protein(PC00202)
PTHR42690:SF1	ECOLI|EnsemblGenome=BAB96581|UniProtKB=P00934	THREONINE SYNTHASE-LIKE 2
PTHR11709:SF350	ECOLI|EnsemblGenome=BAE77073|UniProtKB=P26648	CELL DIVISION PROTEIN FTSP	oxidoreductase activity(GO:0016491)		outer membrane-bounded periplasmic space(GO:0030288)	oxidase(PC00175)
PTHR30146:SF24	ECOLI|EnsemblGenome=BAE77724|UniProtKB=P0ACI3	XYLOSE OPERON REGULATORY PROTEIN	DNA-binding transcription factor activity(GO:0003700);transcription cis-regulatory region binding(GO:0000976)	regulation of DNA-templated transcription(GO:0006355)		Lambda repressor-like transcription factor(PC00245)
PTHR43204:SF1	ECOLI|EnsemblGenome=BAA15455|UniProtKB=P77499	ABC TRANSPORTER I FAMILY MEMBER 6, CHLOROPLASTIC				ATP-binding cassette (ABC) transporter(PC00003)
PTHR11609:SF5	ECOLI|EnsemblGenome=BAE76299|UniProtKB=P09029	PHOSPHORIBOSYLAMINOIMIDAZOLE CARBOXYLASE				ligase(PC00142)
PTHR31760:SF0	ECOLI|EnsemblGenome=BAE77548|UniProtKB=P0A6U5	S-ADENOSYL-L-METHIONINE-DEPENDENT METHYLTRANSFERASES SUPERFAMILY PROTEIN	N-methyltransferase activity(GO:0008170);rRNA (guanine) methyltransferase activity(GO:0016435)		cytosol(GO:0005829)	methyltransferase(PC00155)
PTHR30292:SF0	ECOLI|EnsemblGenome=BAA35377|UniProtKB=P75746	5-OXOPROLINASE SUBUNIT A		nitrogen compound metabolic process(GO:0006807)
PTHR30569:SF0	ECOLI|EnsemblGenome=BAE76118|UniProtKB=P0AA82	CYTOSINE PERMEASE			plasma membrane(GO:0005886)	transporter(PC00227)
PTHR11933:SF5	ECOLI|EnsemblGenome=BAA35955|UniProtKB=P25745	MITOCHONDRIAL TRNA-SPECIFIC 2-THIOURIDYLASE 1		tRNA wobble uridine modification(GO:0002098)		RNA methyltransferase(PC00033)
PTHR13954:SF6	ECOLI|EnsemblGenome=BAE76577|UniProtKB=P76393	NON-SPECIFIC SERINE_THREONINE PROTEIN KINASE				tyrosine protein kinase receptor(PC00233)
PTHR30386:SF19	ECOLI|EnsemblGenome=BAA16547|UniProtKB=P27303	MULTIDRUG EXPORT PROTEIN EMRA-RELATED				transporter(PC00227)
PTHR43820:SF4	ECOLI|EnsemblGenome=BAE77839|UniProtKB=P22731	HIGH-AFFINITY BRANCHED-CHAIN AMINO ACID TRANSPORT ATP-BINDING PROTEIN LIVF	branched-chain amino acid transmembrane transporter activity(GO:0015658)	L-amino acid transport(GO:0015807)		ATP-binding cassette (ABC) transporter(PC00003)
PTHR38109:SF1	ECOLI|EnsemblGenome=BAA36013|UniProtKB=P0AB43	PROTEIN YCGL
PTHR43297:SF7	ECOLI|EnsemblGenome=BAA14778|UniProtKB=P76027	D,D-DIPEPTIDE TRANSPORT ATP-BINDING PROTEIN DDPD-RELATED				ATP-binding cassette (ABC) transporter(PC00003)
PTHR10906:SF2	ECOLI|EnsemblGenome=BAE77991|UniProtKB=P0AGA2	PREPROTEIN TRANSLOCASE SUBUNIT SCY2, CHLOROPLASTIC	protein transmembrane transporter activity(GO:0008320)	SRP-dependent cotranslational protein targeting to membrane(GO:0006614);intracellular protein transmembrane transport(GO:0065002)		transporter(PC00227)
PTHR14289:SF16	ECOLI|EnsemblGenome=BAB96618|UniProtKB=P62672	POLYMERASE DELTA-INTERACTING PROTEIN 2		translesion synthesis(GO:0019985)
PTHR43649:SF31	ECOLI|EnsemblGenome=BAE77840|UniProtKB=P0AG80	SN-GLYCEROL-3-PHOSPHATE-BINDING PERIPLASMIC PROTEIN UGPB
PTHR21015:SF22	ECOLI|EnsemblGenome=BAB96658|UniProtKB=P17443	GLYCOSYLTRANSFERASE	glycosyltransferase activity(GO:0016757)			glycosyltransferase(PC00111)
PTHR43861:SF1	ECOLI|EnsemblGenome=BAE76459|UniProtKB=P76145	TRANS-ACONITATE 2-METHYLTRANSFERASE				methyltransferase(PC00155)
PTHR10314:SF162	ECOLI|EnsemblGenome=BAA16295|UniProtKB=P16703	CYSTEINE SYNTHASE B	transferase activity, transferring alkyl or aryl (other than methyl) groups(GO:0016765)	L-amino acid biosynthetic process(GO:0170034);sulfur compound metabolic process(GO:0006790);proteinogenic amino acid biosynthetic process(GO:0170038)	cytoplasm(GO:0005737)	lyase(PC00144)
PTHR30212:SF2	ECOLI|EnsemblGenome=BAE77399|UniProtKB=P32157	PROTEIN YIIM
PTHR21631:SF3	ECOLI|EnsemblGenome=BAE78017|UniProtKB=P0A9G6	BIFUNCTIONAL GLYOXYLATE CYCLE PROTEIN	carbon-carbon lyase activity(GO:0016830)			lyase(PC00144)
PTHR21299:SF2	ECOLI|EnsemblGenome=BAA35645|UniProtKB=P0A6I0	CYTIDYLATE KINASE	kinase activity(GO:0016301);ligase activity(GO:0016874);phosphotransferase activity, phosphate group as acceptor(GO:0016776)	amide biosynthetic process(GO:0043604);monocarboxylic acid biosynthetic process(GO:0072330);nucleobase-containing small molecule metabolic process(GO:0055086);cellular modified amino acid metabolic process(GO:0006575);organonitrogen compound biosynthetic process(GO:1901566)	cytosol(GO:0005829)
PTHR11911:SF111	ECOLI|EnsemblGenome=BAA16395|UniProtKB=P0ADG7	INOSINE-5'-MONOPHOSPHATE DEHYDROGENASE	oxidoreductase activity, acting on the CH-OH group of donors, NAD or NADP as acceptor(GO:0016616)	purine ribonucleotide biosynthetic process(GO:0009152);purine ribonucleoside triphosphate biosynthetic process(GO:0009206)		dehydrogenase(PC00092)
PTHR11879:SF22	ECOLI|EnsemblGenome=BAA35674|UniProtKB=P00509	ASPARTATE AMINOTRANSFERASE, MITOCHONDRIAL				transaminase(PC00216)
PTHR30435:SF15	ECOLI|EnsemblGenome=BAA35883|UniProtKB=P75936	BASAL-BODY ROD MODIFICATION PROTEIN FLGD		bacterial-type flagellum-dependent cell motility(GO:0071973)	cell projection(GO:0042995);non-membrane-bounded organelle(GO:0043228)	structural protein(PC00211)
PTHR23417:SF14	ECOLI|EnsemblGenome=BAE77023|UniProtKB=P0A8I5	PENTACOTRIPEPTIDE-REPEAT REGION OF PRORP DOMAIN-CONTAINING PROTEIN	tRNA methyltransferase activity(GO:0008175);S-adenosylmethionine-dependent methyltransferase activity(GO:0008757)	tRNA methylation(GO:0030488)	methyltransferase complex(GO:0034708)	RNA processing factor(PC00147)
PTHR43309:SF3	ECOLI|EnsemblGenome=BAA35376|UniProtKB=P75745	5-OXOPROLINASE SUBUNIT C
PTHR30282:SF0	ECOLI|EnsemblGenome=BAA14929|UniProtKB=P46133	P-AMINOBENZOYL-GLUTAMATE TRANSPORT PROTEIN	dipeptide transmembrane transporter activity(GO:0071916);secondary active transmembrane transporter activity(GO:0015291);carboxylic acid transmembrane transporter activity(GO:0046943)	dicarboxylic acid transport(GO:0006835);dipeptide transport(GO:0042938)		transporter(PC00227)
PTHR11040:SF205	ECOLI|EnsemblGenome=BAE77096|UniProtKB=P0A8H3	ZINC TRANSPORTER ZUPT	metal ion transmembrane transporter activity(GO:0046873)	inorganic cation transmembrane transport(GO:0098662);transition metal ion transport(GO:0000041);monoatomic cation transmembrane transport(GO:0098655)	membrane(GO:0016020)	secondary carrier transporter(PC00258)
PTHR43495:SF5	ECOLI|EnsemblGenome=BAA16526|UniProtKB=P25527	GAMMA-AMINOBUTYRIC ACID PERMEASE				amino acid transporter(PC00046)
PTHR43553:SF11	ECOLI|EnsemblGenome=BAA15994|UniProtKB=P33941	ABC TRANSPORTER ATP-BINDING_PERMEASE PROTEIN YOJI	ATP binding(GO:0005524);ATPase-coupled transmembrane transporter activity(GO:0042626)		ATP-binding cassette (ABC) transporter complex(GO:0043190)	ATP-binding cassette (ABC) transporter(PC00003)
PTHR43705:SF1	ECOLI|EnsemblGenome=BAA77883|UniProtKB=P0AC84	HYDROXYACYLGLUTATHIONE HYDROLASE GLOB				hydrolase(PC00121)
PTHR30329:SF21	ECOLI|Gene_OrderedLocusName=JW5812|UniProtKB=Q47154	LIPOPROTEIN YIAD-RELATED				structural protein(PC00211)
PTHR43024:SF1	ECOLI|EnsemblGenome=BAB96654|UniProtKB=P11880	UDP-N-ACETYLMURAMOYL-TRIPEPTIDE--D-ALANYL-D-ALANINE LIGASE				ligase(PC00142)
PTHR36985:SF1	ECOLI|EnsemblGenome=BAE78222|UniProtKB=P39321	TRANSLOCATION AND ASSEMBLY MODULE SUBUNIT TAMB
PTHR11649:SF13	ECOLI|EnsemblGenome=BAE77444|UniProtKB=P0A6P7	ENGB-TYPE G DOMAIN-CONTAINING PROTEIN				G-protein(PC00020)
PTHR22960:SF28	ECOLI|EnsemblGenome=BAA35439|UniProtKB=P30745	GTP 3',8-CYCLASE	phosphorus-oxygen lyase activity(GO:0016849);carbon-carbon lyase activity(GO:0016830)	protein metabolic process(GO:0019538);heterocycle biosynthetic process(GO:0018130);organic cyclic compound biosynthetic process(GO:1901362);organonitrogen compound biosynthetic process(GO:1901566);organophosphate biosynthetic process(GO:0090407);phosphate-containing compound metabolic process(GO:0006796)
PTHR32120:SF11	ECOLI|EnsemblGenome=BAE78165|UniProtKB=P39286	SMALL RIBOSOMAL SUBUNIT BIOGENESIS GTPASE RSGA 1, MITOCHONDRIAL-RELATED				RNA metabolism protein(PC00031)
PTHR42987:SF4	ECOLI|EnsemblGenome=BAA14809|UniProtKB=P0AG14	PROTEASE SOHB-RELATED				serine protease(PC00203)
PTHR34986:SF4	ECOLI|EnsemblGenome=BAE77127|UniProtKB=P0AC73,ECOLI|EnsemblGenome=BAE78249|UniProtKB=P0AF96	EVOLVED BETA-GALACTOSIDASE SUBUNIT BETA-RELATED		cellular process(GO:0009987)	cytosol(GO:0005829)	galactosidase(PC00104)
PTHR33121:SF60	ECOLI|EnsemblGenome=BAE78063|UniProtKB=P32701	CYCLIC DI-GMP PHOSPHODIESTERASE PDEC-RELATED				phosphodiesterase(PC00185)
PTHR32328:SF0	ECOLI|EnsemblGenome=BAE77702|UniProtKB=P0A821	L-SERYL-TRNA(SEC) SELENIUM TRANSFERASE	catalytic activity, acting on RNA(GO:0140098);transferase activity(GO:0016740)			translational protein(PC00263)
PTHR43364:SF4	ECOLI|EnsemblGenome=BAE76199|UniProtKB=P77735	NAD(P)-LINKED OXIDOREDUCTASE SUPERFAMILY PROTEIN				oxidoreductase(PC00176)
PTHR47685:SF1	ECOLI|EnsemblGenome=BAE77485|UniProtKB=P0ABI4	MAGNESIUM TRANSPORT PROTEIN CORA
PTHR34874:SF3	ECOLI|EnsemblGenome=BAE77946|UniProtKB=P45532	SULFURTRANSFERASE TUSD		tRNA wobble uridine modification(GO:0002098)	transferase complex(GO:1990234);cytosol(GO:0005829)
PTHR43019:SF62	ECOLI|EnsemblGenome=BAE77278|UniProtKB=P0AEE3	SERINE ENDOPROTEASE DEGS				serine protease(PC00203)
PTHR11264:SF0	ECOLI|EnsemblGenome=BAA16466|UniProtKB=P12295	URACIL-DNA GLYCOSYLASE	DNA N-glycosylase activity(GO:0019104)	base-excision repair(GO:0006284)		DNA glycosylase(PC00010)
PTHR10395:SF7	ECOLI|EnsemblGenome=BAE76558|UniProtKB=P76341	5-HYDROXYISOURATE HYDROLASE		purine nucleobase metabolic process(GO:0006144)		hydrolase(PC00121)
PTHR34220:SF10	ECOLI|EnsemblGenome=BAE76602|UniProtKB=P0AD14	SENSOR HISTIDINE KINASE BTSS				histidine kinase receptor of two-component system(PC00265)
PTHR30443:SF3	ECOLI|EnsemblGenome=BAE77749|UniProtKB=P37661	KDO(2)-LIPID A PHOSPHOETHANOLAMINE 7''-TRANSFERASE	phosphotransferase activity, phosphate group as acceptor(GO:0016776)	phospholipid biosynthetic process(GO:0008654);glycolipid biosynthetic process(GO:0009247);lipopolysaccharide biosynthetic process(GO:0009103);oligosaccharide biosynthetic process(GO:0009312)	plasma membrane(GO:0005886)
PTHR46268:SF18	ECOLI|EnsemblGenome=BAA14980|UniProtKB=P37903	UNIVERSAL STRESS PROTEIN F
PTHR30634:SF16	ECOLI|EnsemblGenome=BAA36067|UniProtKB=P61320	OUTER-MEMBRANE LIPOPROTEIN LOLB				transporter(PC00227)
PTHR30329:SF18	ECOLI|EnsemblGenome=BAA15710|UniProtKB=P0AF06	MOTILITY PROTEIN B				structural protein(PC00211)
PTHR10996:SF114	ECOLI|EnsemblGenome=BAA35814|UniProtKB=P75913	GLYOXYLATE_HYDROXYPYRUVATE REDUCTASE A	oxidoreductase activity, acting on the CH-OH group of donors, NAD or NADP as acceptor(GO:0016616)		cytosol(GO:0005829)	dehydrogenase(PC00092)
PTHR43401:SF2	ECOLI|EnsemblGenome=BAE76995|UniProtKB=P52048	L-THREONINE 3-DEHYDROGENASE				dehydrogenase(PC00092)
PTHR24029:SF0	ECOLI|EnsemblGenome=BAA35437|UniProtKB=P0A8F8	UVRABC SYSTEM PROTEIN B				exodeoxyribonuclease(PC00098)
PTHR36438:SF1	ECOLI|EnsemblGenome=BAE78210|UniProtKB=P69506	IRON-SULFUR CLUSTER REPAIR PROTEIN YTFE
PTHR32154:SF0	ECOLI|EnsemblGenome=BAA14982|UniProtKB=P52647	PYRUVATE-FLAVODOXIN OXIDOREDUCTASE-RELATED		response to oxidative stress(GO:0006979)		oxidoreductase(PC00176)
PTHR21499:SF29	ECOLI|EnsemblGenome=BAE77370|UniProtKB=P00562	BIFUNCTIONAL ASPARTOKINASE_HOMOSERINE DEHYDROGENASE 2	kinase activity(GO:0016301)	dicarboxylic acid metabolic process(GO:0043648);lysine biosynthetic process(GO:0009085)	cytosol(GO:0005829)	amino acid kinase(PC00045)
PTHR43463:SF1	ECOLI|EnsemblGenome=BAA15808|UniProtKB=P36562	NICOTINATE-NUCLEOTIDE--DIMETHYLBENZIMIDAZOLE PHOSPHORIBOSYLTRANSFERASE				nucleotidyltransferase(PC00174)
PTHR11085:SF4	ECOLI|EnsemblGenome=BAA35940|UniProtKB=P75960	NAD-DEPENDENT PROTEIN DEACYLASE	nucleotide binding(GO:0000166);histone deacetylase activity(GO:0004407);anion binding(GO:0043168)
PTHR43531:SF5	ECOLI|EnsemblGenome=BAA15044|UniProtKB=P05704	METHYL-ACCEPTING CHEMOTAXIS PROTEIN III	transmembrane signaling receptor activity(GO:0004888)	chemotaxis(GO:0006935)	plasma membrane(GO:0005886)
PTHR30221:SF1	ECOLI|EnsemblGenome=BAE76988|UniProtKB=P0C0S1	SMALL-CONDUCTANCE MECHANOSENSITIVE CHANNEL				ion channel(PC00133)
PTHR30036:SF2	ECOLI|EnsemblGenome=BAE76627|UniProtKB=P0AEE5	D-GALACTOSE_METHYL-GALACTOSIDE BINDING PERIPLASMIC PROTEIN MGLB	carbohydrate binding(GO:0030246)		outer membrane-bounded periplasmic space(GO:0030288)
PTHR45138:SF9	ECOLI|EnsemblGenome=BAA14945|UniProtKB=P77302,ECOLI|EnsemblGenome=BAA15155|UniProtKB=P0AA89,ECOLI|EnsemblGenome=BAA15592|UniProtKB=P76245,ECOLI|EnsemblGenome=BAA18882|UniProtKB=P31129	DIGUANYLATE CYCLASE DGCM-RELATED	nucleotidyltransferase activity(GO:0016779)
PTHR43129:SF1	ECOLI|EnsemblGenome=BAE76258|UniProtKB=P52067	FOSMIDOMYCIN RESISTANCE PROTEIN			plasma membrane(GO:0005886)
PTHR36928:SF1	ECOLI|EnsemblGenome=BAA35815|UniProtKB=P75914	PHOSPHATASE YCDX-RELATED	zinc ion binding(GO:0008270);phosphoric ester hydrolase activity(GO:0042578)		cytosol(GO:0005829)	phosphatase(PC00181)
PTHR43030:SF1	ECOLI|EnsemblGenome=BAA15471|UniProtKB=P23538	PHOSPHOENOLPYRUVATE SYNTHASE				kinase(PC00137)
PTHR12039:SF0	ECOLI|EnsemblGenome=BAA35286|UniProtKB=P0A752	NICOTINAMIDE-NUCLEOTIDE ADENYLYLTRANSFERASE	adenylyltransferase activity(GO:0070566)	purine nucleotide biosynthetic process(GO:0006164);nicotinamide nucleotide metabolic process(GO:0046496)		nucleotidyltransferase(PC00174)
PTHR11654:SF462	ECOLI|EnsemblGenome=BAE78133|UniProtKB=P39276	DIPEPTIDE AND TRIPEPTIDE PERMEASE C	dipeptide transmembrane transporter activity(GO:0071916);solute:proton symporter activity(GO:0015295)	oligopeptide transmembrane transport(GO:0035672);dipeptide transport(GO:0042938)	plasma membrane(GO:0005886)	transporter(PC00227)
PTHR30399:SF1	ECOLI|EnsemblGenome=BAE77135|UniProtKB=P42597	UTP PYROPHOSPHATASE
PTHR10357:SF210	ECOLI|EnsemblGenome=BAE76183|UniProtKB=P21517	MALTODEXTRIN GLUCOSIDASE				amylase(PC00048)
PTHR35529:SF1	ECOLI|EnsemblGenome=BAA15632|UniProtKB=P76264	MANGANESE EFFLUX PUMP MNTP-RELATED
PTHR24421:SF10	ECOLI|EnsemblGenome=BAA16343|UniProtKB=P27896	NITRATE_NITRITE SENSOR PROTEIN NARQ
PTHR30244:SF34	ECOLI|EnsemblGenome=BAE77507|UniProtKB=P27833	DTDP-4-AMINO-4,6-DIDEOXYGALACTOSE TRANSAMINASE	heterocyclic compound binding(GO:1901363);organic cyclic compound binding(GO:0097159);transaminase activity(GO:0008483);anion binding(GO:0043168)	polysaccharide biosynthetic process(GO:0000271)		transaminase(PC00216)
PTHR43072:SF23	ECOLI|EnsemblGenome=BAA15080|UniProtKB=P76112	UPF0039 PROTEIN C11D3.02C	acyltransferase activity, transferring groups other than amino-acyl groups(GO:0016747)			acetyltransferase(PC00038)
PTHR47962:SF7	ECOLI|EnsemblGenome=BAE76649|UniProtKB=P33919	MITOCHONDRIAL ATP-DEPENDENT HELICASE IRC3-RELATED	ATP hydrolysis activity(GO:0016887);DNA binding(GO:0003677)
PTHR11921:SF29	ECOLI|EnsemblGenome=BAA35391|UniProtKB=P07014	SUCCINATE DEHYDROGENASE [UBIQUINONE] IRON-SULFUR SUBUNIT, MITOCHONDRIAL		respiratory electron transport chain(GO:0022904);aerobic respiration(GO:0009060)		dehydrogenase(PC00092)
PTHR10642:SF26	ECOLI|EnsemblGenome=BAA77885|UniProtKB=P0A7Y4	RIBONUCLEASE H1	RNA endonuclease activity(GO:0004521)	DNA replication(GO:0006260);RNA catabolic process(GO:0006401)		endoribonuclease(PC00094)
PTHR11364:SF27	ECOLI|EnsemblGenome=BAA16411|UniProtKB=P31142,ECOLI|EnsemblGenome=BAA15548|UniProtKB=P78067	SULFURTRANSFERASE	thiosulfate sulfurtransferase activity(GO:0004792)			transferase(PC00220)
PTHR43280:SF12	ECOLI|EnsemblGenome=BAA15516|UniProtKB=P17410	HTH-TYPE TRANSCRIPTIONAL REGULATOR CHBR				helix-turn-helix transcription factor(PC00116)
PTHR10091:SF45	ECOLI|EnsemblGenome=BAE76730|UniProtKB=P76584	ALDOSE 1-EPIMERASE	racemase and epimerase activity, acting on carbohydrates and derivatives(GO:0016857)	small molecule catabolic process(GO:0044282);carbohydrate catabolic process(GO:0016052);glucose metabolic process(GO:0006006)		epimerase/racemase(PC00096)
PTHR38025:SF1	ECOLI|EnsemblGenome=BAE78382|UniProtKB=P0A881	TRP OPERON REPRESSOR	sequence-specific DNA binding(GO:0043565)	regulation of DNA-templated transcription(GO:0006355)		Trp repressor-like transcription factor(PC00247)
PTHR43464:SF94	ECOLI|EnsemblGenome=BAE76364|UniProtKB=P12999	MALONYL-[ACYL-CARRIER PROTEIN] O-METHYLTRANSFERASE	methyltransferase activity(GO:0008168)			methyltransferase(PC00155)
PTHR32325:SF4	ECOLI|EnsemblGenome=BAE77584|UniProtKB=P0A853	TRYPTOPHANASE				lyase(PC00144)
PTHR42809:SF1	ECOLI|EnsemblGenome=BAA35333|UniProtKB=P61949	FLAVODOXIN 1
PTHR24422:SF19	ECOLI|EnsemblGenome=BAA15700|UniProtKB=P07364	CHEMOTAXIS PROTEIN METHYLTRANSFERASE				protein modifying enzyme(PC00260)
PTHR30520:SF2	ECOLI|EnsemblGenome=BAA16207|UniProtKB=P37327	INNER MEMBRANE PROTEIN YFDC	nitrate transmembrane transporter activity(GO:0015112);secondary active transmembrane transporter activity(GO:0015291);monocarboxylic acid transmembrane transporter activity(GO:0008028)	inorganic anion transport(GO:0015698);nitrogen compound transport(GO:0071705);monocarboxylic acid transport(GO:0015718)	plasma membrane(GO:0005886)	transporter(PC00227)
PTHR30160:SF1	ECOLI|EnsemblGenome=BAE77660|UniProtKB=P25742	LIPOPOLYSACCHARIDE 1,2-N-ACETYLGLUCOSAMINETRANSFERASE-RELATED	glycosyltransferase activity(GO:0016757)	lipopolysaccharide biosynthetic process(GO:0009103);oligosaccharide biosynthetic process(GO:0009312)	cytosol(GO:0005829)	carbohydrate kinase(PC00065)
PTHR30580:SF0	ECOLI|EnsemblGenome=BAE77375|UniProtKB=P17888	PRIMOSOMAL PROTEIN N'	3'-5' DNA helicase activity(GO:0043138)	DNA replication initiation(GO:0006270);DNA recombination(GO:0006310);DNA unwinding involved in DNA replication(GO:0006268);double-strand break repair(GO:0006302)
PTHR23522:SF10	ECOLI|EnsemblGenome=BAA16431|UniProtKB=Q47142,ECOLI|EnsemblGenome=BAE76125|UniProtKB=P02920	3-PHENYLPROPIONIC ACID TRANSPORTER-RELATED		organic substance transport(GO:0071702)	plasma membrane(GO:0005886)
PTHR42963:SF1	ECOLI|EnsemblGenome=BAA35670|UniProtKB=P22523	DUF4476 DOMAIN-CONTAINING PROTEIN			cytoplasm(GO:0005737)	chromatin/chromatin-binding, or -regulatory protein(PC00077)
PTHR11817:SF125	ECOLI|EnsemblGenome=BAA15662|UniProtKB=P21599	PYRUVATE KINASE II	phosphotransferase activity, alcohol group as acceptor(GO:0016773)	glycolytic process(GO:0006096)	cytosol(GO:0005829)	kinase(PC00137)
PTHR42792:SF2	ECOLI|EnsemblGenome=BAA15751|UniProtKB=P04949	FLAGELLIN				structural protein(PC00211)
PTHR30004:SF5	ECOLI|EnsemblGenome=BAB96619|UniProtKB=P19624	4-HYDROXYTHREONINE-4-PHOSPHATE DEHYDROGENASE	oxidoreductase activity, acting on the CH-OH group of donors, NAD or NADP as acceptor(GO:0016616)	organic hydroxy compound biosynthetic process(GO:1901617);small molecule biosynthetic process(GO:0044283);cellular nitrogen compound biosynthetic process(GO:0044271);heterocycle biosynthetic process(GO:0018130);organic cyclic compound biosynthetic process(GO:1901362);pyridine-containing compound metabolic process(GO:0072524);organonitrogen compound biosynthetic process(GO:1901566);organophosphate…		dehydrogenase(PC00092)
PTHR30606:SF4	ECOLI|EnsemblGenome=BAA15663|UniProtKB=P24205	LIPID A BIOSYNTHESIS MYRISTOYLTRANSFERASE				acyltransferase(PC00042)
PTHR11587:SF2	ECOLI|EnsemblGenome=BAE77217|UniProtKB=P0A6E4	ARGININOSUCCINATE SYNTHASE	ligase activity(GO:0016874)	amide biosynthetic process(GO:0043604);arginine metabolic process(GO:0006525);L-amino acid biosynthetic process(GO:0170034);cellular modified amino acid metabolic process(GO:0006575);proteinogenic amino acid biosynthetic process(GO:0170038)	cytoplasm(GO:0005737)	ligase(PC00142)
PTHR45694:SF18	ECOLI|EnsemblGenome=BAE77682|UniProtKB=P0AC62	GLUTAREDOXIN-1-RELATED	disulfide oxidoreductase activity(GO:0015036)	cellular response to oxidative stress(GO:0034599)	cytoplasm(GO:0005737)	oxidoreductase(PC00176)
PTHR30086:SF14	ECOLI|EnsemblGenome=BAE77477|UniProtKB=P0AG34	HOMOSERINE_HOMOSERINE LACTONE EFFLUX PROTEIN	L-amino acid transmembrane transporter activity(GO:0015179);neutral L-amino acid transmembrane transporter activity(GO:0015175)	neutral amino acid transport(GO:0015804)	plasma membrane(GO:0005886)
PTHR28629:SF4	ECOLI|EnsemblGenome=BAA36057|UniProtKB=P76015	TRIOKINASE_FMN CYCLASE	phosphotransferase activity, alcohol group as acceptor(GO:0016773);kinase activity(GO:0016301)	small molecule catabolic process(GO:0044282);carbohydrate catabolic process(GO:0016052);alcohol metabolic process(GO:0006066)	cytosol(GO:0005829)	cyclase(PC00079)
PTHR11046:SF0	ECOLI|EnsemblGenome=BAE78166|UniProtKB=P0A784	OLIGORIBONUCLEASE, MITOCHONDRIAL				endoribonuclease(PC00094)
PTHR43038:SF3	ECOLI|EnsemblGenome=BAA35454|UniProtKB=P0A9U1	ABC TRANSPORTER G FAMILY MEMBER 20 ISOFORM X1				ATP-binding cassette (ABC) transporter(PC00003)
PTHR30069:SF53	ECOLI|EnsemblGenome=BAE77345|UniProtKB=P06129,ECOLI|EnsemblGenome=BAE76632|UniProtKB=P17315	COLICIN I RECEPTOR-RELATED	transmembrane transporter activity(GO:0022857)	iron ion transmembrane transport(GO:0034755)	cell outer membrane(GO:0009279)
PTHR30160:SF7	ECOLI|EnsemblGenome=BAE77672|UniProtKB=P37692	ADP-HEPTOSE--LPS HEPTOSYLTRANSFERASE 2	glycosyltransferase activity(GO:0016757)	lipopolysaccharide biosynthetic process(GO:0009103);oligosaccharide biosynthetic process(GO:0009312)	cytosol(GO:0005829)	carbohydrate kinase(PC00065)
PTHR43105:SF11	ECOLI|EnsemblGenome=BAA15989|UniProtKB=P33937	PERIPLASMIC NITRATE REDUCTASE	transition metal ion binding(GO:0046914);oxidoreductase activity(GO:0016491)		oxidoreductase complex(GO:1990204);membrane(GO:0016020)	reductase(PC00198)
PTHR43834:SF6	ECOLI|EnsemblGenome=BAE78111|UniProtKB=P0DM85	GTPASE DER				G-protein(PC00020)
PTHR44051:SF22	ECOLI|EnsemblGenome=BAE77050|UniProtKB=Q46845	DISULFIDE-BOND OXIDOREDUCTASE YGHU				transferase(PC00220)
PTHR46229:SF2	ECOLI|EnsemblGenome=BAE76215|UniProtKB=P0ABE2	BOLA-LIKE PROTEIN 1
PTHR43427:SF9	ECOLI|EnsemblGenome=BAE76708|UniProtKB=P67729	ION-TRANSPORT PROTEIN YFEO-RELATED			plasma membrane(GO:0005886)	ion channel(PC00133)
PTHR10357:SF214	ECOLI|EnsemblGenome=BAA14886|UniProtKB=P76041	GLUCOSYLGLYCERATE PHOSPHORYLASE				amylase(PC00048)
PTHR47878:SF1	ECOLI|EnsemblGenome=BAE77386|UniProtKB=P28861	FLAVODOXIN_FERREDOXIN--NADP REDUCTASE		cellular nitrogen compound catabolic process(GO:0044270);aromatic compound catabolic process(GO:0019439);organic cyclic compound catabolic process(GO:1901361);organonitrogen compound catabolic process(GO:1901565);cellular response to oxidative stress(GO:0034599);heterocycle catabolic process(GO:0046700);heme metabolic process(GO:0042168)		oxidoreductase(PC00176)
PTHR24321:SF13	ECOLI|EnsemblGenome=BAE76351|UniProtKB=P15047	2,3-DIHYDRO-2,3-DIHYDROXYBENZOATE DEHYDROGENASE				dehydrogenase(PC00092)
PTHR43828:SF13	ECOLI|EnsemblGenome=BAE77020|UniProtKB=P00805	L-ASPARAGINASE 1-RELATED	hydrolase activity, acting on carbon-nitrogen (but not peptide) bonds, in linear amides(GO:0016811)	amino acid catabolic process(GO:0009063);aspartate family amino acid metabolic process(GO:0009066)	periplasmic space(GO:0042597)	hydrolase(PC00121)
PTHR37943:SF1	ECOLI|EnsemblGenome=BAA15530|UniProtKB=P76214	PROTEIN VES
PTHR43029:SF10	ECOLI|EnsemblGenome=BAE76231|UniProtKB=P69681	AMMONIUM TRANSPORTER MEP2	inorganic cation transmembrane transporter activity(GO:0022890);channel activity(GO:0015267)	nitrogen compound transport(GO:0071705);inorganic cation transmembrane transport(GO:0098662)	plasma membrane(GO:0005886)	transporter(PC00227)
PTHR48111:SF75	ECOLI|EnsemblGenome=BAE78115|UniProtKB=P30843	TRANSCRIPTIONAL REGULATORY PROTEIN BASR	molecular transducer activity(GO:0060089);transcription cis-regulatory region binding(GO:0000976)	regulation of DNA-templated transcription(GO:0006355)	protein-DNA complex(GO:0032993);cytosol(GO:0005829)	winged helix/forkhead transcription factor(PC00246)
PTHR30037:SF4	ECOLI|EnsemblGenome=BAE77746|UniProtKB=P05100	DNA-3-METHYLADENINE GLYCOSYLASE I				DNA metabolism protein(PC00009)
PTHR30404:SF0	ECOLI|EnsemblGenome=BAE76886|UniProtKB=P63883	N-ACETYLMURAMOYL-L-ALANINE AMIDASE AMIC	hydrolase activity, acting on carbon-nitrogen (but not peptide) bonds, in linear amides(GO:0016811)	cytokinesis(GO:0000910)	outer membrane-bounded periplasmic space(GO:0030288)	hydrolase(PC00121)
PTHR10890:SF3	ECOLI|EnsemblGenome=BAE76303|UniProtKB=P21888	CYSTEINE--TRNA LIGASE, CYTOPLASMIC	ATP binding(GO:0005524);catalytic activity, acting on RNA(GO:0140098);ligase activity(GO:0016874)	amino acid metabolic process(GO:0006520);tRNA metabolic process(GO:0006399);translation(GO:0006412)	cytoplasm(GO:0005737)	aminoacyl-tRNA synthetase(PC00047)
PTHR33284:SF1	ECOLI|EnsemblGenome=BAE76650|UniProtKB=P68919	RIBOSOMAL PROTEIN L25_GLN-TRNA SYNTHETASE, ANTI-CODON-BINDING DOMAIN-CONTAINING PROTEIN	rRNA binding(GO:0019843)	translation(GO:0006412)	cytosolic large ribosomal subunit(GO:0022625)	ribosomal protein(PC00202)
PTHR11358:SF26	ECOLI|EnsemblGenome=BAE77000|UniProtKB=P60651	GUANIDINO ACID HYDROLASE, MITOCHONDRIAL	hydrolase activity, acting on carbon-nitrogen (but not peptide) bonds(GO:0016810)	arginine metabolic process(GO:0006525);polyamine biosynthetic process(GO:0006596)		hydrolase(PC00121)
PTHR38042:SF1	ECOLI|EnsemblGenome=BAE77497|UniProtKB=P09126	UROPORPHYRINOGEN-III SYNTHASE, CHLOROPLASTIC
PTHR43124:SF8	ECOLI|EnsemblGenome=BAA15423|UniProtKB=P77389	INNER MEMBRANE TRANSPORT PROTEIN YDHP	transmembrane transporter activity(GO:0022857)	transmembrane transport(GO:0055085)	plasma membrane(GO:0005886)	transporter(PC00227)
PTHR46111:SF1	ECOLI|EnsemblGenome=BAE77192|UniProtKB=P67087	RIBOSOMAL RNA SMALL SUBUNIT METHYLTRANSFERASE I				RNA processing factor(PC00147)
PTHR43880:SF12	ECOLI|EnsemblGenome=BAE76138|UniProtKB=P25437	ALCOHOL DEHYDROGENASE CLASS-3	zinc ion binding(GO:0008270);oxidoreductase activity, acting on the CH-OH group of donors, NAD or NADP as acceptor(GO:0016616)	response to organic substance(GO:0010033);small molecule catabolic process(GO:0044282);detoxification(GO:0098754);organic substance catabolic process(GO:1901575);cellular response to oxygen-containing compound(GO:1901701);cellular catabolic process(GO:0044248)	cytosol(GO:0005829)	dehydrogenase(PC00092)
PTHR43501:SF1	ECOLI|EnsemblGenome=BAA77906|UniProtKB=P15288	CYTOSOL NON-SPECIFIC DIPEPTIDASE	metalloexopeptidase activity(GO:0008235)		cytosol(GO:0005829)	metalloprotease(PC00153)
PTHR10314:SF194	ECOLI|EnsemblGenome=BAA16288|UniProtKB=P0ABK5	CYSTATHIONINE BETA-SYNTHASE	transferase activity, transferring alkyl or aryl (other than methyl) groups(GO:0016765)	L-amino acid biosynthetic process(GO:0170034);sulfur compound metabolic process(GO:0006790);proteinogenic amino acid biosynthetic process(GO:0170038)	cytoplasm(GO:0005737)	lyase(PC00144)
PTHR48111:SF41	ECOLI|EnsemblGenome=BAA35205|UniProtKB=P0ACZ8,ECOLI|EnsemblGenome=BAA15796|UniProtKB=P76340	TRANSCRIPTIONAL REGULATORY PROTEIN CUSR-RELATED	molecular transducer activity(GO:0060089);transcription cis-regulatory region binding(GO:0000976)	regulation of DNA-templated transcription(GO:0006355)	protein-DNA complex(GO:0032993);cytosol(GO:0005829)	winged helix/forkhead transcription factor(PC00246)
PTHR37526:SF1	ECOLI|EnsemblGenome=BAE77948|UniProtKB=P45530	PROTEIN TUSB		tRNA wobble uridine modification(GO:0002098)	transferase complex(GO:1990234);cytosol(GO:0005829)
PTHR43400:SF11	ECOLI|EnsemblGenome=BAA16061|UniProtKB=P13033	ANAEROBIC GLYCEROL-3-PHOSPHATE DEHYDROGENASE SUBUNIT B				dehydrogenase(PC00092)
PTHR48233:SF5	ECOLI|EnsemblGenome=BAE77903|UniProtKB=P11557	BRINKER
PTHR42907:SF1	ECOLI|EnsemblGenome=BAE78051|UniProtKB=P32695	FMN-LINKED OXIDOREDUCTASES SUPERFAMILY PROTEIN				oxidoreductase(PC00176)
PTHR36121:SF1	ECOLI|EnsemblGenome=BAA35717|UniProtKB=P75869	PROTEIN SXY
PTHR36927:SF3	ECOLI|EnsemblGenome=BAA35837|UniProtKB=P75920	GLUCANS BIOSYNTHESIS PROTEIN C
PTHR42829:SF2	ECOLI|EnsemblGenome=BAA16106|UniProtKB=P33607	NADH-UBIQUINONE OXIDOREDUCTASE CHAIN 5	NADH dehydrogenase activity(GO:0003954)	proton transmembrane transport(GO:1902600)		oxidoreductase(PC00176)
PTHR30238:SF0	ECOLI|EnsemblGenome=BAE77138|UniProtKB=P42601	THYLAKOID MEMBRANE PROTEIN TERC, CHLOROPLASTIC
PTHR43766:SF1	ECOLI|EnsemblGenome=BAE77907|UniProtKB=P00954	TRYPTOPHAN--TRNA LIGASE, MITOCHONDRIAL	catalytic activity, acting on RNA(GO:0140098);ligase activity(GO:0016874)	amino acid metabolic process(GO:0006520);tRNA metabolic process(GO:0006399);translation(GO:0006412)		aminoacyl-tRNA synthetase(PC00047)
PTHR30540:SF79	ECOLI|EnsemblGenome=BAE77541|UniProtKB=P63183	LOW AFFINITY POTASSIUM TRANSPORT SYSTEM PROTEIN KUP	potassium ion transmembrane transporter activity(GO:0015079)	potassium ion transport(GO:0006813)	membrane(GO:0016020)	transporter(PC00227)
PTHR30390:SF7	ECOLI|EnsemblGenome=BAA77892|UniProtKB=P63224	PHOSPHOHEPTOSE ISOMERASE
PTHR31321:SF57	ECOLI|EnsemblGenome=BAA35436|UniProtKB=P46130	PECTINESTERASE 53-RELATED	carboxylic ester hydrolase activity(GO:0052689)			hydrolase(PC00121)
PTHR42872:SF6	ECOLI|EnsemblGenome=BAA15699|UniProtKB=P07330	PROTEIN-GLUTAMATE METHYLESTERASE_PROTEIN-GLUTAMINE GLUTAMINASE				hydrolase(PC00121)
PTHR38102:SF2	ECOLI|EnsemblGenome=BAE77396|UniProtKB=P0AE85	PERIPLASMIC PROTEIN CPXP	unfolded protein binding(GO:0051082)		outer membrane-bounded periplasmic space(GO:0030288)	chaperone(PC00072)
PTHR30314:SF3	ECOLI|EnsemblGenome=BAB96663|UniProtKB=P0A9A6	MITOCHONDRIAL DIVISION PROTEIN FSZA	nucleotide binding(GO:0000166);carbohydrate derivative binding(GO:0097367);GTPase activity(GO:0003924);anion binding(GO:0043168)	cell division(GO:0051301)	cell division site(GO:0032153);cytoplasm(GO:0005737)
PTHR34388:SF1	ECOLI|EnsemblGenome=BAA35287|UniProtKB=P28630	DNA POLYMERASE III SUBUNIT DELTA		DNA-templated DNA replication(GO:0006261)	DNA polymerase complex(GO:0042575)	DNA metabolism protein(PC00009)
PTHR21342:SF1	ECOLI|EnsemblGenome=BAE77658|UniProtKB=P0A6I6	PHOSPHOPANTETHEINE ADENYLYLTRANSFERASE				acetyltransferase(PC00038)
PTHR30252:SF3	ECOLI|EnsemblGenome=BAE78344|UniProtKB=P39396	PYRUVATE_PROTON SYMPORTER BTST		cellular response to nutrient levels(GO:0031669)	plasma membrane(GO:0005886)	transporter(PC00227)
PTHR11384:SF59	ECOLI|EnsemblGenome=BAA15167|UniProtKB=P31826	LYSOSOMAL COBALAMIN TRANSPORTER ABCD4				ATP-binding cassette (ABC) transporter(PC00003)
PTHR43070:SF3	ECOLI|EnsemblGenome=BAB96579|UniProtKB=P00561	HOMOSERINE DEHYDROGENASE
PTHR43825:SF3	ECOLI|EnsemblGenome=BAB96684|UniProtKB=P0AFG8	PYRUVATE DEHYDROGENASE E1 COMPONENT				dehydrogenase(PC00092)
PTHR21198:SF2	ECOLI|EnsemblGenome=BAE77344|UniProtKB=P22634	GLUTAMATE RACEMASE	isomerase activity(GO:0016853)	peptidoglycan biosynthetic process(GO:0009252)
PTHR38786:SF1	ECOLI|EnsemblGenome=BAA15767|UniProtKB=P52613	FLAGELLAR FLIJ PROTEIN				structural protein(PC00211)
PTHR11614:SF186	ECOLI|EnsemblGenome=BAE77476|UniProtKB=P07000	LYSOPHOSPHOLIPASE L2	lysophospholipase activity(GO:0004622)		membrane(GO:0016020)	phospholipase(PC00186)
PTHR36307:SF1	ECOLI|EnsemblGenome=BAA35880|UniProtKB=P75933	FLAGELLA BASAL BODY P-RING FORMATION PROTEIN FLGA				structural protein(PC00211)
PTHR30333:SF2	ECOLI|EnsemblGenome=BAA36138|UniProtKB=P33226	CYTOCHROME C-TYPE PROTEIN TORC		anaerobic respiration(GO:0009061)		primary active transporter(PC00068)
PTHR11938:SF91	ECOLI|EnsemblGenome=BAE76944|UniProtKB=Q46811,ECOLI|EnsemblGenome=BAE76623|UniProtKB=P76440	NADPH:ADRENODOXIN OXIDOREDUCTASE, MITOCHONDRIAL	oxidoreductase activity(GO:0016491)			oxidoreductase(PC00176)
PTHR37689:SF1	ECOLI|EnsemblGenome=BAE77418|UniProtKB=P13024	PROTEIN FDHE	iron ion binding(GO:0005506)	protein maturation(GO:0051604)	cytosol(GO:0005829)
PTHR40449:SF2	ECOLI|EnsemblGenome=BAE76720|UniProtKB=P63746	BACTERIAL MICROCOMPARTMENT SHELL PROTEIN EUTS
PTHR47267:SF4	ECOLI|EnsemblGenome=BAE77475|UniProtKB=P27848	PYRIDOXAL PHOSPHATE PHOSPHATASE YIGL
PTHR30606:SF7	ECOLI|EnsemblGenome=BAA16248|UniProtKB=P0ACV2	LIPID A BIOSYNTHESIS PALMITOLEOYLTRANSFERASE				acyltransferase(PC00042)
PTHR30465:SF66	ECOLI|EnsemblGenome=BAA15986|UniProtKB=P0AFU0	INNER MEMBRANE ABC TRANSPORTER PERMEASE PROTEIN YEJB		peptide transport(GO:0015833)		ATP-binding cassette (ABC) transporter(PC00003)
PTHR39330:SF1	ECOLI|EnsemblGenome=BAA16322|UniProtKB=P19636	ETHANOLAMINE AMMONIA-LYASE SMALL SUBUNIT			catalytic complex(GO:1902494);intracellular protein-containing complex(GO:0140535)	lyase(PC00144)
PTHR34699:SF2	ECOLI|EnsemblGenome=BAE78383|UniProtKB=P39411	NON-CANONICAL PURINE NTP PHOSPHATASE_PRRC1 DOMAIN-CONTAINING PROTEIN
PTHR43625:SF40	ECOLI|EnsemblGenome=BAA15021|UniProtKB=P25906	ALDO-KETO REDUCTASE YAKC [NADP(+)]	oxidoreductase activity, acting on the CH-OH group of donors, NAD or NADP as acceptor(GO:0016616)		cytoplasm(GO:0005737)	reductase(PC00198)
PTHR34701:SF1	ECOLI|EnsemblGenome=BAB96649|UniProtKB=P22186	TRANSCRIPTIONAL REGULATOR MRAZ	DNA-binding transcription factor activity(GO:0003700);transcription cis-regulatory region binding(GO:0000976)	negative regulation of DNA-templated transcription(GO:0045892)		DNA-binding transcription factor(PC00218)
PTHR11831:SF4	ECOLI|EnsemblGenome=BAE77995|UniProtKB=P0A7V8	SMALL RIBOSOMAL SUBUNIT PROTEIN US4M	structural constituent of ribosome(GO:0003735);rRNA binding(GO:0019843)	ribosomal small subunit biogenesis(GO:0042274)	small ribosomal subunit(GO:0015935)	ribosomal protein(PC00202)
PTHR11236:SF50	ECOLI|EnsemblGenome=BAA15619|UniProtKB=P05041	AMINODEOXYCHORISMATE SYNTHASE COMPONENT 1	transaminase activity(GO:0008483)	aromatic amino acid family biosynthetic process(GO:0009073);alpha-amino acid biosynthetic process(GO:1901607);cellular nitrogen compound biosynthetic process(GO:0044271);heterocycle biosynthetic process(GO:0018130);amino acid biosynthetic process(GO:0008652);biogenic amine metabolic process(GO:0006576)
PTHR37423:SF1	ECOLI|EnsemblGenome=BAA16480|UniProtKB=P0AC02	OUTER MEMBRANE PROTEIN ASSEMBLY FACTOR BAMD		protein insertion into membrane(GO:0051205)	membrane protein complex(GO:0098796);side of membrane(GO:0098552);cell outer membrane(GO:0009279)
PTHR48111:SF35	ECOLI|EnsemblGenome=BAE77081|UniProtKB=P52076	TRANSCRIPTIONAL REGULATORY PROTEIN QSEB	molecular transducer activity(GO:0060089);transcription cis-regulatory region binding(GO:0000976)	regulation of DNA-templated transcription(GO:0006355)	protein-DNA complex(GO:0032993);cytosol(GO:0005829)	winged helix/forkhead transcription factor(PC00246)
PTHR19375:SF176	ECOLI|EnsemblGenome=BAA16420|UniProtKB=P0A6Z1	CHAPERONE PROTEIN HSCA				Hsp70 family chaperone(PC00027)
PTHR30146:SF98	ECOLI|EnsemblGenome=BAE76906|UniProtKB=P03024	HTH-TYPE TRANSCRIPTIONAL REGULATOR GALR	DNA-binding transcription factor activity(GO:0003700);transcription cis-regulatory region binding(GO:0000976)	regulation of DNA-templated transcription(GO:0006355)		Lambda repressor-like transcription factor(PC00245)
PTHR43337:SF4	ECOLI|EnsemblGenome=BAE76950|UniProtKB=Q46817	GUANINE_HYPOXANTHINE PERMEASE GHXQ	nucleobase transmembrane transporter activity(GO:0015205)		plasma membrane(GO:0005886)	transporter(PC00227)
PTHR22807:SF61	ECOLI|EnsemblGenome=BAE78003|UniProtKB=P36929	NOL1_NOP2_SUN FAMILY PROTEIN _ ANTITERMINATION NUSB DOMAIN-CONTAINING PROTEIN		RNA methylation(GO:0001510)		RNA methyltransferase(PC00033)
PTHR45900:SF1	ECOLI|EnsemblGenome=BAA16561|UniProtKB=P0A7G6	MITOCHONDRIAL DNA REPAIR PROTEIN RECA HOMOLOG-RELATED				DNA strand-pairing protein(PC00016)
PTHR10916:SF0	ECOLI|EnsemblGenome=BAE77979|UniProtKB=P0A7M6	LARGE RIBOSOMAL SUBUNIT PROTEIN UL29C			cytosolic large ribosomal subunit(GO:0022625)	ribosomal protein(PC00202)
PTHR33280:SF6	ECOLI|EnsemblGenome=BAE77374|UniProtKB=P0A7M9	LARGE RIBOSOMAL SUBUNIT PROTEIN BL31A				ribosomal protein(PC00202)
PTHR43298:SF2	ECOLI|EnsemblGenome=BAA15804|UniProtKB=P76352	FMN_FAD EXPORTER YEEO-RELATED				transporter(PC00227)
PTHR22789:SF0	ECOLI|EnsemblGenome=BAE76872|UniProtKB=P0AB87,ECOLI|EnsemblGenome=BAE76815|UniProtKB=Q46890	3-OXO-TETRONATE 4-PHOSPHATE DECARBOXYLASE-RELATED	carbon-carbon lyase activity(GO:0016830)	small molecule catabolic process(GO:0044282);carbohydrate catabolic process(GO:0016052);monosaccharide metabolic process(GO:0005996)	cytosol(GO:0005829)	aldolase(PC00044)
PTHR43485:SF1	ECOLI|EnsemblGenome=BAE76798|UniProtKB=P16431	FORMATE HYDROGENLYASE SUBUNIT 5-RELATED				oxidoreductase(PC00176)
PTHR46825:SF8	ECOLI|EnsemblGenome=BAE78154|UniProtKB=P00811,ECOLI|EnsemblGenome=BAE76157|UniProtKB=P0AD70	BETA-LACTAMASE-RELATED				hydrolase(PC00121)
PTHR13932:SF5	ECOLI|EnsemblGenome=BAE77018|UniProtKB=P52062	RADICAL S-ADENOSYL METHIONINE DOMAIN-CONTAINING PROTEIN 1, MITOCHONDRIAL	iron-sulfur cluster binding(GO:0051536)	porphyrin-containing compound metabolic process(GO:0006778);cellular nitrogen compound biosynthetic process(GO:0044271);heterocycle biosynthetic process(GO:0018130);organic cyclic compound biosynthetic process(GO:1901362);organonitrogen compound biosynthetic process(GO:1901566);aromatic compound biosynthetic process(GO:0019438)	cytoplasm(GO:0005737)	oxidase(PC00175)
PTHR43707:SF1	ECOLI|EnsemblGenome=BAA16401|UniProtKB=P60906	HISTIDINE--TRNA LIGASE, MITOCHONDRIAL-RELATED	catalytic activity, acting on RNA(GO:0140098);ligase activity(GO:0016874)	amino acid metabolic process(GO:0006520);tRNA metabolic process(GO:0006399);translation(GO:0006412)		aminoacyl-tRNA synthetase(PC00047)
PTHR38782:SF1	ECOLI|EnsemblGenome=BAE76747|UniProtKB=P0AFX9	SIGMA-E FACTOR REGULATORY PROTEIN RSEB
PTHR30625:SF3	ECOLI|EnsemblGenome=BAA35403|UniProtKB=P0ABU9	TOL-PAL SYSTEM PROTEIN TOLQ		protein transport(GO:0015031)	plasma membrane(GO:0005886)
PTHR34700:SF8	ECOLI|EnsemblGenome=BAA16528|UniProtKB=P0ADE6	POTASSIUM BINDING PROTEIN KBP
PTHR11070:SF23	ECOLI|EnsemblGenome=BAE76889|UniProtKB=P08394	RECBCD ENZYME SUBUNIT RECB	3'-5' DNA helicase activity(GO:0043138)	recombinational repair(GO:0000725)	catalytic complex(GO:1902494);intracellular protein-containing complex(GO:0140535);cytosol(GO:0005829)	DNA metabolism protein(PC00009)
PTHR30625:SF16	ECOLI|EnsemblGenome=BAE77064|UniProtKB=P0ABU7	BIOPOLYMER TRANSPORT PROTEIN EXBB		protein transport(GO:0015031)	plasma membrane(GO:0005886)
PTHR43369:SF2	ECOLI|EnsemblGenome=BAA16388|UniProtKB=P08179	PHOSPHORIBOSYLGLYCINAMIDE FORMYLTRANSFERASE	transferase activity, transferring one-carbon groups(GO:0016741)	IMP biosynthetic process(GO:0006188)	cytoplasm(GO:0005737)	transferase(PC00220)
PTHR42848:SF1	ECOLI|EnsemblGenome=BAA15671|UniProtKB=P0A812	HOLLIDAY JUNCTION BRANCH MIGRATION COMPLEX SUBUNIT RUVB
PTHR13799:SF14	ECOLI|EnsemblGenome=BAA35374|UniProtKB=P0AFP6	GTP CYCLOHYDROLASE 1 TYPE 2 HOMOLOG			cytoplasm(GO:0005737)
PTHR44936:SF5	ECOLI|EnsemblGenome=BAE77887|UniProtKB=P0AEJ4	SENSOR HISTIDINE KINASE ENVZ	protein kinase activity(GO:0004672)		plasma membrane(GO:0005886)
PTHR30075:SF2	ECOLI|EnsemblGenome=BAE77735|UniProtKB=P00961	GLYCINE--TRNA LIGASE, CHLOROPLASTIC_MITOCHONDRIAL 2				aminoacyl-tRNA synthetase(PC00047)
PTHR43185:SF1	ECOLI|EnsemblGenome=BAE77882|UniProtKB=P33650	FE(2+) TRANSPORTER FEOB	metal ion transmembrane transporter activity(GO:0046873)		plasma membrane(GO:0005886)	transfer/carrier protein(PC00219)
PTHR21600:SF75	ECOLI|EnsemblGenome=BAE78024|UniProtKB=P32684	DUAL-SPECIFICITY RNA PSEUDOURIDINE SYNTHASE RLUF				RNA processing factor(PC00147)
PTHR38784:SF1	ECOLI|EnsemblGenome=BAA77866|UniProtKB=P0AA97	SUCROSE PHOSPHORYLASE
PTHR10422:SF35	ECOLI|EnsemblGenome=BAE76211|UniProtKB=P0ABI8	CYTOCHROME BO(3) UBIQUINOL OXIDASE SUBUNIT 1	primary active transmembrane transporter activity(GO:0015399);proton transmembrane transporter activity(GO:0015078);oxidoreductase activity(GO:0016491);electron transfer activity(GO:0009055);active monoatomic ion transmembrane transporter activity(GO:0022853)	respiratory electron transport chain(GO:0022904);proton transmembrane transport(GO:1902600);aerobic respiration(GO:0009060)		oxidase(PC00175)
PTHR43163:SF5	ECOLI|EnsemblGenome=BAA35526|UniProtKB=P75798	GLUTATHIONE TRANSPORT SYSTEM PERMEASE PROTEIN GSIC				transporter(PC00227)
PTHR43531:SF7	ECOLI|EnsemblGenome=BAE77122|UniProtKB=P50466	AEROTAXIS RECEPTOR	transmembrane signaling receptor activity(GO:0004888)	chemotaxis(GO:0006935)	plasma membrane(GO:0005886)
PTHR30614:SF1	ECOLI|EnsemblGenome=BAA35305|UniProtKB=P0AER5	GLUTAMATE_ASPARTATE IMPORT PERMEASE PROTEIN GLTK		amino acid transport(GO:0006865)	plasma membrane(GO:0005886)	amino acid transporter(PC00046)
PTHR43311:SF2	ECOLI|EnsemblGenome=BAA16272|UniProtKB=P04805	GLUTAMATE--TRNA LIGASE, MITOCHONDRIAL-RELATED	catalytic activity, acting on RNA(GO:0140098);ligase activity(GO:0016874)	amino acid metabolic process(GO:0006520);tRNA metabolic process(GO:0006399);translation(GO:0006412)		aminoacyl-tRNA synthetase(PC00047)
PTHR42958:SF1	ECOLI|EnsemblGenome=BAE77055|UniProtKB=P0ACE0	HYDROGENASE-2 LARGE CHAIN				oxidoreductase(PC00176)
PTHR34266:SF2	ECOLI|EnsemblGenome=BAE77329|UniProtKB=P30139	THIAZOLE SYNTHASE
PTHR38773:SF1	ECOLI|EnsemblGenome=BAE77007|UniProtKB=P39902	PROTEIN SPRT
PTHR23522:SF9	ECOLI|EnsemblGenome=BAA16274|UniProtKB=P45562	XANTHOSINE PERMEASE	nucleoside transmembrane transporter activity(GO:0005337)	organic substance transport(GO:0071702)	plasma membrane(GO:0005886)
PTHR30354:SF20	ECOLI|EnsemblGenome=BAE78314|UniProtKB=P0AC94	HIGH-AFFINITY GLUCONATE TRANSPORTER	carboxylic acid transmembrane transporter activity(GO:0046943)	carboxylic acid transmembrane transport(GO:1905039);monocarboxylic acid transport(GO:0015718)	plasma membrane(GO:0005886)	secondary carrier transporter(PC00258)
PTHR11360:SF317	ECOLI|EnsemblGenome=BAE77748|UniProtKB=P37662	MAJOR FACILITATOR SUPERFAMILY (MFS) PROFILE DOMAIN-CONTAINING PROTEIN-RELATED				transporter(PC00227)
PTHR43401:SF3	ECOLI|EnsemblGenome=BAE78348|UniProtKB=P39400	L-GALACTONATE-5-DEHYDROGENASE				dehydrogenase(PC00092)
PTHR43386:SF1	ECOLI|EnsemblGenome=BAE77752|UniProtKB=P0AEG1,ECOLI|EnsemblGenome=BAE77815|UniProtKB=P0AFA9	D,D-DIPEPTIDE TRANSPORT SYSTEM PERMEASE PROTEIN DDPC-RELATED				transporter(PC00227)
PTHR32196:SF63	ECOLI|EnsemblGenome=BAE78231|UniProtKB=P37772	INNER MEMBRANE ABC TRANSPORTER PERMEASE PROTEIN YJFF			plasma membrane(GO:0005886)	ATP-binding cassette (ABC) transporter(PC00003)
PTHR43240:SF9	ECOLI|EnsemblGenome=BAE76352|UniProtKB=P0A8Y8	PROOFREADING THIOESTERASE ENTH	thiolester hydrolase activity(GO:0016790)		cytosol(GO:0005829)	esterase(PC00097)
PTHR34386:SF1	ECOLI|EnsemblGenome=BAE76782|UniProtKB=P0AC65	GLUTAREDOXIN-LIKE PROTEIN NRDH		cellular homeostasis(GO:0019725)		oxidoreductase(PC00176)
PTHR43527:SF2	ECOLI|EnsemblGenome=BAA36066|UniProtKB=P62615	4-DIPHOSPHOCYTIDYL-2-C-METHYL-D-ERYTHRITOL KINASE, CHLOROPLASTIC	phosphotransferase activity, alcohol group as acceptor(GO:0016773);kinase activity(GO:0016301)			amino acid kinase(PC00045)
PTHR46229:SF4	ECOLI|EnsemblGenome=BAE77234|UniProtKB=P0A9W6	ACID STRESS PROTEIN IBAG
PTHR42914:SF1	ECOLI|EnsemblGenome=BAE76224|UniProtKB=P77756	7-CYANO-7-DEAZAGUANINE SYNTHASE				ligase(PC00142)
PTHR11236:SF49	ECOLI|EnsemblGenome=BAA14799|UniProtKB=P00895	ANTHRANILATE SYNTHASE COMPONENT 1		aromatic amino acid family biosynthetic process(GO:0009073);alpha-amino acid biosynthetic process(GO:1901607);cellular nitrogen compound biosynthetic process(GO:0044271);heterocycle biosynthetic process(GO:0018130);amino acid biosynthetic process(GO:0008652);biogenic amine metabolic process(GO:0006576)
PTHR43423:SF12	ECOLI|EnsemblGenome=BAE76269|UniProtKB=P77279	IRON EXPORT ATP-BINDING PROTEIN FETA-RELATED				ATP-binding cassette (ABC) transporter(PC00003)
PTHR30244:SF41	ECOLI|EnsemblGenome=BAA16076|UniProtKB=P77690	UDP-4-AMINO-4-DEOXY-L-ARABINOSE--OXOGLUTARATE AMINOTRANSFERASE	heterocyclic compound binding(GO:1901363);organic cyclic compound binding(GO:0097159);transaminase activity(GO:0008483);anion binding(GO:0043168)	polysaccharide biosynthetic process(GO:0000271)		transaminase(PC00216)
PTHR21087:SF21	ECOLI|EnsemblGenome=BAE76169|UniProtKB=P0A6E1	SHIKIMATE KINASE 2	phosphotransferase activity, alcohol group as acceptor(GO:0016773);kinase activity(GO:0016301)		cytosol(GO:0005829)	kinase(PC00137)
PTHR43086:SF3	ECOLI|EnsemblGenome=BAA15241|UniProtKB=P39831	NADP-DEPENDENT 3-HYDROXY ACID DEHYDROGENASE YDFG				reductase(PC00198)
PTHR32196:SF18	ECOLI|EnsemblGenome=BAE76625|UniProtKB=P23200	GALACTOSE_METHYL GALACTOSIDE IMPORT PERMEASE PROTEIN MGLC			plasma membrane(GO:0005886)	ATP-binding cassette (ABC) transporter(PC00003)
PTHR32063:SF72	ECOLI|EnsemblGenome=BAE77307|UniProtKB=P24181	MULTIDRUG EXPORT PROTEIN ACRF	xenobiotic transmembrane transporter activity(GO:0042910)		plasma membrane(GO:0005886)
PTHR24093:SF525	ECOLI|EnsemblGenome=BAE78241|UniProtKB=P0ABB8	MAGNESIUM-TRANSPORTING ATPASE, P-TYPE 1	ATPase-coupled monoatomic cation transmembrane transporter activity(GO:0019829)		intracellular membrane-bounded organelle(GO:0043231);plasma membrane(GO:0005886)	primary active transporter(PC00068)
PTHR43556:SF2	ECOLI|EnsemblGenome=BAE78363|UniProtKB=P0A7I4	PEPTIDE CHAIN RELEASE FACTOR RF3	translation factor activity, RNA binding(GO:0008135)	translational termination(GO:0006415)	cytosol(GO:0005829)	translation release factor(PC00225)
PTHR43522:SF13	ECOLI|EnsemblGenome=BAA16340|UniProtKB=P33570	TRANSKETOLASE 2	transferase activity(GO:0016740)	generation of precursor metabolites and energy(GO:0006091);glucose 6-phosphate metabolic process(GO:0051156);NADP metabolic process(GO:0006739)	cytosol(GO:0005829)	transketolase(PC00221)
PTHR43311:SF1	ECOLI|EnsemblGenome=BAB96721|UniProtKB=P27305	GLUTAMYL-Q TRNA(ASP) SYNTHETASE	catalytic activity, acting on RNA(GO:0140098);ligase activity(GO:0016874)	amino acid metabolic process(GO:0006520);tRNA metabolic process(GO:0006399);translation(GO:0006412)	cytosol(GO:0005829)	aminoacyl-tRNA synthetase(PC00047)
PTHR42862:SF1	ECOLI|EnsemblGenome=BAA35791|UniProtKB=P09546	DELTA-1-PYRROLINE-5-CARBOXYLATE DEHYDROGENASE 2, ISOFORM A-RELATED	oxidoreductase activity(GO:0016491)	amino acid catabolic process(GO:0009063);glutamate metabolic process(GO:0006536)	cytoplasmic side of plasma membrane(GO:0009898)	dehydrogenase(PC00092)
PTHR30024:SF42	ECOLI|EnsemblGenome=BAA35691|UniProtKB=P75853	ALIPHATIC SULFONATES-BINDING PROTEIN-RELATED
PTHR43800:SF1	ECOLI|EnsemblGenome=BAE78014|UniProtKB=P09163	PEPTIDYL-LYSINE N-ACETYLTRANSFERASE YJAB				acetyltransferase(PC00038)
PTHR42755:SF1	ECOLI|EnsemblGenome=BAE77659|UniProtKB=P0AC75	3-DEOXY-D-MANNO-OCTULOSONIC ACID TRANSFERASE, MITOCHONDRIAL-RELATED	transferase activity(GO:0016740)	phospholipid biosynthetic process(GO:0008654);glycolipid biosynthetic process(GO:0009247)	plasma membrane(GO:0005886)	transferase(PC00220)
PTHR30429:SF1	ECOLI|EnsemblGenome=BAA77874|UniProtKB=P28635,ECOLI|EnsemblGenome=BAE77633|UniProtKB=P04846	D-METHIONINE-BINDING LIPOPROTEIN METQ-RELATED
PTHR43807:SF20	ECOLI|EnsemblGenome=BAA35230|UniProtKB=P77806	FI04487P	transaminase activity(GO:0008483)		cytoplasm(GO:0005737)	transaminase(PC00216)
PTHR43085:SF37	ECOLI|EnsemblGenome=BAE76256|UniProtKB=P0AEW6	GUANOSINE-INOSINE KINASE	phosphotransferase activity, alcohol group as acceptor(GO:0016773);kinase activity(GO:0016301)			carbohydrate kinase(PC00065)
PTHR43617:SF22	ECOLI|EnsemblGenome=BAE77852|UniProtKB=P46854	L-AMINO ACID N-ACETYLTRANSFERASE AAAT	acyltransferase activity, transferring groups other than amino-acyl groups(GO:0016747)			acetyltransferase(PC00038)
PTHR32438:SF5	ECOLI|EnsemblGenome=BAE77875|UniProtKB=P15977	4-ALPHA-GLUCANOTRANSFERASE DPE1, CHLOROPLASTIC_AMYLOPLASTIC				transferase(PC00220)
PTHR43833:SF11	ECOLI|EnsemblGenome=BAA14782|UniProtKB=P31069	VOLTAGE-GATED POTASSIUM CHANNEL KCH				ion channel(PC00133)
PTHR42786:SF2	ECOLI|EnsemblGenome=BAA16426|UniProtKB=P0AE01	TRNA (CYTIDINE_URIDINE-2'-O-)-METHYLTRANSFERASE TRMJ	O-methyltransferase activity(GO:0008171);tRNA methyltransferase activity(GO:0008175)	tRNA methylation(GO:0030488)	cytosol(GO:0005829)	RNA methyltransferase(PC00033)
PTHR42770:SF18	ECOLI|EnsemblGenome=BAE78117|UniProtKB=P60061	ARGININE_AGMATINE ANTIPORTER				amino acid transporter(PC00046)
PTHR22749:SF6	ECOLI|EnsemblGenome=BAB96594|UniProtKB=P0AG40	RIBOFLAVIN KINASE	phosphotransferase activity, alcohol group as acceptor(GO:0016773);kinase activity(GO:0016301)	ribonucleoside monophosphate metabolic process(GO:0009161);ribonucleotide biosynthetic process(GO:0009260);organonitrogen compound biosynthetic process(GO:1901566)
PTHR11328:SF36	ECOLI|EnsemblGenome=BAE78122|UniProtKB=P02921	MELIBIOSE PERMEASE		organic substance transport(GO:0071702)	plasma membrane(GO:0005886)	primary active transporter(PC00068)
PTHR11080:SF2	ECOLI|EnsemblGenome=BAA15559|UniProtKB=P21369	LD05707P
PTHR30302:SF9	ECOLI|EnsemblGenome=BAA35740|UniProtKB=P19930	HYDROGENASE 1 MATURATION PROTEASE	endopeptidase activity(GO:0004175)	protein processing(GO:0016485)		aspartic protease(PC00053)
PTHR23305:SF18	ECOLI|EnsemblGenome=BAA36061|UniProtKB=P0ABU2	OBG-TYPE G DOMAIN-CONTAINING PROTEIN	ATP hydrolysis activity(GO:0016887)		cytoplasm(GO:0005737)	G-protein(PC00020)
PTHR11431:SF127	ECOLI|EnsemblGenome=BAA15728|UniProtKB=P0A998	BACTERIAL NON-HEME FERRITIN	ferrous iron binding(GO:0008198)	intracellular iron ion homeostasis(GO:0006879);maintenance of location in cell(GO:0051651)	cytoplasm(GO:0005737)	storage protein(PC00210)
PTHR43495:SF2	ECOLI|EnsemblGenome=BAE78209|UniProtKB=P0AAE0	D-SERINE_D-ALANINE_GLYCINE TRANSPORTER				amino acid transporter(PC00046)
PTHR43031:SF6	ECOLI|EnsemblGenome=BAE77867|UniProtKB=P0A6V5	THIOSULFATE SULFURTRANSFERASE GLPE				oxidoreductase(PC00176)
PTHR11732:SF528	ECOLI|EnsemblGenome=BAE77069|UniProtKB=Q46857	ALDO-KETO REDUCTASE FAMILY 1 MEMBER A1	oxidoreductase activity, acting on the CH-OH group of donors, NAD or NADP as acceptor(GO:0016616)		cytosol(GO:0005829)	reductase(PC00198)
PTHR43612:SF3	ECOLI|EnsemblGenome=BAE77457|UniProtKB=P21177,ECOLI|EnsemblGenome=BAA16195|UniProtKB=P77399	TRIFUNCTIONAL ENZYME SUBUNIT ALPHA, MITOCHONDRIAL	hydro-lyase activity(GO:0016836);oxidoreductase activity, acting on the CH-OH group of donors, NAD or NADP as acceptor(GO:0016616)	fatty acid beta-oxidation(GO:0006635)
PTHR24221:SF615	ECOLI|EnsemblGenome=BAE76229|UniProtKB=P0AAG5	MULTIDRUG RESISTANCE-LIKE ATP-BINDING PROTEIN MDLB	ATPase-coupled transmembrane transporter activity(GO:0042626);lipid transporter activity(GO:0005319)	transmembrane transport(GO:0055085)		ATP-binding cassette (ABC) transporter(PC00003)
PTHR43055:SF1	ECOLI|EnsemblGenome=BAA15657|UniProtKB=P33221	FORMATE-DEPENDENT PHOSPHORIBOSYLGLYCINAMIDE FORMYLTRANSFERASE			cytosol(GO:0005829)	transferase(PC00220)
PTHR42946:SF1	ECOLI|EnsemblGenome=BAE77220|UniProtKB=P31120	PHOSPHOGLUCOMUTASE (ALPHA-D-GLUCOSE-1,6-BISPHOSPHATE-DEPENDENT)	intramolecular transferase activity(GO:0016866)			mutase(PC00160)
PTHR30146:SF109	ECOLI|EnsemblGenome=BAE76628|UniProtKB=P25748	HTH-TYPE TRANSCRIPTIONAL REGULATOR GALS	DNA-binding transcription factor activity(GO:0003700);transcription cis-regulatory region binding(GO:0000976)	regulation of DNA-templated transcription(GO:0006355)		Lambda repressor-like transcription factor(PC00245)
PTHR43023:SF6	ECOLI|EnsemblGenome=BAE77239|UniProtKB=P63386	INTERMEMBRANE PHOSPHOLIPID TRANSPORT SYSTEM ATP-BINDING PROTEIN MLAF				ATP-binding cassette (ABC) transporter(PC00003)
PTHR42844:SF10	ECOLI|EnsemblGenome=BAA16140|UniProtKB=P0AC19	DIHYDRONEOPTERIN TRIPHOSPHATE 2'-EPIMERASE	carbon-carbon lyase activity(GO:0016830);isomerase activity(GO:0016853)		cytosol(GO:0005829)	aldolase(PC00044)
PTHR30070:SF1	ECOLI|EnsemblGenome=BAE76663|UniProtKB=P0ABL8	CYTOCHROME C BIOGENESIS B-RELATED		protein metabolic process(GO:0019538);macromolecule biosynthetic process(GO:0009059);organonitrogen compound biosynthetic process(GO:1901566)
PTHR33884:SF3	ECOLI|EnsemblGenome=BAA36053|UniProtKB=P76011	UPF0410 PROTEIN YMGE
PTHR48078:SF9	ECOLI|EnsemblGenome=BAA16229|UniProtKB=P00926	D-SERINE DEHYDRATASE	lyase activity(GO:0016829)	amino acid catabolic process(GO:0009063);alpha-amino acid biosynthetic process(GO:1901607);aspartate family amino acid metabolic process(GO:0009066);branched-chain amino acid biosynthetic process(GO:0009082)		dehydratase(PC00091)
PTHR38772:SF1	ECOLI|EnsemblGenome=BAE76651|UniProtKB=P33920	NUCLEOID-ASSOCIATED PROTEIN YEJK
PTHR36570:SF2	ECOLI|EnsemblGenome=BAA36032|UniProtKB=P0A6M2	DISULFIDE BOND FORMATION PROTEIN B	protein-disulfide reductase activity(GO:0015035)	protein folding(GO:0006457)
PTHR34980:SF2	ECOLI|EnsemblGenome=BAE77153|UniProtKB=P64590	INNER MEMBRANE PROTEIN YHAH-RELATED			plasma membrane(GO:0005886)
PTHR13774:SF39	ECOLI|EnsemblGenome=BAA15101|UniProtKB=P37757	BIOSYNTHESIS PROTEIN, PUTATIVE-RELATED	isomerase activity(GO:0016853)		cytoplasm(GO:0005737)
PTHR43246:SF11	ECOLI|EnsemblGenome=BAE76302|UniProtKB=P23869	PEPTIDYL-PROLYL CIS-TRANS ISOMERASE B				chaperone(PC00072)
PTHR38687:SF2	ECOLI|EnsemblGenome=BAE77377|UniProtKB=P29131	CELL DIVISION PROTEIN FTSN
PTHR32063:SF19	ECOLI|EnsemblGenome=BAA35215|UniProtKB=P38054	CATION EFFLUX SYSTEM PROTEIN CUSA	xenobiotic transmembrane transporter activity(GO:0042910)		plasma membrane(GO:0005886)
PTHR42739:SF1	ECOLI|EnsemblGenome=BAE77036|UniProtKB=P37330	MALATE SYNTHASE G	magnesium ion binding(GO:0000287);acyltransferase activity(GO:0016746)	monocarboxylic acid catabolic process(GO:0072329)	cytosol(GO:0005829)
PTHR40457:SF1	ECOLI|EnsemblGenome=BAE77480|UniProtKB=P0A921	PHOSPHOLIPASE A1				phospholipase(PC00186)
PTHR11654:SF102	ECOLI|EnsemblGenome=BAE77798|UniProtKB=P36837	DIPEPTIDE AND TRIPEPTIDE PERMEASE B	dipeptide transmembrane transporter activity(GO:0071916);solute:proton symporter activity(GO:0015295)	oligopeptide transmembrane transport(GO:0035672);dipeptide transport(GO:0042938)	plasma membrane(GO:0005886)	transporter(PC00227)
PTHR35603:SF1	ECOLI|EnsemblGenome=BAA15402|UniProtKB=P0A905	OUTER MEMBRANE LIPOPROTEIN SLYB
PTHR11550:SF0	ECOLI|EnsemblGenome=BAE76854|UniProtKB=P0A7E5	CTP SYNTHASE-RELATED	identical protein binding(GO:0042802);ligase activity(GO:0016874)	pyrimidine nucleobase metabolic process(GO:0006206);ribonucleotide biosynthetic process(GO:0009260);pyrimidine nucleotide metabolic process(GO:0006220);organonitrogen compound biosynthetic process(GO:1901566);ribonucleoside triphosphate biosynthetic process(GO:0009201)		ligase(PC00142)
PTHR30367:SF1	ECOLI|EnsemblGenome=BAE78084|UniProtKB=P32716	MULTIDRUG RESISTANCE PROTEIN MDTN
PTHR22939:SF101	ECOLI|EnsemblGenome=BAE77277|UniProtKB=P39099	PERIPLASMIC PH-DEPENDENT SERINE ENDOPROTEASE DEGQ		protein quality control for misfolded or incompletely synthesized proteins(GO:0006515)	periplasmic space(GO:0042597)	serine protease(PC00203)
PTHR36572:SF2	ECOLI|EnsemblGenome=BAA35858|UniProtKB=P0ABR1	DNA DAMAGE-INDUCIBLE PROTEIN I		cellular response to extracellular stimulus(GO:0031668);DNA damage response(GO:0006974)
PTHR34874:SF1	ECOLI|EnsemblGenome=BAA36087|UniProtKB=P0AB52	PROTEIN YCHN			cytosol(GO:0005829)
PTHR43667:SF1	ECOLI|EnsemblGenome=BAA15428|UniProtKB=P0A9H7	CYCLOPROPANE-FATTY-ACYL-PHOSPHOLIPID SYNTHASE				methyltransferase(PC00155)
PTHR21085:SF0	ECOLI|EnsemblGenome=BAA16185|UniProtKB=P12008	CHORISMATE SYNTHASE	nucleotide binding(GO:0000166);carbon-oxygen lyase activity(GO:0016835);carbohydrate derivative binding(GO:0097367);anion binding(GO:0043168)	dicarboxylic acid metabolic process(GO:0043648);aromatic amino acid family biosynthetic process(GO:0009073)	cytosol(GO:0005829)	lyase(PC00144)
PTHR32060:SF22	ECOLI|EnsemblGenome=BAA15638|UniProtKB=P23865	CARBOXYL-TERMINAL-PROCESSING PEPTIDASE 3, CHLOROPLASTIC	endopeptidase activity(GO:0004175)			serine protease(PC00203)
PTHR33446:SF8	ECOLI|EnsemblGenome=BAA14784|UniProtKB=P02929	PROTEIN TONB	molecular transducer activity(GO:0060089)		plasma membrane protein complex(GO:0098797)
PTHR42944:SF1	ECOLI|EnsemblGenome=BAE77024|UniProtKB=P17802	ADENINE DNA GLYCOSYLASE	double-stranded DNA binding(GO:0003690);DNA N-glycosylase activity(GO:0019104);damaged DNA binding(GO:0003684)	base-excision repair(GO:0006284);mismatch repair(GO:0006298)		DNA glycosylase(PC00010)
PTHR43384:SF6	ECOLI|EnsemblGenome=BAA36009|UniProtKB=P0AEZ3	SEPTUM SITE-DETERMINING PROTEIN MIND HOMOLOG, CHLOROPLASTIC	ATP hydrolysis activity(GO:0016887);ATP binding(GO:0005524)	regulation of cell division(GO:0051302);negative regulation of cellular process(GO:0048523)	cytosol(GO:0005829);cytoplasmic side of plasma membrane(GO:0009898)
PTHR32507:SF7	ECOLI|EnsemblGenome=BAA36046|UniProtKB=P76007	K(+)_H(+) ANTIPORTER NHAP2
PTHR43507:SF1	ECOLI|EnsemblGenome=BAA16105|UniProtKB=P0AFE8	NADH-UBIQUINONE OXIDOREDUCTASE CHAIN 4	NADH dehydrogenase activity(GO:0003954);small molecule binding(GO:0036094)	proton transmembrane transport(GO:1902600);aerobic respiration(GO:0009060)		oxidoreductase(PC00176)
PTHR30194:SF3	ECOLI|EnsemblGenome=BAA15674|UniProtKB=P0A814	CROSSOVER JUNCTION ENDODEOXYRIBONUCLEASE RUVC				endodeoxyribonuclease(PC00093)
PTHR30622:SF3	ECOLI|EnsemblGenome=BAE77108|UniProtKB=P60932	UNDECAPRENYL-DIPHOSPHATASE				phosphatase(PC00181)
PTHR10088:SF4	ECOLI|EnsemblGenome=BAA16312|UniProtKB=P76535	GLUCOKINASE REGULATORY PROTEIN				protein-binding activity modulator(PC00095)
PTHR12901:SF10	ECOLI|EnsemblGenome=BAA16504|UniProtKB=P0AGL5	COENZYME Q-BINDING PROTEIN COQ10, MITOCHONDRIAL			mitochondrion(GO:0005739)
PTHR34471:SF1	ECOLI|EnsemblGenome=BAE77280|UniProtKB=P0A6D0	ARGININE REPRESSOR				winged helix/forkhead transcription factor(PC00246)
PTHR11596:SF5	ECOLI|EnsemblGenome=BAE76164|UniProtKB=P00634	ALKALINE PHOSPHATASE	phosphatase activity(GO:0016791)	dephosphorylation(GO:0016311)		phosphatase(PC00181)
PTHR32024:SF2	ECOLI|EnsemblGenome=BAE77454|UniProtKB=P0AFZ7	TRK SYSTEM POTASSIUM UPTAKE PROTEIN TRKG-RELATED
PTHR30472:SF37	ECOLI|EnsemblGenome=BAB96729|UniProtKB=P06972	FE(3+) DICITRATE TRANSPORT SYSTEM PERMEASE PROTEIN FECD-RELATED	transmembrane transporter activity(GO:0022857)	intracellular iron ion homeostasis(GO:0006879);import into cell(GO:0098657);iron ion transport(GO:0006826);establishment of localization in cell(GO:0051649)	plasma membrane(GO:0005886)	transporter(PC00227)
PTHR43032:SF3	ECOLI|EnsemblGenome=BAE76559|UniProtKB=P76342	PROTEIN-METHIONINE-SULFOXIDE REDUCTASE CATALYTIC SUBUNIT MSRP				oxidoreductase(PC00176)
PTHR35936:SF20	ECOLI|EnsemblGenome=BAA35577|UniProtKB=P30859	ABC TRANSPORTER ARGININE-BINDING PROTEIN 2-RELATED
PTHR11777:SF9	ECOLI|EnsemblGenome=BAA16559|UniProtKB=P00957	ALANINE--TRNA LIGASE, CYTOPLASMIC	catalytic activity, acting on RNA(GO:0140098);carboxylic ester hydrolase activity(GO:0052689);ligase activity(GO:0016874)	amino acid metabolic process(GO:0006520);tRNA metabolic process(GO:0006399);translation(GO:0006412)		aminoacyl-tRNA synthetase(PC00047)
PTHR40074:SF2	ECOLI|EnsemblGenome=BAE77732|UniProtKB=P37669	O-ACETYLTRANSFERASE WECH	acetyltransferase activity(GO:0016407);O-acyltransferase activity(GO:0008374)	polysaccharide biosynthetic process(GO:0000271);carbohydrate derivative biosynthetic process(GO:1901137)	plasma membrane(GO:0005886)
PTHR30532:SF24	ECOLI|EnsemblGenome=BAE76347|UniProtKB=P0AEL6	FERRIC ENTEROBACTIN-BINDING PERIPLASMIC PROTEIN FEPB			outer membrane-bounded periplasmic space(GO:0030288)
PTHR30462:SF2	ECOLI|EnsemblGenome=BAA35709|UniProtKB=P43671	INTERMEMBRANE TRANSPORT PROTEIN PQIB
PTHR30136:SF22	ECOLI|EnsemblGenome=BAE78020|UniProtKB=P16528	TRANSCRIPTIONAL REPRESSOR ICLR	DNA binding(GO:0003677);DNA-binding transcription factor activity(GO:0003700)	negative regulation of DNA-templated transcription(GO:0045892)		winged helix/forkhead transcription factor(PC00246)
PTHR43742:SF4	ECOLI|EnsemblGenome=BAA36139|UniProtKB=P33225	TRIMETHYLAMINE-N-OXIDE REDUCTASE 1	transition metal ion binding(GO:0046914)	anaerobic respiration(GO:0009061)	outer membrane-bounded periplasmic space(GO:0030288)	reductase(PC00198)
PTHR18964:SF174	ECOLI|EnsemblGenome=BAE76175|UniProtKB=P23917	D-ALLOSE KINASE-RELATED	hexokinase activity(GO:0004396)			winged helix/forkhead transcription factor(PC00246)
PTHR43148:SF3	ECOLI|EnsemblGenome=BAE76991|UniProtKB=P0A9B6	D-ERYTHROSE-4-PHOSPHATE DEHYDROGENASE	nucleotide binding(GO:0000166);oxidoreductase activity(GO:0016491)	glucose metabolic process(GO:0006006)	cytosol(GO:0005829)	dehydrogenase(PC00092)
PTHR30588:SF0	ECOLI|EnsemblGenome=BAE76181|UniProtKB=P0AD99	BRANCHED-CHAIN AMINO ACID PERMEASE BRNQ	L-amino acid transmembrane transporter activity(GO:0015179);neutral L-amino acid transmembrane transporter activity(GO:0015175);branched-chain amino acid transmembrane transporter activity(GO:0015658)	leucine transport(GO:0015820)	plasma membrane(GO:0005886)	transporter(PC00227)
PTHR35813:SF1	ECOLI|EnsemblGenome=BAE76247|UniProtKB=P0AAR5	INNER MEMBRANE PROTEIN YBAN			plasma membrane(GO:0005886)
PTHR43206:SF2	ECOLI|EnsemblGenome=BAA16525|UniProtKB=P22256	4-AMINOBUTYRATE AMINOTRANSFERASE GABT	heterocyclic compound binding(GO:1901363);organic cyclic compound binding(GO:0097159);transaminase activity(GO:0008483);anion binding(GO:0043168)	amino acid catabolic process(GO:0009063);amino acid metabolic process(GO:0006520);monocarboxylic acid metabolic process(GO:0032787)		transaminase(PC00216)
PTHR43047:SF62	ECOLI|EnsemblGenome=BAA35255|UniProtKB=P77510	SENSOR HISTIDINE KINASE DPIB	molecular transducer activity(GO:0060089);protein kinase activity(GO:0004672)	protein phosphorylation(GO:0006468)	plasma membrane(GO:0005886)	histidine kinase receptor of two-component system(PC00265)
PTHR43654:SF1	ECOLI|EnsemblGenome=BAA77911|UniProtKB=P0A7B5	ISOPENTENYL PHOSPHATE KINASE	kinase activity(GO:0016301)	L-amino acid biosynthetic process(GO:0170034);proteinogenic amino acid biosynthetic process(GO:0170038)	cytosol(GO:0005829)	amino acid kinase(PC00045)
PTHR30337:SF0	ECOLI|EnsemblGenome=BAE76178|UniProtKB=P0AG76	NUCLEASE SBCCD SUBUNIT D				exodeoxyribonuclease(PC00098)
PTHR43113:SF1	ECOLI|EnsemblGenome=BAA16086|UniProtKB=P0ABU0	1,4-DIHYDROXY-2-NAPHTHOYL-COA SYNTHASE, PEROXISOMAL	carbon-carbon lyase activity(GO:0016830)			epimerase/racemase(PC00096)
PTHR47738:SF1	ECOLI|EnsemblGenome=BAE77248|UniProtKB=P69829	NITROGEN REGULATORY PROTEIN	protein kinase activator activity(GO:0030295)
PTHR43875:SF3	ECOLI|EnsemblGenome=BAE78037|UniProtKB=P68187	MALTOSE_MALTODEXTRIN IMPORT ATP-BINDING PROTEIN MALK	ATPase-coupled transmembrane transporter activity(GO:0042626);carbohydrate transmembrane transporter activity(GO:0015144)		ATP-binding cassette (ABC) transporter complex(GO:0043190)	ATP-binding cassette (ABC) transporter(PC00003)
PTHR42760:SF105	ECOLI|EnsemblGenome=BAA16566|UniProtKB=P05707	SORBITOL-6-PHOSPHATE 2-DEHYDROGENASE	oxidoreductase activity, acting on the CH-OH group of donors, NAD or NADP as acceptor(GO:0016616)			oxidoreductase(PC00176)
PTHR43691:SF6	ECOLI|EnsemblGenome=BAA15802|UniProtKB=P0AE12	AMP NUCLEOSIDASE			cytosol(GO:0005829)	nucleotide kinase(PC00172)
PTHR43690:SF18	ECOLI|EnsemblGenome=BAE76890|UniProtKB=P05458	INSULIN-DEGRADING ENZYME-RELATED				metalloprotease(PC00153)
PTHR42994:SF1	ECOLI|EnsemblGenome=BAA35949|UniProtKB=P29745	PEPTIDASE T				metalloprotease(PC00153)
PTHR23517:SF2	ECOLI|EnsemblGenome=BAA35873|UniProtKB=P69367	MULTIDRUG RESISTANCE PROTEIN MDTH
PTHR42953:SF3	ECOLI|EnsemblGenome=BAA15665|UniProtKB=P39172	HIGH-AFFINITY ZINC UPTAKE SYSTEM PROTEIN ZNUA
PTHR22993:SF9	ECOLI|EnsemblGenome=BAE77657|UniProtKB=P05523	FORMAMIDOPYRIMIDINE-DNA GLYCOSYLASE	DNA N-glycosylase activity(GO:0019104)	base-excision repair(GO:0006284)		DNA glycosylase(PC00010)
PTHR42810:SF4	ECOLI|EnsemblGenome=BAE76953|UniProtKB=Q46821	URIC ACID TRANSPORTER UACT	nucleobase transmembrane transporter activity(GO:0015205)	nitrogen compound transport(GO:0071705);organic substance transport(GO:0071702)	plasma membrane(GO:0005886)	transporter(PC00227)
PTHR43611:SF3	ECOLI|EnsemblGenome=BAE77424|UniProtKB=P0A8Y3	FLAVIN MONONUCLEOTIDE HYDROLASE 1, CHLOROPLATIC				phosphatase(PC00181)
PTHR30188:SF4	ECOLI|EnsemblGenome=BAE77238|UniProtKB=P64606	PROTEIN TRIGALACTOSYLDIACYLGLYCEROL 1, CHLOROPLASTIC	phospholipid transporter activity(GO:0005548)	phospholipid transport(GO:0015914)	plasma membrane(GO:0005886)	ATP-binding cassette (ABC) transporter(PC00003)
PTHR30182:SF14	ECOLI|EnsemblGenome=BAE76869|UniProtKB=P30744	L-SERINE DEHYDRATASE 2	lyase activity(GO:0016829)			dehydratase(PC00091)
PTHR43141:SF5	ECOLI|EnsemblGenome=BAA35400|UniProtKB=P0ABK2	CYTOCHROME BD-I UBIQUINOL OXIDASE SUBUNIT 2	oxidoreductase activity(GO:0016491)	aerobic electron transport chain(GO:0019646)	cytochrome complex(GO:0070069)	oxidoreductase(PC00176)
PTHR42745:SF1	ECOLI|EnsemblGenome=BAE77241|UniProtKB=P45395	ARABINOSE 5-PHOSPHATE ISOMERASE KDSD
PTHR42779:SF1	ECOLI|EnsemblGenome=BAE76521|UniProtKB=P76223	PROTEIN YNJB
PTHR43280:SF25	ECOLI|EnsemblGenome=BAB96633|UniProtKB=P0A9E0	ARABINOSE OPERON REGULATORY PROTEIN				helix-turn-helix transcription factor(PC00116)
PTHR23502:SF132	ECOLI|EnsemblGenome=BAE76647|UniProtKB=P28246	POLYAMINE TRANSPORTER 2-RELATED	transmembrane transporter activity(GO:0022857)	transmembrane transport(GO:0055085)	plasma membrane(GO:0005886)	secondary carrier transporter(PC00258)
PTHR30160:SF19	ECOLI|EnsemblGenome=BAE77671|UniProtKB=P24173	LIPOPOLYSACCHARIDE HEPTOSYLTRANSFERASE 1	glycosyltransferase activity(GO:0016757)	lipopolysaccharide biosynthetic process(GO:0009103);oligosaccharide biosynthetic process(GO:0009312)	cytosol(GO:0005829)	carbohydrate kinase(PC00065)
PTHR43797:SF2	ECOLI|EnsemblGenome=BAE77915|UniProtKB=P45545	HOMOCYSTEINE_CYSTEINE SYNTHASE	transferase activity, transferring alkyl or aryl (other than methyl) groups(GO:0016765)	L-amino acid biosynthetic process(GO:0170034);sulfur compound metabolic process(GO:0006790);proteinogenic amino acid biosynthetic process(GO:0170038)	cytoplasm(GO:0005737)
PTHR11702:SF31	ECOLI|EnsemblGenome=BAE77227|UniProtKB=P42641	MITOCHONDRIAL RIBOSOME-ASSOCIATED GTPASE 2	nucleotide binding(GO:0000166);carbohydrate derivative binding(GO:0097367);GTPase activity(GO:0003924);anion binding(GO:0043168)
PTHR23535:SF2	ECOLI|EnsemblGenome=BAA15979|UniProtKB=P33026	SUGAR EFFLUX TRANSPORTER A-RELATED		transmembrane transport(GO:0055085)	plasma membrane(GO:0005886)	transporter(PC00227)
PTHR34772:SF1	ECOLI|EnsemblGenome=BAE78173|UniProtKB=P0A6X3	RNA-BINDING PROTEIN HFQ	RNA binding(GO:0003723)	regulation of translation(GO:0006417);regulation of RNA stability(GO:0043487)	cytosol(GO:0005829)
PTHR30420:SF1	ECOLI|EnsemblGenome=BAE76517|UniProtKB=P0AE37	ARGININE N-SUCCINYLTRANSFERASE				hydrolase(PC00121)
PTHR19375:SF184	ECOLI|EnsemblGenome=BAA35297|UniProtKB=P77319	STRESS-70 PROTEIN, MITOCHONDRIAL				Hsp70 family chaperone(PC00027)
PTHR10978:SF5	ECOLI|EnsemblGenome=BAA35388|UniProtKB=P69054	SUCCINATE DEHYDROGENASE CYTOCHROME B560 SUBUNIT, MITOCHONDRIAL				dehydrogenase(PC00092)
PTHR46124:SF3	ECOLI|EnsemblGenome=BAE78367|UniProtKB=P39408	HYDROLASE			cytosol(GO:0005829)
PTHR30085:SF2	ECOLI|EnsemblGenome=BAA35307|UniProtKB=P37902	GLUTAMATE_ASPARTATE IMPORT SOLUTE-BINDING PROTEIN		amino acid transport(GO:0006865)	outer membrane-bounded periplasmic space(GO:0030288);extracellular region(GO:0005576)	ATP-binding cassette (ABC) transporter(PC00003)
PTHR11579:SF0	ECOLI|EnsemblGenome=BAE76820|UniProtKB=P0A7A5	PROTEIN-L-ISOASPARTATE(D-ASPARTATE) O-METHYLTRANSFERASE	O-methyltransferase activity(GO:0008171);protein methyltransferase activity(GO:0008276);S-adenosylmethionine-dependent methyltransferase activity(GO:0008757)		cytoplasm(GO:0005737)	methyltransferase(PC00155)
PTHR38780:SF1	ECOLI|EnsemblGenome=BAE77947|UniProtKB=P45531	PROTEIN TUSC
PTHR30041:SF8	ECOLI|EnsemblGenome=BAA16345|UniProtKB=P24178	PROTEIN YFFB				reductase(PC00198)
PTHR30341:SF0	ECOLI|EnsemblGenome=BAB96592|UniProtKB=P13738	NA(+)_H(+) ANTIPORTER NHAA	sodium ion transmembrane transporter activity(GO:0015081);metal cation:proton antiporter activity(GO:0051139)		plasma membrane(GO:0005886)	secondary carrier transporter(PC00258)
PTHR42996:SF1	ECOLI|EnsemblGenome=BAE77560|UniProtKB=P0AG82	PHOSPHATE-BINDING PROTEIN PSTS				ATP-binding cassette (ABC) transporter(PC00003)
PTHR43583:SF1	ECOLI|EnsemblGenome=BAE77330|UniProtKB=P30140	2-IMINOACETATE SYNTHASE				lyase(PC00144)
PTHR30532:SF1	ECOLI|EnsemblGenome=BAB96728|UniProtKB=P07822	IRON(3+)-HYDROXAMATE-BINDING PROTEIN FHUD			outer membrane-bounded periplasmic space(GO:0030288)
PTHR38760:SF1	ECOLI|EnsemblGenome=BAE77495|UniProtKB=P00936	ADENYLATE CYCLASE	adenylate cyclase activity(GO:0004016)			adenylate cyclase(PC00043)
PTHR30313:SF2	ECOLI|EnsemblGenome=BAE77117|UniProtKB=P0ABS5	DNA PRIMASE	DNA-directed 5'-3' RNA polymerase activity(GO:0003899)	DNA-templated DNA replication(GO:0006261);RNA biosynthetic process(GO:0032774)	cytoplasm(GO:0005737)	primase(PC00189)
PTHR24321:SF15	ECOLI|EnsemblGenome=BAA16309|UniProtKB=P37440	OXIDOREDUCTASE UCPA				dehydrogenase(PC00092)
PTHR24567:SF26	ECOLI|EnsemblGenome=BAE76640|UniProtKB=P0A9E9	REGULATORY PROTEIN YEIL	DNA-binding transcription factor activity(GO:0003700)		cytosol(GO:0005829)	winged helix/forkhead transcription factor(PC00246)
PTHR33162:SF1	ECOLI|EnsemblGenome=BAE77464|UniProtKB=P69425	SEC-INDEPENDENT PROTEIN TRANSLOCASE PROTEIN TATA, CHLOROPLASTIC
PTHR48085:SF5	ECOLI|EnsemblGenome=BAE77824|UniProtKB=P37617	CADMIUM_ZINC-TRANSPORTING ATPASE HMA4-RELATED	transmembrane transporter activity(GO:0022857)	transmembrane transport(GO:0055085)	membrane(GO:0016020)
PTHR30632:SF17	ECOLI|EnsemblGenome=BAA35427|UniProtKB=P37329	MOLYBDATE-BINDING PROTEIN MODA	anion binding(GO:0043168)	inorganic anion transport(GO:0015698)	outer membrane-bounded periplasmic space(GO:0030288)
PTHR18901:SF38	ECOLI|EnsemblGenome=BAA14892|UniProtKB=P77366	PSEUDOURIDINE-5'-PHOSPHATASE				phosphatase(PC00181)
PTHR11699:SF211	ECOLI|EnsemblGenome=BAA15073|UniProtKB=P77674	ALDEHYDE DEHYDROGENASE FAMILY 16 MEMBER A1				dehydrogenase(PC00092)
PTHR46036:SF5	ECOLI|EnsemblGenome=BAE76494|UniProtKB=P0AC81	LACTOYLGLUTATHIONE LYASE	lyase activity(GO:0016829)	small molecule catabolic process(GO:0044282);organic substance catabolic process(GO:1901575);cellular catabolic process(GO:0044248);organic hydroxy compound metabolic process(GO:1901615);monocarboxylic acid metabolic process(GO:0032787)	cytoplasm(GO:0005737)	lyase(PC00144)
PTHR47649:SF1	ECOLI|EnsemblGenome=BAA15599|UniProtKB=P09155	RIBONUCLEASE D				exoribonuclease(PC00099)
PTHR30353:SF10	ECOLI|EnsemblGenome=BAE77066|UniProtKB=P0AA60	INNER MEMBRANE PROTEIN YGHB
PTHR34501:SF2	ECOLI|EnsemblGenome=BAA35675|UniProtKB=P02931	OUTER MEMBRANE PORIN F-RELATED
PTHR21299:SF1	ECOLI|EnsemblGenome=BAE76042|UniProtKB=P31663	PANTOATE--BETA-ALANINE LIGASE	ligase activity(GO:0016874)	amide biosynthetic process(GO:0043604);monocarboxylic acid biosynthetic process(GO:0072330);cellular modified amino acid metabolic process(GO:0006575);organonitrogen compound biosynthetic process(GO:1901566)
PTHR36106:SF2	ECOLI|EnsemblGenome=BAE78140|UniProtKB=P0ABN5	C4-DICARBOXYLATE TRANSPORTER DCUA				transporter(PC00227)
PTHR11941:SF54	ECOLI|EnsemblGenome=BAB96605|UniProtKB=P31551,ECOLI|EnsemblGenome=BAE76983|UniProtKB=P52045	ENOYL-COA HYDRATASE, MITOCHONDRIAL		fatty acid beta-oxidation(GO:0006635)		hydratase(PC00120)
PTHR30046:SF0	ECOLI|EnsemblGenome=BAA15763|UniProtKB=P25798	FLAGELLAR M-RING PROTEIN				structural protein(PC00211)
PTHR43783:SF1	ECOLI|EnsemblGenome=BAE77233|UniProtKB=P0A749	UDP-N-ACETYLGLUCOSAMINE 1-CARBOXYVINYLTRANSFERASE				transferase(PC00220)
PTHR34227:SF6	ECOLI|EnsemblGenome=BAA15315|UniProtKB=P69853	TAT PROOFREADING CHAPERONE DMSD				chaperone(PC00072)
PTHR45866:SF1	ECOLI|EnsemblGenome=BAE77595|UniProtKB=P0AES6	DNA GYRASE SUBUNIT B, MITOCHONDRIAL				DNA topoisomerase(PC00017)
PTHR30251:SF10	ECOLI|EnsemblGenome=BAE76588|UniProtKB=P33342	FIMBRIAL CHAPERONE YEHC-RELATED				chaperone(PC00072)
PTHR48111:SF22	ECOLI|EnsemblGenome=BAA36103|UniProtKB=P0AEV1	REGULATOR OF RPOS	molecular transducer activity(GO:0060089);transcription cis-regulatory region binding(GO:0000976)	regulation of DNA-templated transcription(GO:0006355)	protein-DNA complex(GO:0032993);cytosol(GO:0005829)	winged helix/forkhead transcription factor(PC00246)
PTHR21600:SF56	ECOLI|EnsemblGenome=BAE76863|UniProtKB=P0AA41	TRNA PSEUDOURIDINE SYNTHASE C	intramolecular transferase activity(GO:0016866)	rRNA modification(GO:0000154);pseudouridine synthesis(GO:0001522)		RNA processing factor(PC00147)
PTHR30108:SF17	ECOLI|EnsemblGenome=BAE77460|UniProtKB=P0AAB4	FERULIC ACID DECARBOXYLASE 1	carboxy-lyase activity(GO:0016831)		cytoplasm(GO:0005737)	decarboxylase(PC00089)
PTHR43768:SF3	ECOLI|EnsemblGenome=BAA15718|UniProtKB=P31678	TREHALOSE 6-PHOSPHATE PHOSPHATASE				phosphatase(PC00181)
PTHR11113:SF14	ECOLI|EnsemblGenome=BAA35320|UniProtKB=P0AF18	N-ACETYLGLUCOSAMINE-6-PHOSPHATE DEACETYLASE	hydrolase activity, acting on carbon-nitrogen (but not peptide) bonds, in linear amides(GO:0016811);deacetylase activity(GO:0019213)	amino sugar catabolic process(GO:0046348)		deacetylase(PC00087)
PTHR43512:SF4	ECOLI|EnsemblGenome=BAE76745|UniProtKB=P60785	TRANSLATION FACTOR GUF1 HOMOLOG, CHLOROPLASTIC	ribosome binding(GO:0043022)	positive regulation of translation(GO:0045727)		translation initiation factor(PC00224)
PTHR43867:SF5	ECOLI|EnsemblGenome=BAA35848|UniProtKB=P62517	GLUCANS BIOSYNTHESIS GLUCOSYLTRANSFERASE H	hexosyltransferase activity(GO:0016758)		plasma membrane(GO:0005886)
PTHR38766:SF1	ECOLI|EnsemblGenome=BAA15772|UniProtKB=P22586	FLAGELLAR PROTEIN FLIO				structural protein(PC00211)
PTHR11002:SF76	ECOLI|EnsemblGenome=BAB96701|UniProtKB=P61517	CARBONIC ANHYDRASE				dehydratase(PC00091)
PTHR32282:SF15	ECOLI|EnsemblGenome=BAA16410|UniProtKB=P76577	PENICILLIN-BINDING PROTEIN 1C	hexosyltransferase activity(GO:0016758)	peptidoglycan biosynthetic process(GO:0009252)	outer membrane-bounded periplasmic space(GO:0030288)
PTHR16943:SF8	ECOLI|EnsemblGenome=BAE76116|UniProtKB=P77243	2-METHYLCITRATE DEHYDRATASE				dehydratase(PC00091)
PTHR30404:SF6	ECOLI|EnsemblGenome=BAE78170|UniProtKB=P26365	N-ACETYLMURAMOYL-L-ALANINE AMIDASE AMIB	hydrolase activity, acting on carbon-nitrogen (but not peptide) bonds, in linear amides(GO:0016811)	cytokinesis(GO:0000910)	outer membrane-bounded periplasmic space(GO:0030288)	hydrolase(PC00121)
PTHR22683:SF41	ECOLI|EnsemblGenome=BAA35615|UniProtKB=P46889	DNA TRANSLOCASE FTSK				DNA metabolism protein(PC00009)
PTHR11441:SF0	ECOLI|EnsemblGenome=BAA36118|UniProtKB=P23331	THYMIDINE KINASE, CYTOSOLIC	kinase activity(GO:0016301)	nucleoside metabolic process(GO:0009116);pyrimidine-containing compound metabolic process(GO:0072527)		nucleotide kinase(PC00172)
PTHR32502:SF3	ECOLI|EnsemblGenome=BAE77182|UniProtKB=P42907	D-GALACTOSAMINE-6-PHOSPHATE DEAMINASE AGAS-RELATED		carbohydrate transmembrane transport(GO:0034219);import across plasma membrane(GO:0098739)	plasma membrane(GO:0005886)	transporter(PC00227)
PTHR10357:SF179	ECOLI|EnsemblGenome=BAE78238|UniProtKB=P28904	NEUTRAL AND BASIC AMINO ACID TRANSPORT PROTEIN RBAT	hydrolase activity, hydrolyzing O-glycosyl compounds(GO:0004553)	carbohydrate catabolic process(GO:0016052)		amylase(PC00048)
PTHR11815:SF10	ECOLI|EnsemblGenome=BAA35394|UniProtKB=P0A836	SUCCINATE--COA LIGASE [GDP-FORMING] SUBUNIT BETA, MITOCHONDRIAL	ligase activity, forming carbon-sulfur bonds(GO:0016877)	acyl-CoA metabolic process(GO:0006637);tricarboxylic acid cycle(GO:0006099)	catalytic complex(GO:1902494);cytoplasm(GO:0005737)	ligase(PC00142)
PTHR37297:SF1	ECOLI|EnsemblGenome=BAA16538|UniProtKB=P0A772	PROTEIN NRDI	nucleotide binding(GO:0000166);carbohydrate derivative binding(GO:0097367);anion binding(GO:0043168)
PTHR33202:SF2	ECOLI|EnsemblGenome=BAA35331|UniProtKB=P0A9A9	FERRIC UPTAKE REGULATION PROTEIN	DNA-binding transcription factor activity(GO:0003700);zinc ion binding(GO:0008270);transcription cis-regulatory region binding(GO:0000976)	negative regulation of DNA-templated transcription(GO:0045892)	cytosol(GO:0005829)	winged helix/forkhead transcription factor(PC00246)
PTHR24220:SF607	ECOLI|EnsemblGenome=BAA15988|UniProtKB=P33916,ECOLI|EnsemblGenome=BAE77814|UniProtKB=P33593	NICKEL IMPORT ATP-BINDING PROTEIN NIKD	transmembrane transporter activity(GO:0022857)	transmembrane transport(GO:0055085)	plasma membrane(GO:0005886)	ATP-binding cassette (ABC) transporter(PC00003)
PTHR30390:SF6	ECOLI|EnsemblGenome=BAE77195|UniProtKB=P66817	DNAA INITIATOR-ASSOCIATING PROTEIN DIAA
PTHR19139:SF199	ECOLI|EnsemblGenome=BAA35589|UniProtKB=P60844	MIP17260P			plasma membrane(GO:0005886)	transporter(PC00227)
PTHR30485:SF0	ECOLI|EnsemblGenome=BAA35739|UniProtKB=P0AAM1	NI_FE-HYDROGENASE 1 B-TYPE CYTOCHROME SUBUNIT-RELATED	heme binding(GO:0020037)		plasma membrane(GO:0005886)
PTHR35145:SF3	ECOLI|EnsemblGenome=BAE78059|UniProtKB=P0AF50	CYTOPLASMIC PROTEIN
PTHR30001:SF0	ECOLI|EnsemblGenome=BAE77289|UniProtKB=P0A9J0	RIBONUCLEASE G	RNA nuclease activity(GO:0004540)	rRNA processing(GO:0006364)	cytoplasm(GO:0005737)	endoribonuclease(PC00094)
PTHR11496:SF83	ECOLI|EnsemblGenome=BAA36121|UniProtKB=P0A9Q7	HYDROXYACID-OXOACID TRANSHYDROGENASE, MITOCHONDRIAL	oxidoreductase activity, acting on the CH-OH group of donors, NAD or NADP as acceptor(GO:0016616)			dehydrogenase(PC00092)
PTHR21621:SF7	ECOLI|EnsemblGenome=BAA35563|UniProtKB=P0C0U4	RIBOSOMAL PROTEIN BS6--L-GLUTAMATE LIGASE	catalytic activity, acting on a protein(GO:0140096);ligase activity(GO:0016874)	cellular response to extracellular stimulus(GO:0031668);DNA damage response(GO:0006974)	cytoplasm(GO:0005737)	ribosomal protein(PC00202)
PTHR48083:SF18	ECOLI|EnsemblGenome=BAA77891|UniProtKB=Q47146	ACYL-COENZYME A DEHYDROGENASE	oxidoreductase activity, acting on the CH-CH group of donors(GO:0016627)	fatty acid beta-oxidation(GO:0006635)	cytoplasm(GO:0005737)	dehydrogenase(PC00092)
PTHR46018:SF2	ECOLI|EnsemblGenome=BAA16095|UniProtKB=P0A8V0	ZINC PHOSPHODIESTERASE ELAC PROTEIN 1	RNA endonuclease activity(GO:0004521)			phosphodiesterase(PC00185)
PTHR38096:SF1	ECOLI|EnsemblGenome=BAA35224|UniProtKB=P19925	ENTEROBACTIN SYNTHASE COMPONENT D	transferase activity, transferring phosphorus-containing groups(GO:0016772)	siderophore metabolic process(GO:0009237)	plasma membrane(GO:0005886)
PTHR42908:SF8	ECOLI|Gene_OrderedLocusName=JW5571|UniProtKB=P0DTT0	TR-TYPE G DOMAIN-CONTAINING PROTEIN	GTPase activity(GO:0003924)		cytosol(GO:0005829);ribonucleoprotein complex(GO:1990904)	translation elongation factor(PC00222)
PTHR22926:SF3	ECOLI|EnsemblGenome=BAE77514|UniProtKB=P0AC78	UNDECAPRENYL-PHOSPHATE ALPHA-N-ACETYLGLUCOSAMINYL 1-PHOSPHATE TRANSFERASE	transferase activity, transferring phosphorus-containing groups(GO:0016772)	macromolecule biosynthetic process(GO:0009059);cell wall organization(GO:0071555);cell wall biogenesis(GO:0042546)	plasma membrane(GO:0005886)	glycosyltransferase(PC00111)
PTHR30520:SF8	ECOLI|EnsemblGenome=BAE77923|UniProtKB=P0AC26	NITRITE TRANSPORTER NIRC	nitrate transmembrane transporter activity(GO:0015112);secondary active transmembrane transporter activity(GO:0015291);monocarboxylic acid transmembrane transporter activity(GO:0008028)	inorganic anion transport(GO:0015698);nitrogen compound transport(GO:0071705);monocarboxylic acid transport(GO:0015718)	plasma membrane(GO:0005886)	transporter(PC00227)
PTHR30582:SF27	ECOLI|EnsemblGenome=BAA35928|UniProtKB=P75954	L,D-TRANSPEPTIDASE YCFS-RELATED	carboxypeptidase activity(GO:0004180);serine hydrolase activity(GO:0017171)	peptidoglycan biosynthetic process(GO:0009252)	extracellular region(GO:0005576)	cysteine protease(PC00081)
PTHR30006:SF3	ECOLI|EnsemblGenome=BAB96637|UniProtKB=P31550	THIAMINE-BINDING PERIPLASMIC PROTEIN	heterocyclic compound binding(GO:1901363);organic cyclic compound binding(GO:0097159);alcohol binding(GO:0043178);cation binding(GO:0043169);anion binding(GO:0043168)	nitrogen compound transport(GO:0071705);organic cation transport(GO:0015695);vitamin transport(GO:0051180)	outer membrane-bounded periplasmic space(GO:0030288)
PTHR22911:SF132	ECOLI|EnsemblGenome=BAE77367|UniProtKB=P0ABT8	CYSTINE TRANSPORTER YIJE-RELATED			membrane(GO:0016020)	transporter(PC00227)
PTHR22789:SF15	ECOLI|EnsemblGenome=BAB96630|UniProtKB=P08203	L-RIBULOSE-5-PHOSPHATE 4-EPIMERASE ARAD	carbon-carbon lyase activity(GO:0016830)	small molecule catabolic process(GO:0044282);carbohydrate catabolic process(GO:0016052);monosaccharide metabolic process(GO:0005996)	cytosol(GO:0005829)	aldolase(PC00044)
PTHR38043:SF1	ECOLI|EnsemblGenome=BAE77498|UniProtKB=P09127	PROTEIN HEMX
PTHR30573:SF0	ECOLI|EnsemblGenome=BAA35409|UniProtKB=P11458	QUINOLINATE SYNTHASE, CHLOROPLASTIC	iron-sulfur cluster binding(GO:0051536);transferase activity, transferring alkyl or aryl (other than methyl) groups(GO:0016765)	purine nucleotide biosynthetic process(GO:0006164);nicotinamide nucleotide metabolic process(GO:0046496);aspartate metabolic process(GO:0006531)		transferase(PC00220)
PTHR30437:SF5	ECOLI|EnsemblGenome=BAA35239|UniProtKB=P0AFW4	REGULATOR OF NUCLEOSIDE DIPHOSPHATE KINASE		DNA-templated transcription elongation(GO:0006354)
PTHR21599:SF7	ECOLI|EnsemblGenome=BAE77171|UniProtKB=P23524	GLYCERATE 2-KINASE				kinase(PC00137)
PTHR34848:SF1	ECOLI|EnsemblGenome=BAA15810|UniProtKB=P0AE76	BIFUNCTIONAL ADENOSYLCOBALAMIN BIOSYNTHESIS PROTEIN COBU
PTHR45825:SF11	ECOLI|EnsemblGenome=BAE77863|UniProtKB=P0A6U8	ALPHA AMYLASE DOMAIN-CONTAINING PROTEIN
PTHR30027:SF3	ECOLI|EnsemblGenome=BAE77009|UniProtKB=P0AGL7	16S RRNA (URACIL(1498)-N(3))-METHYLTRANSFERASE	rRNA methyltransferase activity(GO:0008649);N-methyltransferase activity(GO:0008170)	rRNA base methylation(GO:0070475)		RNA processing factor(PC00147)
PTHR43295:SF9	ECOLI|EnsemblGenome=BAE77001|UniProtKB=P21170	BIOSYNTHETIC ARGININE DECARBOXYLASE				decarboxylase(PC00089)
PTHR30474:SF1	ECOLI|EnsemblGenome=BAA35277|UniProtKB=P0ABG7	PEPTIDOGLYCAN GLYCOSYLTRANSFERASE MRDB	carbohydrate derivative transmembrane transporter activity(GO:1901505)	cell division(GO:0051301);regulation of cell shape(GO:0008360)	cell division site(GO:0032153);plasma membrane(GO:0005886)
PTHR43445:SF5	ECOLI|EnsemblGenome=BAE78233|UniProtKB=P37773	UDP-N-ACETYLMURAMATE--L-ALANYL-GAMMA-D-GLUTAMYL-MESO-2,6-DIAMINOHEPTANDIOATE LIGASE				ligase(PC00142)
PTHR32309:SF16	ECOLI|EnsemblGenome=BAE77513|UniProtKB=P0AG00	ECA POLYSACCHARIDE CHAIN LENGTH MODULATION PROTEIN	protein tyrosine kinase activity(GO:0004713)		plasma membrane(GO:0005886)	non-receptor tyrosine protein kinase(PC00168)
PTHR10072:SF47	ECOLI|EnsemblGenome=BAA15453|UniProtKB=P77667	PROTEIN SUFA	iron-sulfur cluster binding(GO:0051536)	protein maturation(GO:0051604);iron-sulfur cluster assembly(GO:0016226)	cytosol(GO:0005829)	chaperone(PC00072)
PTHR41533:SF1	ECOLI|EnsemblGenome=BAA35671|UniProtKB=P22525	L,D-TRANSPEPTIDASE YCBB-RELATED				protease(PC00190)
PTHR10060:SF15	ECOLI|EnsemblGenome=BAE77462|UniProtKB=P27859	DEOXYRIBONUCLEASE TATDN1				endodeoxyribonuclease(PC00093)
PTHR43031:SF7	ECOLI|EnsemblGenome=BAE76788|UniProtKB=P37596	NITRIC OXIDE REDUCTASE FLRD-NAD(+) REDUCTASE				oxidoreductase(PC00176)
PTHR10322:SF23	ECOLI|EnsemblGenome=BAB96628|UniProtKB=P21189	DNA POLYMERASE DELTA CATALYTIC SUBUNIT				DNA metabolism protein(PC00009)
PTHR22912:SF93	ECOLI|EnsemblGenome=BAE77349|UniProtKB=P27306	SOLUBLE PYRIDINE NUCLEOTIDE TRANSHYDROGENASE	oxidoreductase activity, acting on a sulfur group of donors(GO:0016667);flavin adenine dinucleotide binding(GO:0050660)	dicarboxylic acid metabolic process(GO:0043648);monocarboxylic acid metabolic process(GO:0032787)	cytosol(GO:0005829)	oxidoreductase(PC00176)
PTHR30157:SF0	ECOLI|EnsemblGenome=BAE77120|UniProtKB=Q46871	NADPH-DEPENDENT FERRIC-CHELATE REDUCTASE				oxidoreductase(PC00176)
PTHR43519:SF1	ECOLI|EnsemblGenome=BAE76044|UniProtKB=P37024	ATP-DEPENDENT RNA HELICASE HRPB				RNA helicase(PC00032)
PTHR11098:SF1	ECOLI|EnsemblGenome=BAA35683|UniProtKB=P18133	NICOTINATE PHOSPHORIBOSYLTRANSFERASE	ligase activity(GO:0016874)	purine nucleotide biosynthetic process(GO:0006164);nicotinamide nucleotide metabolic process(GO:0046496)	cytosol(GO:0005829)	glycosyltransferase(PC00111)
PTHR48023:SF4	ECOLI|EnsemblGenome=BAE76910|UniProtKB=P0AE24	D-XYLOSE-PROTON SYMPORTER-LIKE 2				primary active transporter(PC00068)
PTHR30081:SF1	ECOLI|EnsemblGenome=BAE76188|UniProtKB=P0AG90	PROTEIN TRANSLOCASE SUBUNIT SECD		protein transport(GO:0015031)	plasma membrane(GO:0005886)
PTHR22726:SF1	ECOLI|EnsemblGenome=BAE76724|UniProtKB=P66948	METALLOENDOPEPTIDASE OMA1, MITOCHONDRIAL	metalloendopeptidase activity(GO:0004222)	proteolysis involved in protein catabolic process(GO:0051603)	membrane(GO:0016020)	metalloprotease(PC00153)
PTHR38013:SF1	ECOLI|EnsemblGenome=BAE76233|UniProtKB=P77717	GLYCOPROTEIN_POLYSACCHARIDE METABOLISM
PTHR38444:SF1	ECOLI|EnsemblGenome=BAE76340|UniProtKB=P18393	ENTEROBACTIN BIOSYNTHESIS PROTEIN YBDZ		peptide biosynthetic process(GO:0043043);secondary metabolite biosynthetic process(GO:0044550);siderophore metabolic process(GO:0009237)	cytosol(GO:0005829)
PTHR43297:SF2	ECOLI|EnsemblGenome=BAE77753|UniProtKB=P0AAG0	DIPEPTIDE TRANSPORT ATP-BINDING PROTEIN DPPD				ATP-binding cassette (ABC) transporter(PC00003)
PTHR22789:SF16	ECOLI|EnsemblGenome=BAE77407|UniProtKB=P32169	RHAMNULOSE-1-PHOSPHATE ALDOLASE	carbon-carbon lyase activity(GO:0016830)	small molecule catabolic process(GO:0044282);carbohydrate catabolic process(GO:0016052);monosaccharide metabolic process(GO:0005996)	cytosol(GO:0005829)	aldolase(PC00044)
PTHR30376:SF3	ECOLI|EnsemblGenome=BAE77832|UniProtKB=P0AGB3	RNA POLYMERASE SIGMA FACTOR RPOH				Sigma factor(PC00267)
PTHR23515:SF9	ECOLI|EnsemblGenome=BAA36091|UniProtKB=P10903	NITRATE_NITRITE ANTIPORTER NARK			plasma membrane(GO:0005886)	transporter(PC00227)
PTHR11845:SF13	ECOLI|EnsemblGenome=BAE76684|UniProtKB=P76491	5'-DEOXYNUCLEOTIDASE HDDC2
PTHR11985:SF35	ECOLI|EnsemblGenome=BAA16060|UniProtKB=P0A9C0	ANAEROBIC GLYCEROL-3-PHOSPHATE DEHYDROGENASE SUBUNIT A	oxidoreductase activity, acting on CH-OH group of donors(GO:0016614)	glycerol-3-phosphate metabolic process(GO:0006072);carbohydrate derivative catabolic process(GO:1901136);organophosphate catabolic process(GO:0046434)		dehydrogenase(PC00092)
PTHR43859:SF68	ECOLI|EnsemblGenome=BAA15470|UniProtKB=P38135	MEDIUM-CHAIN FATTY-ACID--COA LIGASE				ligase(PC00142)
PTHR30204:SF67	ECOLI|EnsemblGenome=BAE76603|UniProtKB=P33358	HTH-TYPE TRANSCRIPTIONAL REGULATOR MLRA-RELATED				winged helix/forkhead transcription factor(PC00246)
PTHR22617:SF45	ECOLI|EnsemblGenome=BAA15703|UniProtKB=P0A964	CHEMOTAXIS PROTEIN CHEW		chemotaxis(GO:0006935)	cytosol(GO:0005829)	histidine kinase receptor of two-component system(PC00265)
PTHR15184:SF71	ECOLI|EnsemblGenome=BAE77556|UniProtKB=P0ABB4	ATP SYNTHASE SUBUNIT BETA, MITOCHONDRIAL				ATP synthase(PC00002)
PTHR11715:SF3	ECOLI|EnsemblGenome=BAE76969|UniProtKB=P0A6T9	GLYCINE CLEAVAGE SYSTEM H PROTEIN-RELATED		amino acid catabolic process(GO:0009063);L-amino acid metabolic process(GO:0170033);peptidyl-amino acid modification(GO:0018193);protein maturation(GO:0051604);proteinogenic amino acid metabolic process(GO:0170039)	cytoplasm(GO:0005737)
PTHR14969:SF13	ECOLI|EnsemblGenome=BAA35544|UniProtKB=P75806	AT30094P				phosphatase(PC00181)
PTHR11817:SF3	ECOLI|EnsemblGenome=BAA15445|UniProtKB=P0AD61	AT14039P-RELATED	phosphotransferase activity, alcohol group as acceptor(GO:0016773)	glycolytic process(GO:0006096)	cytoplasm(GO:0005737)	kinase(PC00137)
PTHR30270:SF0	ECOLI|EnsemblGenome=BAE76197|UniProtKB=P0AGG0	THIAMINE-MONOPHOSPHATE KINASE				kinase(PC00137)
PTHR45436:SF3	ECOLI|EnsemblGenome=BAA15795|UniProtKB=P76339	SENSOR HISTIDINE KINASE HPRS		intracellular signal transduction(GO:0035556)	plasma membrane(GO:0005886)	histidine kinase receptor of two-component system(PC00265)
PTHR30041:SF4	ECOLI|EnsemblGenome=BAA16383|UniProtKB=P76569	ARSENATE REDUCTASE				reductase(PC00198)
PTHR22807:SF30	ECOLI|EnsemblGenome=BAA15648|UniProtKB=P76273	28S RRNA (CYTOSINE(4447)-C(5))-METHYLTRANSFERASE-RELATED		RNA methylation(GO:0001510)		RNA methyltransferase(PC00033)
PTHR22911:SF137	ECOLI|EnsemblGenome=BAE77482|UniProtKB=P27844	SOLUTE CARRIER FAMILY 35 MEMBER G2-RELATED			membrane(GO:0016020)	transporter(PC00227)
PTHR33885:SF3	ECOLI|EnsemblGenome=BAA14875|UniProtKB=P0AFN2	PHAGE SHOCK PROTEIN C
PTHR38831:SF1	ECOLI|EnsemblGenome=BAE77959|UniProtKB=P45762	TYPE II SECRETION SYSTEM PROTEIN K-RELATED
PTHR30607:SF2	ECOLI|EnsemblGenome=BAA35356|UniProtKB=P03959	POTASSIUM-TRANSPORTING ATPASE POTASSIUM-BINDING SUBUNIT	P-type ion transporter activity(GO:0015662);potassium ion transmembrane transporter activity(GO:0015079);ATPase-coupled monoatomic cation transmembrane transporter activity(GO:0019829)	potassium ion transmembrane transport(GO:0071805)	plasma membrane(GO:0005886)	primary active transporter(PC00068)
PTHR21666:SF270	ECOLI|EnsemblGenome=BAE77679|UniProtKB=P37690	MUREIN HYDROLASE ACTIVATOR ENVC	metalloendopeptidase activity(GO:0004222)			metalloprotease(PC00153)
PTHR30231:SF37	ECOLI|EnsemblGenome=BAE76547|UniProtKB=P0AEK0	EXODEOXYRIBONUCLEASE 10	3'-5' exonuclease activity(GO:0008408)	DNA repair(GO:0006281);DNA-templated DNA replication(GO:0006261)	cytosol(GO:0005829)	DNA metabolism protein(PC00009)
PTHR34128:SF2	ECOLI|EnsemblGenome=BAE76660|UniProtKB=P69490	CYTOCHROME C-TYPE BIOGENESIS PROTEIN CCME HOMOLOG, MITOCHONDRIAL
PTHR30502:SF4	ECOLI|EnsemblGenome=BAE77173|UniProtKB=P23522	5-KETO-4-DEOXY-D-GLUCARATE ALDOLASE	carbon-carbon lyase activity(GO:0016830)		cytoplasm(GO:0005737)	aldolase(PC00044)
PTHR30265:SF2	ECOLI|EnsemblGenome=BAE77338|UniProtKB=P0AFG0	TRANSCRIPTION TERMINATION_ANTITERMINATION PROTEIN NUSG			cytosol(GO:0005829)
PTHR33121:SF73	ECOLI|EnsemblGenome=BAA15984|UniProtKB=P76446	CYCLIC DI-GMP PHOSPHODIESTERASE PDEN-RELATED				phosphodiesterase(PC00185)
PTHR32322:SF2	ECOLI|EnsemblGenome=BAA15786|UniProtKB=P0AA70	EAMA DOMAIN-CONTAINING PROTEIN				transporter(PC00227)
PTHR48228:SF6	ECOLI|EnsemblGenome=BAB96607|UniProtKB=P31572	L-CARNITINE COA-TRANSFERASE				transferase(PC00220)
PTHR43396:SF3	ECOLI|EnsemblGenome=BAA16460|UniProtKB=P24232	FLAVOHEMOPROTEIN	dioxygenase activity(GO:0051213);flavin adenine dinucleotide binding(GO:0050660);oxidoreductase activity, acting on paired donors, with incorporation or reduction of molecular oxygen(GO:0016705)	cellular nitrogen compound catabolic process(GO:0044270);cellular response to stress(GO:0033554);cellular response to chemical stimulus(GO:0070887)	intracellular anatomical structure(GO:0005622)	transporter(PC00227)
PTHR10229:SF0	ECOLI|EnsemblGenome=BAE78174|UniProtKB=P25519	GTP-BINDING PROTEIN 6-RELATED	ribosome binding(GO:0043022)		cytoplasm(GO:0005737)
PTHR12992:SF11	ECOLI|EnsemblGenome=BAA15620|UniProtKB=P43337	MITOCHONDRIAL COENZYME A DIPHOSPHATASE NUDT8				phosphatase(PC00181)
PTHR11409:SF43	ECOLI|EnsemblGenome=BAA15374|UniProtKB=P22333	ADENOSINE DEAMINASE	adenosine deaminase activity(GO:0004000)	small molecule biosynthetic process(GO:0044283);adenosine metabolic process(GO:0046085);purine nucleoside catabolic process(GO:0006152);nucleobase-containing compound biosynthetic process(GO:0034654);carbohydrate derivative biosynthetic process(GO:1901137);purine nucleobase metabolic process(GO:0006144);purine-containing compound biosynthetic process(GO:0072522)	cytosol(GO:0005829)	deaminase(PC00088)
PTHR30005:SF14	ECOLI|EnsemblGenome=BAA16390|UniProtKB=P0AFL6	EXOPOLYPHOSPHATASE	exopolyphosphatase activity(GO:0004309)	organic substance catabolic process(GO:1901575);phosphorus metabolic process(GO:0006793);cellular catabolic process(GO:0044248);oxoacid metabolic process(GO:0043436)		phosphatase(PC00181)
PTHR11780:SF10	ECOLI|EnsemblGenome=BAA16113|UniProtKB=P31979	NADH DEHYDROGENASE [UBIQUINONE] FLAVOPROTEIN 1, MITOCHONDRIAL				oxidoreductase(PC00176)
PTHR43091:SF1	ECOLI|EnsemblGenome=BAA35899|UniProtKB=P0A6R0	BETA-KETOACYL-[ACYL-CARRIER-PROTEIN] SYNTHASE III, CHLOROPLASTIC				acetyltransferase(PC00038)
PTHR43406:SF1	ECOLI|EnsemblGenome=BAA14792|UniProtKB=P0A877	TRYPTOPHAN SYNTHASE ALPHA CHAIN, CHLOROPLASTIC	hydro-lyase activity(GO:0016836)	aromatic amino acid family biosynthetic process(GO:0009073);alpha-amino acid biosynthetic process(GO:1901607);cellular nitrogen compound biosynthetic process(GO:0044271);heterocycle biosynthetic process(GO:0018130);amino acid biosynthetic process(GO:0008652);biogenic amine metabolic process(GO:0006576)	cytosol(GO:0005829)	lyase(PC00144)
PTHR42770:SF1	ECOLI|EnsemblGenome=BAA15842|UniProtKB=P0AA47	LOW-AFFINITY PUTRESCINE IMPORTER PLAP				amino acid transporter(PC00046)
PTHR43840:SF41	ECOLI|EnsemblGenome=BAE77395|UniProtKB=P69380	CATION-EFFLUX PUMP FIEF	efflux transmembrane transporter activity(GO:0015562);active monoatomic ion transmembrane transporter activity(GO:0022853);metal ion transmembrane transporter activity(GO:0046873);secondary active transmembrane transporter activity(GO:0015291)	inorganic ion homeostasis(GO:0098771);intracellular monoatomic cation homeostasis(GO:0030003)	plasma membrane(GO:0005886)	transporter(PC00227)
PTHR22789:SF8	ECOLI|EnsemblGenome=BAE77710|UniProtKB=P37680	L-RIBULOSE-5-PHOSPHATE 4-EPIMERASE SGBE	carbon-carbon lyase activity(GO:0016830)	small molecule catabolic process(GO:0044282);carbohydrate catabolic process(GO:0016052);monosaccharide metabolic process(GO:0005996)	cytosol(GO:0005829)	aldolase(PC00044)
PTHR42709:SF2	ECOLI|EnsemblGenome=BAE76613|UniProtKB=P33366	INNER MEMBRANE PROTEIN YOHD			plasma membrane(GO:0005886)	phosphatase(PC00181)
PTHR30136:SF7	ECOLI|EnsemblGenome=BAA15635|UniProtKB=P76268	HTH-TYPE TRANSCRIPTIONAL REGULATOR KDGR-RELATED	DNA binding(GO:0003677);DNA-binding transcription factor activity(GO:0003700)	negative regulation of DNA-templated transcription(GO:0045892)		winged helix/forkhead transcription factor(PC00246)
PTHR11469:SF1	ECOLI|EnsemblGenome=BAE78027|UniProtKB=P0A6T1	GLUCOSE-6-PHOSPHATE ISOMERASE	monosaccharide binding(GO:0048029);isomerase activity(GO:0016853)	hexose biosynthetic process(GO:0019319);glucose 6-phosphate metabolic process(GO:0051156);glycolytic process(GO:0006096);glucose metabolic process(GO:0006006)	cytosol(GO:0005829)	isomerase(PC00135)
PTHR19136:SF81	ECOLI|EnsemblGenome=BAE77451|UniProtKB=P32173	MOLYBDENUM COFACTOR GUANYLYLTRANSFERASE	nucleotidyltransferase activity(GO:0016779)			transferase(PC00220)
PTHR17224:SF1	ECOLI|EnsemblGenome=BAA36062|UniProtKB=P0A7D1	PEPTIDYL-TRNA HYDROLASE	catalytic activity, acting on RNA(GO:0140098);carboxylic ester hydrolase activity(GO:0052689)			esterase(PC00097)
PTHR43110:SF1	ECOLI|EnsemblGenome=BAA14906|UniProtKB=P0A862	THIOL PEROXIDASE				peroxidase(PC00180)
PTHR47959:SF13	ECOLI|EnsemblGenome=BAA35457|UniProtKB=P25888	ATP-DEPENDENT RNA HELICASE RHLE	helicase activity(GO:0004386);catalytic activity, acting on RNA(GO:0140098)		cytosol(GO:0005829)	RNA helicase(PC00032)
PTHR38097:SF2	ECOLI|EnsemblGenome=BAA16535|UniProtKB=P0ACG1	DNA-BINDING PROTEIN STPA
PTHR33908:SF3	ECOLI|EnsemblGenome=BAE76674|UniProtKB=P76473	UNDECAPRENYL PHOSPHATE-ALPHA-4-AMINO-4-DEOXY-L-ARABINOSE ARABINOSYL TRANSFERASE	pentosyltransferase activity(GO:0016763)	response to chemical(GO:0042221)	plasma membrane(GO:0005886)	transferase(PC00220)
PTHR43699:SF1	ECOLI|EnsemblGenome=BAA15448|UniProtKB=P05194	3-DEHYDROQUINATE DEHYDRATASE	hydro-lyase activity(GO:0016836)	monocarboxylic acid biosynthetic process(GO:0072330);organic hydroxy compound biosynthetic process(GO:1901617);organic cyclic compound biosynthetic process(GO:1901362);aromatic compound biosynthetic process(GO:0019438)		dehydratase(PC00091)
PTHR30071:SF1	ECOLI|EnsemblGenome=BAE76662|UniProtKB=P0ABM1	CYTOCHROME B_B6 PROTEIN-RELATED			plasma membrane(GO:0005886)
PTHR39559:SF1	ECOLI|EnsemblGenome=BAE78018|UniProtKB=P11071	ISOCITRATE DEHYDROGENASE KINASE_PHOSPHATASE
PTHR18968:SF13	ECOLI|EnsemblGenome=BAB96646|UniProtKB=P00893	ACETOLACTATE SYNTHASE CATALYTIC SUBUNIT, MITOCHONDRIAL	flavin adenine dinucleotide binding(GO:0050660);transferase activity(GO:0016740)	alpha-amino acid biosynthetic process(GO:1901607);branched-chain amino acid biosynthetic process(GO:0009082)	transferase complex(GO:1990234);cytoplasm(GO:0005737)	ligase(PC00142)
PTHR48111:SF17	ECOLI|EnsemblGenome=BAA16251|UniProtKB=P0AE39	TRANSCRIPTIONAL REGULATORY PROTEIN YPDB	molecular transducer activity(GO:0060089);transcription cis-regulatory region binding(GO:0000976)	regulation of DNA-templated transcription(GO:0006355)	protein-DNA complex(GO:0032993);cytosol(GO:0005829)	winged helix/forkhead transcription factor(PC00246)
PTHR14025:SF29	ECOLI|EnsemblGenome=BAA35929|UniProtKB=P30958	TRANSCRIPTION-REPAIR-COUPLING FACTOR				DNA metabolism protein(PC00009)
PTHR30450:SF8	ECOLI|EnsemblGenome=BAA77875|UniProtKB=P31547	D-METHIONINE TRANSPORT SYSTEM PERMEASE PROTEIN METI		amino acid transport(GO:0006865)	plasma membrane(GO:0005886)	ATP-binding cassette (ABC) transporter(PC00003)
PTHR30447:SF0	ECOLI|EnsemblGenome=BAE77385|UniProtKB=P0A9C9,ECOLI|EnsemblGenome=BAE76994|UniProtKB=P21437	FRUCTOSE-1,6-BISPHOSPHATASE 1 CLASS 2-RELATED	sugar-phosphatase activity(GO:0050308)	hexose biosynthetic process(GO:0019319);organophosphate metabolic process(GO:0019637);carbohydrate derivative metabolic process(GO:1901135);glucose metabolic process(GO:0006006);phosphate-containing compound metabolic process(GO:0006796)	cytosol(GO:0005829)	carbohydrate phosphatase(PC00066)
PTHR30218:SF0	ECOLI|EnsemblGenome=BAA16389|UniProtKB=P0A7B1	POLYPHOSPHATE KINASE				kinase(PC00137)
PTHR32502:SF2	ECOLI|EnsemblGenome=BAE77179|UniProtKB=P0C8K0	D-TAGATOSE-1,6-BISPHOSPHATE ALDOLASE SUBUNIT KBAZ		carbohydrate transmembrane transport(GO:0034219);import across plasma membrane(GO:0098739)	plasma membrane(GO:0005886)	transporter(PC00227)
PTHR38594:SF1	ECOLI|EnsemblGenome=BAA36055|UniProtKB=P37349	PEP-DEPENDENT DIHYDROXYACETONE KINASE, PHOSPHORYL DONOR SUBUNIT DHAM				kinase(PC00137)
PTHR43214:SF22	ECOLI|EnsemblGenome=BAE77624|UniProtKB=P0AGA6	TRANSCRIPTIONAL REGULATORY PROTEIN UHPA				winged helix/forkhead transcription factor(PC00246)
PTHR12169:SF6	ECOLI|EnsemblGenome=BAE77275|UniProtKB=P64612	AFG1-LIKE ATPASE	ATP hydrolysis activity(GO:0016887)		cytoplasm(GO:0005737)
PTHR36508:SF1	ECOLI|EnsemblGenome=BAE77943|UniProtKB=P0A8R4	PROTEIN SLYX
PTHR39586:SF1	ECOLI|EnsemblGenome=BAE76864|UniProtKB=Q46919	CYTOPLASMIC PROTEIN		cellular process(GO:0009987)
PTHR42771:SF12	ECOLI|EnsemblGenome=BAE76343|UniProtKB=P23878	FE(3+) DICITRATE TRANSPORT ATP-BINDING PROTEIN FECE-RELATED				ATP-binding cassette (ABC) transporter(PC00003)
PTHR30486:SF6	ECOLI|EnsemblGenome=BAE77013|UniProtKB=P52052	TYPE IV PILUS RETRACTATION ATPASE PILT
PTHR36917:SF1	ECOLI|EnsemblGenome=BAA14786|UniProtKB=P0A710	INNER MEMBRANE-SPANNING PROTEIN YCIB			plasma membrane(GO:0005886)
PTHR30250:SF10	ECOLI|EnsemblGenome=BAA15899|UniProtKB=P77377	LIPOPOLYSACCHARIDE BIOSYNTHESIS PROTEIN WZXC			plasma membrane(GO:0005886)	transporter(PC00227)
PTHR43174:SF2	ECOLI|EnsemblGenome=BAE77512|UniProtKB=P27828	UDP-N-ACETYLGLUCOSAMINE 2-EPIMERASE				epimerase/racemase(PC00096)
PTHR11846:SF0	ECOLI|EnsemblGenome=BAE78178|UniProtKB=P0A7D4	ADENYLOSUCCINATE SYNTHETASE	ligase activity(GO:0016874)	purine ribonucleotide biosynthetic process(GO:0009152);IMP metabolic process(GO:0046040)	cytoplasm(GO:0005737)	ligase(PC00142)
PTHR43124:SF5	ECOLI|EnsemblGenome=BAE77631|UniProtKB=P0ADL1	PURINE RIBONUCLEOSIDE EFFLUX PUMP NEPI	transmembrane transporter activity(GO:0022857)	transmembrane transport(GO:0055085)	plasma membrane(GO:0005886)	transporter(PC00227)
PTHR43827:SF3	ECOLI|EnsemblGenome=BAA77878|UniProtKB=P30863	NADP-DEPENDENT OXIDOREDUCTASE DOMAIN-CONTAINING PROTEIN	oxidoreductase activity, acting on the CH-OH group of donors, NAD or NADP as acceptor(GO:0016616)			reductase(PC00198)
PTHR43620:SF7	ECOLI|EnsemblGenome=BAA16058|UniProtKB=P09394	GLYCEROPHOSPHODIESTER PHOSPHODIESTERASE GDPD5-RELATED	phosphoric diester hydrolase activity(GO:0008081)			phosphodiesterase(PC00185)
PTHR47314:SF1	ECOLI|EnsemblGenome=BAE78035|UniProtKB=P02916	MALTOSE_MALTODEXTRIN TRANSPORT SYSTEM PERMEASE PROTEIN MALF	ATPase-coupled transmembrane transporter activity(GO:0042626);carbohydrate transmembrane transporter activity(GO:0015144)	carbohydrate transport(GO:0008643);macromolecule localization(GO:0033036)	ATP-binding cassette (ABC) transporter complex(GO:0043190)
PTHR10061:SF1	ECOLI|EnsemblGenome=BAE76631|UniProtKB=P33018	S-FORMYLGLUTATHIONE HYDROLASE YEIG	thiolester hydrolase activity(GO:0016790)		cytosol(GO:0005829)	serine protease(PC00203)
PTHR30525:SF0	ECOLI|EnsemblGenome=BAA77848|UniProtKB=P45568	1-DEOXY-D-XYLULOSE 5-PHOSPHATE REDUCTOISOMERASE, CHLOROPLASTIC	nucleotide binding(GO:0000166);transition metal ion binding(GO:0046914);oxidoreductase activity, acting on the CH-OH group of donors, NAD or NADP as acceptor(GO:0016616);anion binding(GO:0043168)	phospholipid biosynthetic process(GO:0008654);carbohydrate derivative metabolic process(GO:1901135);terpenoid biosynthetic process(GO:0016114)		oxidoreductase(PC00176)
PTHR37809:SF1	ECOLI|EnsemblGenome=BAA35640|UniProtKB=P75838	RIBOSOMAL PROTEIN S12 METHYLTHIOTRANSFERASE ACCESSORY FACTOR YCAO				chaperone(PC00072)
PTHR43639:SF6	ECOLI|EnsemblGenome=BAA15344|UniProtKB=P0AFS3	DIHYDROMONAPTERIN REDUCTASE				oxidoreductase(PC00176)
PTHR21581:SF6	ECOLI|EnsemblGenome=BAA35542|UniProtKB=P08506	TRAFFICKING PROTEIN PARTICLE COMPLEX SUBUNIT 12				serine protease(PC00203)
PTHR43266:SF2	ECOLI|EnsemblGenome=BAE76904|UniProtKB=P39196	MAJOR FACILITATOR SUPERFAMILY (MFS) PROFILE DOMAIN-CONTAINING PROTEIN
PTHR43719:SF27	ECOLI|EnsemblGenome=BAE77254|UniProtKB=P0AEC3	AEROBIC RESPIRATION CONTROL SENSOR PROTEIN ARCB				histidine kinase receptor of two-component system(PC00265)
PTHR30606:SF9	ECOLI|EnsemblGenome=BAA35852|UniProtKB=P0ACV0	LIPID A BIOSYNTHESIS LAUROYLTRANSFERASE				acyltransferase(PC00042)
PTHR10256:SF0	ECOLI|EnsemblGenome=BAA15552|UniProtKB=P16456	INACTIVE SELENIDE, WATER DIKINASE-LIKE PROTEIN-RELATED	kinase activity(GO:0016301)	L-amino acid biosynthetic process(GO:0170034);proteinogenic amino acid biosynthetic process(GO:0170038)	cytoplasm(GO:0005737)	transferase(PC00220)
PTHR45526:SF1	ECOLI|EnsemblGenome=BAA35256|UniProtKB=P0AEF4,ECOLI|EnsemblGenome=BAE78126|UniProtKB=P0AD01	TRANSCRIPTIONAL REGULATORY PROTEIN DCUR-RELATED	molecular transducer activity(GO:0060089)			DNA-binding transcription factor(PC00218)
PTHR13929:SF0	ECOLI|EnsemblGenome=BAE77380|UniProtKB=P32166	UBIA PRENYLTRANSFERASE DOMAIN-CONTAINING PROTEIN 1	prenyltransferase activity(GO:0004659)	ubiquinone biosynthetic process(GO:0006744)		transferase(PC00220)
PTHR12192:SF2	ECOLI|EnsemblGenome=BAA36076|UniProtKB=P39163	GLUTATHIONE-SPECIFIC GAMMA-GLUTAMYLCYCLOTRANSFERASE 2	lyase activity(GO:0016829)	peptide catabolic process(GO:0043171);sulfur compound catabolic process(GO:0044273);glutathione metabolic process(GO:0006749)	cytoplasm(GO:0005737)
PTHR42850:SF11	ECOLI|EnsemblGenome=BAB96617|UniProtKB=P05637	BIS(5'-NUCLEOSYL)-TETRAPHOSPHATASE [SYMMETRICAL]	phosphatase activity(GO:0016791);pyrophosphatase activity(GO:0016462)	RNA decapping(GO:0110154)	cytoplasm(GO:0005737)	phosphatase(PC00181)
PTHR43586:SF8	ECOLI|EnsemblGenome=BAE76882|UniProtKB=Q46925	CYSTEINE DESULFURASE 1, CHLOROPLASTIC				lyase(PC00144)
PTHR34596:SF2	ECOLI|EnsemblGenome=BAA35329|UniProtKB=P75733	CHITOPORIN	wide pore channel activity(GO:0022829)
PTHR30561:SF9	ECOLI|EnsemblGenome=BAE76676|UniProtKB=P76474	4-AMINO-4-DEOXY-L-ARABINOSE-PHOSPHOUNDECAPRENOL FLIPPASE SUBUNIT ARNF-RELATED	transmembrane transporter activity(GO:0022857)	transmembrane transport(GO:0055085)	plasma membrane(GO:0005886)	transporter(PC00227)
PTHR30385:SF7	ECOLI|EnsemblGenome=BAA15742|UniProtKB=P0AEM6	RNA POLYMERASE SIGMA FACTOR FLIA		regulation of DNA-templated transcription(GO:0006355)		Sigma factor(PC00267)
PTHR43853:SF11	ECOLI|EnsemblGenome=BAE77458|UniProtKB=P21151	3-KETOACYL-COA THIOLASE FADA	acyltransferase activity, transferring groups other than amino-acyl groups(GO:0016747)	aromatic compound catabolic process(GO:0019439);fatty acid beta-oxidation(GO:0006635);organic cyclic compound catabolic process(GO:1901361);cellular response to chemical stimulus(GO:0070887)		acetyltransferase(PC00038)
PTHR42760:SF96	ECOLI|EnsemblGenome=BAA35901|UniProtKB=P0AEK2	3-OXOACYL-[ACYL-CARRIER-PROTEIN] REDUCTASE FABG	oxidoreductase activity, acting on the CH-OH group of donors, NAD or NADP as acceptor(GO:0016616)	fatty acid biosynthetic process(GO:0006633)		oxidoreductase(PC00176)
PTHR11048:SF28	ECOLI|EnsemblGenome=BAE78042|UniProtKB=P0AGK1	4-HYDROXYBENZOATE POLYPRENYLTRANSFERASE, MITOCHONDRIAL	transferase activity(GO:0016740)		plasma membrane(GO:0005886)	acyltransferase(PC00042)
PTHR30614:SF42	ECOLI|EnsemblGenome=BAA35306|UniProtKB=P0AER3	GLUTAMATE_ASPARTATE IMPORT PERMEASE PROTEIN GLTJ		amino acid transport(GO:0006865)	plasma membrane(GO:0005886)	amino acid transporter(PC00046)
PTHR43717:SF1	ECOLI|EnsemblGenome=BAE76787|UniProtKB=Q46877	ANAEROBIC NITRIC OXIDE REDUCTASE FLAVORUBREDOXIN				oxidoreductase(PC00176)
PTHR46494:SF3	ECOLI|EnsemblGenome=BAE76406|UniProtKB=P64423	ZINC TRANSPORT PROTEIN ZNTB	magnesium ion binding(GO:0000287);transition metal ion binding(GO:0046914);metal ion transmembrane transporter activity(GO:0046873)		plasma membrane(GO:0005886)	primary active transporter(PC00068)
PTHR10695:SF46	ECOLI|EnsemblGenome=BAE76040|UniProtKB=P0A6I9	BIFUNCTIONAL COENZYME A SYNTHASE-RELATED	phosphotransferase activity, alcohol group as acceptor(GO:0016773);kinase activity(GO:0016301)	purine ribonucleotide biosynthetic process(GO:0009152)		kinase(PC00137)
PTHR30295:SF0	ECOLI|EnsemblGenome=BAE77955|UniProtKB=P0ABD3	BACTERIOFERRITIN	oxidoreductase activity, acting on metal ions(GO:0016722);iron ion binding(GO:0005506);heme binding(GO:0020037)	intracellular iron ion homeostasis(GO:0006879);maintenance of location in cell(GO:0051651)	cytosol(GO:0005829)	storage protein(PC00210)
PTHR43095:SF3	ECOLI|EnsemblGenome=BAE77713|UniProtKB=P37677	L-XYLULOSE_3-KETO-L-GULONATE KINASE				carbohydrate kinase(PC00065)
PTHR43267:SF1	ECOLI|EnsemblGenome=BAE76884|UniProtKB=Q46927	TRNA THREONYLCARBAMOYLADENOSINE DEHYDRATASE	hydro-lyase activity(GO:0016836);catalytic activity, acting on RNA(GO:0140098)	tRNA modification(GO:0006400)		ligase(PC00142)
PTHR30026:SF20	ECOLI|EnsemblGenome=BAE77091|UniProtKB=P02930	OUTER MEMBRANE PROTEIN TOLC	wide pore channel activity(GO:0022829);efflux transmembrane transporter activity(GO:0015562)		transmembrane transporter complex(GO:1902495)	transporter(PC00227)
PTHR43792:SF8	ECOLI|EnsemblGenome=BAA35874|UniProtKB=P0A948	[RIBOSOMAL PROTEIN US5]-ALANINE N-ACETYLTRANSFERASE
PTHR32092:SF5	ECOLI|EnsemblGenome=BAA15515|UniProtKB=P17411	6-PHOSPHO-BETA-GLUCOSIDASE				glucosidase(PC00108)
PTHR32303:SF10	ECOLI|EnsemblGenome=BAA16398|UniProtKB=P77774	OUTER MEMBRANE PROTEIN ASSEMBLY FACTOR BAMB				dehydrogenase(PC00092)
PTHR42929:SF3	ECOLI|EnsemblGenome=BAA35567|UniProtKB=P31135	PUTRESCINE TRANSPORT SYSTEM PERMEASE PROTEIN POTH				ATP-binding cassette (ABC) transporter(PC00003)
PTHR30386:SF18	ECOLI|EnsemblGenome=BAE77696|UniProtKB=P0AFV0	INNER MEMBRANE PROTEIN YIAV-RELATED				transporter(PC00227)
PTHR43420:SF51	ECOLI|EnsemblGenome=BAE77745|UniProtKB=P37664	PEPTIDYL-LYSINE N-ACETYLTRANSFERASE YIAC				acetyltransferase(PC00038)
PTHR43418:SF2	ECOLI|EnsemblGenome=BAA14798|UniProtKB=P00904	BIFUNCTIONAL PROTEIN TRPGD	pentosyltransferase activity(GO:0016763);carbon-carbon lyase activity(GO:0016830)	aromatic amino acid family biosynthetic process(GO:0009073);alpha-amino acid biosynthetic process(GO:1901607);cellular nitrogen compound biosynthetic process(GO:0044271);heterocycle biosynthetic process(GO:0018130);amino acid biosynthetic process(GO:0008652);biogenic amine metabolic process(GO:0006576)	cytosol(GO:0005829)
PTHR43356:SF3	ECOLI|EnsemblGenome=BAA16136|UniProtKB=P0A9M8	PHOSPHATE ACETYLTRANSFERASE				acetyltransferase(PC00038)
PTHR21075:SF0	ECOLI|EnsemblGenome=BAE78237|UniProtKB=P28903	ANAEROBIC RIBONUCLEOSIDE-TRIPHOSPHATE REDUCTASE	oxidoreductase activity(GO:0016491)	nucleotide biosynthetic process(GO:0009165);carbohydrate derivative biosynthetic process(GO:1901137)	catalytic complex(GO:1902494);cytoplasm(GO:0005737)	reductase(PC00198)
PTHR13748:SF46	ECOLI|EnsemblGenome=BAA15982|UniProtKB=P33030	ZINC CHAPERONE YEIR			cytoplasm(GO:0005737)
PTHR11472:SF59	ECOLI|EnsemblGenome=BAA35465|UniProtKB=P27296	ATP-DEPENDENT DNA HELICASE DING	DNA helicase activity(GO:0003678);catalytic activity, acting on RNA(GO:0140098);iron-sulfur cluster binding(GO:0051536)	DNA repair(GO:0006281);cellular response to extracellular stimulus(GO:0031668);DNA duplex unwinding(GO:0032508)		DNA helicase(PC00011)
PTHR34148:SF1	ECOLI|EnsemblGenome=BAA15809|UniProtKB=P36561	ADENOSYLCOBINAMIDE-GDP RIBAZOLETRANSFERASE		small molecule biosynthetic process(GO:0044283);cellular nitrogen compound biosynthetic process(GO:0044271);heterocycle biosynthetic process(GO:0018130);organic cyclic compound biosynthetic process(GO:1901362);organonitrogen compound biosynthetic process(GO:1901566);tetrapyrrole metabolic process(GO:0033013);aromatic compound biosynthetic process(GO:0019438)		transferase(PC00220)
PTHR47963:SF8	ECOLI|EnsemblGenome=BAE77208|UniProtKB=P0A9P6	ATP-DEPENDENT RNA HELICASE DEAD	RNA binding(GO:0003723);helicase activity(GO:0004386);catalytic activity, acting on RNA(GO:0140098)			RNA helicase(PC00032)
PTHR30074:SF5	ECOLI|EnsemblGenome=BAA15125|UniProtKB=P0AEK7	FORMATE DEHYDROGENASE, NITRATE-INDUCIBLE, CYTOCHROME B556(FDN) SUBUNIT	oxidoreductase activity(GO:0016491)	anaerobic respiration(GO:0009061);monocarboxylic acid metabolic process(GO:0032787)	oxidoreductase complex(GO:1990204);plasma membrane(GO:0005886)	dehydrogenase(PC00092)
PTHR43170:SF5	ECOLI|EnsemblGenome=BAB96673|UniProtKB=P60560	GMP REDUCTASE				reductase(PC00198)
PTHR42681:SF1	ECOLI|EnsemblGenome=BAA35900|UniProtKB=P0AAI9	MALONYL-COA-ACYL CARRIER PROTEIN TRANSACYLASE, MITOCHONDRIAL	acyltransferase activity, transferring groups other than amino-acyl groups(GO:0016747)	fatty acid biosynthetic process(GO:0006633)
PTHR43727:SF2	ECOLI|EnsemblGenome=BAE76907|UniProtKB=P00861	GROUP IV DECARBOXYLASE	carboxy-lyase activity(GO:0016831)	dicarboxylic acid metabolic process(GO:0043648);lysine biosynthetic process(GO:0009085)		decarboxylase(PC00089)
PTHR30468:SF1	ECOLI|EnsemblGenome=BAE76149|UniProtKB=P37610	ALPHA-KETOGLUTARATE-DEPENDENT SULFONATE DIOXYGENASE	2-oxoglutarate-dependent dioxygenase activity(GO:0016706)		cytoplasm(GO:0005737)	oxygenase(PC00177)
PTHR43341:SF1	ECOLI|EnsemblGenome=BAE76633|UniProtKB=P25737	GENERAL AMINO-ACID PERMEASE GAP1	amino acid transmembrane transporter activity(GO:0015171)	amino acid transmembrane transport(GO:0003333)	membrane(GO:0016020)	amino acid transporter(PC00046)
PTHR33991:SF1	ECOLI|EnsemblGenome=BAE76741|UniProtKB=P0A7H3	DNA REPAIR PROTEIN RECO		double-strand break repair(GO:0006302)	intracellular non-membrane-bounded organelle(GO:0043232)	DNA metabolism protein(PC00009)
PTHR42903:SF1	ECOLI|EnsemblGenome=BAA35719|UniProtKB=P0AB12	INNER MEMBRANE PROTEIN YCCF			plasma membrane(GO:0005886)
PTHR43293:SF1	ECOLI|EnsemblGenome=BAA15447|UniProtKB=P37766	ACETATE COA-TRANSFERASE YDIF				transferase(PC00220)
PTHR42770:SF11	ECOLI|EnsemblGenome=BAE76265|UniProtKB=P77400	INNER MEMBRANE TRANSPORT PROTEIN YBAT				amino acid transporter(PC00046)
PTHR42959:SF1	ECOLI|EnsemblGenome=BAE76789|UniProtKB=P30131	CARBAMOYLTRANSFERASE HYPF	zinc ion binding(GO:0008270);transferase activity, transferring one-carbon groups(GO:0016741)	protein maturation(GO:0051604)		transferase(PC00220)
PTHR43622:SF7	ECOLI|EnsemblGenome=BAE77902|UniProtKB=P07639	3-DEHYDROQUINATE SYNTHASE, CHLOROPLASTIC	carbon-oxygen lyase activity(GO:0016835)	aromatic amino acid family biosynthetic process(GO:0009073)		lyase(PC00144)
PTHR30443:SF0	ECOLI|EnsemblGenome=BAE78116|UniProtKB=P30845	PHOSPHOETHANOLAMINE TRANSFERASE EPTA	phosphotransferase activity, phosphate group as acceptor(GO:0016776)	lipopolysaccharide biosynthetic process(GO:0009103);oligosaccharide biosynthetic process(GO:0009312)	plasma membrane(GO:0005886)
PTHR43708:SF4	ECOLI|EnsemblGenome=BAA35876|UniProtKB=P75931	OXIDOREDUCTASE YCEM-RELATED				oxidoreductase(PC00176)
PTHR43489:SF13	ECOLI|EnsemblGenome=BAE76286|UniProtKB=P30147	HYDROXYPYRUVATE ISOMERASE	isomerase activity(GO:0016853)	monocarboxylic acid metabolic process(GO:0032787)		isomerase(PC00135)
PTHR30100:SF1	ECOLI|EnsemblGenome=BAA35898|UniProtKB=P27247	PHOSPHATE ACYLTRANSFERASE				transferase(PC00220)
PTHR21363:SF0	ECOLI|EnsemblGenome=BAA16485|UniProtKB=P07023	PREPHENATE DEHYDROGENASE [NADP(+)]	nucleotide binding(GO:0000166);oxidoreductase activity, acting on the CH-CH group of donors, NAD or NADP as acceptor(GO:0016628);anion binding(GO:0043168)	aromatic amino acid family biosynthetic process(GO:0009073);alpha-amino acid biosynthetic process(GO:1901607);tyrosine metabolic process(GO:0006570)		dehydrogenase(PC00092)
PTHR10815:SF5	ECOLI|EnsemblGenome=BAA14928|UniProtKB=P0AFH0	METHYLATED-DNA--PROTEIN-CYSTEINE METHYLTRANSFERASE				DNA methyltransferase(PC00013)
PTHR30559:SF0	ECOLI|EnsemblGenome=BAE76989|UniProtKB=P0AB71	FRUCTOSE-BISPHOSPHATE ALDOLASE			cytosol(GO:0005829)	aldolase(PC00044)
PTHR30524:SF0	ECOLI|EnsemblGenome=BAA15204|UniProtKB=P0A6L7,ECOLI|EnsemblGenome=BAE77693|UniProtKB=P09424	ALTRONATE OXIDOREDUCTASE-RELATED				oxidoreductase(PC00176)
PTHR39583:SF2	ECOLI|EnsemblGenome=BAE77960|UniProtKB=P45761	TYPE II SECRETION SYSTEM PROTEIN J
PTHR43097:SF5	ECOLI|EnsemblGenome=BAA35328|UniProtKB=P00962	GLUTAMATE--TRNA LIGASE	catalytic activity, acting on RNA(GO:0140098);ligase activity(GO:0016874)	amino acid metabolic process(GO:0006520);tRNA metabolic process(GO:0006399);translation(GO:0006412)	cytosol(GO:0005829)	aminoacyl-tRNA synthetase(PC00047)
PTHR48094:SF20	ECOLI|EnsemblGenome=BAA15794|UniProtKB=P31658	PROTEIN_NUCLEIC ACID DEGLYCASE 1	hydro-lyase activity(GO:0016836)	small molecule catabolic process(GO:0044282);organic substance catabolic process(GO:1901575);cellular catabolic process(GO:0044248);organic hydroxy compound metabolic process(GO:1901615);monocarboxylic acid metabolic process(GO:0032787)	cytoplasm(GO:0005737)
PTHR23501:SF36	ECOLI|EnsemblGenome=BAA15933|UniProtKB=P36554	MULTIDRUG RESISTANCE PROTEIN MDTD-RELATED	transmembrane transporter activity(GO:0022857)	transmembrane transport(GO:0055085)	plasma membrane(GO:0005886)	secondary carrier transporter(PC00258)
PTHR30118:SF11	ECOLI|EnsemblGenome=BAE77579|UniProtKB=P31463	HTH-TYPE TRANSCRIPTIONAL REGULATOR YIDZ		regulation of DNA-templated transcription(GO:0006355)		helix-turn-helix transcription factor(PC00116)
PTHR30005:SF0	ECOLI|EnsemblGenome=BAE77519|UniProtKB=P25552	RETROGRADE REGULATION PROTEIN 2				phosphatase(PC00181)
PTHR16557:SF2	ECOLI|EnsemblGenome=BAA15995|UniProtKB=P05050	NUCLEIC ACID DIOXYGENASE ALKBH1	catalytic activity, acting on DNA(GO:0140097);demethylase activity(GO:0032451);ferrous iron binding(GO:0008198);2-oxoglutarate-dependent dioxygenase activity(GO:0016706);catalytic activity, acting on RNA(GO:0140098)	RNA modification(GO:0009451);DNA demethylation(GO:0080111)	cytoplasm(GO:0005737)	DNA metabolism protein(PC00009)
PTHR11373:SF32	ECOLI|EnsemblGenome=BAB96737|UniProtKB=P15723	DEOXYGUANOSINETRIPHOSPHATE TRIPHOSPHOHYDROLASE	phosphoric ester hydrolase activity(GO:0042578)	purine nucleoside triphosphate metabolic process(GO:0009144);nucleoside triphosphate catabolic process(GO:0009143);purine nucleotide catabolic process(GO:0006195);carbohydrate derivative catabolic process(GO:1901136)		hydrolase(PC00121)
PTHR32176:SF92	ECOLI|EnsemblGenome=BAE77728|UniProtKB=P00944	XYLOSE ISOMERASE				isomerase(PC00135)
PTHR30368:SF2	ECOLI|EnsemblGenome=BAE77393|UniProtKB=P0AG78	SULFATE-BINDING PROTEIN
PTHR33164:SF87	ECOLI|EnsemblGenome=BAA15220|UniProtKB=P27245	MULTIPLE ANTIBIOTIC RESISTANCE PROTEIN MARR		regulation of DNA-templated transcription(GO:0006355);response to stress(GO:0006950)		winged helix/forkhead transcription factor(PC00246)
PTHR48086:SF4	ECOLI|EnsemblGenome=BAE77299|UniProtKB=P16256	SODIUM_PANTOTHENATE SYMPORTER	carboxylic acid transmembrane transporter activity(GO:0046943);amide transmembrane transporter activity(GO:0042887)	carboxylic acid transmembrane transport(GO:1905039);monocarboxylic acid transport(GO:0015718);vitamin transport(GO:0051180);amide transport(GO:0042886)	plasma membrane(GO:0005886)	primary active transporter(PC00068)
PTHR47806:SF1	ECOLI|EnsemblGenome=BAA16188|UniProtKB=P39199	RIBOSOMAL PROTEIN UL3 GLUTAMINE METHYLTRANSFERASE	N-methyltransferase activity(GO:0008170);protein methyltransferase activity(GO:0008276);S-adenosylmethionine-dependent methyltransferase activity(GO:0008757)		cytosol(GO:0005829)	protein modifying enzyme(PC00260)
PTHR48078:SF11	ECOLI|EnsemblGenome=BAE77525|UniProtKB=P04968	THREONINE DEHYDRATASE, MITOCHONDRIAL	lyase activity(GO:0016829)	amino acid catabolic process(GO:0009063);alpha-amino acid biosynthetic process(GO:1901607);aspartate family amino acid metabolic process(GO:0009066);branched-chain amino acid biosynthetic process(GO:0009082)		dehydratase(PC00091)
PTHR42830:SF1	ECOLI|EnsemblGenome=BAA15128|UniProtKB=P0C0L2	OSMOTICALLY INDUCIBLE FAMILY PROTEIN
PTHR43337:SF5	ECOLI|EnsemblGenome=BAE78066|UniProtKB=P0AF52	GUANINE_HYPOXANTHINE PERMEASE GHXP	nucleobase transmembrane transporter activity(GO:0015205)		plasma membrane(GO:0005886)	transporter(PC00227)
PTHR11117:SF2	ECOLI|EnsemblGenome=BAA35395|UniProtKB=P0AGE9	SUCCINATE--COA LIGASE [ADP_GDP-FORMING] SUBUNIT ALPHA, MITOCHONDRIAL	ligase activity, forming carbon-sulfur bonds(GO:0016877)	tricarboxylic acid cycle(GO:0006099)	catalytic complex(GO:1902494);cytoplasm(GO:0005737)	ligase(PC00142)
PTHR10188:SF6	ECOLI|EnsemblGenome=BAA35516|UniProtKB=P37595	N(4)-(BETA-N-ACETYLGLUCOSAMINYL)-L-ASPARAGINASE				protease(PC00190)
PTHR42685:SF22	ECOLI|EnsemblGenome=BAE77604|UniProtKB=P31456	CONDITIONED MEDIUM FACTOR RECEPTOR 1				oxidoreductase(PC00176)
PTHR32502:SF4	ECOLI|EnsemblGenome=BAA15625|UniProtKB=P69801	PTS SYSTEM MANNOSE-SPECIFIC EIIC COMPONENT		carbohydrate transmembrane transport(GO:0034219);import across plasma membrane(GO:0098739)	plasma membrane(GO:0005886)	transporter(PC00227)
PTHR46193:SF18	ECOLI|EnsemblGenome=BAA15508|UniProtKB=P77247	HEXITOL PHOSPHATASE B				phosphatase(PC00181)
PTHR47371:SF3	ECOLI|EnsemblGenome=BAE78349|UniProtKB=P39401	PHOSPHOGLYCEROL TRANSFERASE I
PTHR43226:SF4	ECOLI|EnsemblGenome=BAE76973|UniProtKB=P15034	XAA-PRO AMINOPEPTIDASE 3	peptidase activity(GO:0008233)	proteolysis(GO:0006508)		metalloprotease(PC00153)
PTHR43867:SF2	ECOLI|EnsemblGenome=BAE77761|UniProtKB=P37653	CELLULOSE SYNTHASE CATALYTIC SUBUNIT A [UDP-FORMING]
PTHR30354:SF8	ECOLI|EnsemblGenome=BAE77857|UniProtKB=P0AC96	LOW-AFFINITY GLUCONATE TRANSPORTER	carboxylic acid transmembrane transporter activity(GO:0046943)	carboxylic acid transmembrane transport(GO:1905039);monocarboxylic acid transport(GO:0015718)	plasma membrane(GO:0005886)	secondary carrier transporter(PC00258)
PTHR21071:SF4	ECOLI|EnsemblGenome=BAE77343|UniProtKB=P08373	UDP-N-ACETYLENOLPYRUVOYLGLUCOSAMINE REDUCTASE	oxidoreductase activity, acting on the CH-OH group of donors, NAD or NADP as acceptor(GO:0016616);flavin adenine dinucleotide binding(GO:0050660)	cell wall organization(GO:0071555)	cytosol(GO:0005829)	reductase(PC00198)
PTHR43065:SF54	ECOLI|EnsemblGenome=BAE77316|UniProtKB=P14377	SENSOR PROTEIN ZRAS				histidine kinase receptor of two-component system(PC00265)
PTHR30502:SF5	ECOLI|EnsemblGenome=BAA16064|UniProtKB=P76469	2-KETO-3-DEOXY-L-RHAMNONATE ALDOLASE	carbon-carbon lyase activity(GO:0016830)		cytoplasm(GO:0005737)	aldolase(PC00044)
PTHR21599:SF0	ECOLI|EnsemblGenome=BAE76292|UniProtKB=P77364	GLYCERATE KINASE				kinase(PC00137)
PTHR43117:SF5	ECOLI|EnsemblGenome=BAE76606|UniProtKB=P33360	GLYCINE BETAINE UPTAKE SYSTEM ATP-BINDING PROTEIN YEHX				ATP-binding cassette (ABC) transporter(PC00003)
PTHR30290:SF28	ECOLI|EnsemblGenome=BAA14855|UniProtKB=Q47622	ABC TRANSPORTER PERIPLASMIC-BINDING PROTEIN SAPA-RELATED	peptide transmembrane transporter activity(GO:1904680)	peptide transport(GO:0015833)		ATP-binding cassette (ABC) transporter(PC00003)
PTHR30514:SF1	ECOLI|EnsemblGenome=BAA15661|UniProtKB=P46118	HTH-TYPE TRANSCRIPTIONAL REGULATOR HEXR-RELATED	DNA-binding transcription factor activity(GO:0003700)	regulation of DNA-templated transcription(GO:0006355)		kinase(PC00137)
PTHR47253:SF4	ECOLI|EnsemblGenome=BAA16092|UniProtKB=P38051	ISOCHORISMATE SYNTHASE 2, CHLOROPLASTIC	intramolecular transferase activity(GO:0016866)
PTHR12304:SF15	ECOLI|EnsemblGenome=BAB96599|UniProtKB=P22564	NON-SPECIFIC RIBONUCLEOSIDE HYDROLASE RIHC	hydrolase activity, acting on glycosyl bonds(GO:0016798)	purine nucleoside catabolic process(GO:0006152)	cytosol(GO:0005829)	hydrolase(PC00121)
PTHR30294:SF47	ECOLI|EnsemblGenome=BAE77808|UniProtKB=P0AGH1	INNER MEMBRANE TRANSPORT PERMEASE YHHJ			plasma membrane(GO:0005886)	ATP-binding cassette (ABC) transporter(PC00003)
PTHR10996:SF283	ECOLI|EnsemblGenome=BAE77742|UniProtKB=P37666	GLYOXYLATE_HYDROXYPYRUVATE REDUCTASE B	oxidoreductase activity, acting on the CH-OH group of donors, NAD or NADP as acceptor(GO:0016616)		cytosol(GO:0005829)	dehydrogenase(PC00092)
PTHR43791:SF66	ECOLI|EnsemblGenome=BAE77435|UniProtKB=P32135	INNER MEMBRANE PROTEIN YIHN	transmembrane transporter activity(GO:0022857)		plasma membrane(GO:0005886)	primary active transporter(PC00068)
PTHR14969:SF54	ECOLI|EnsemblGenome=BAA14832|UniProtKB=P0A924	PHOSPHATIDYLGLYCEROPHOSPHATASE B			plasma membrane(GO:0005886)	phosphatase(PC00181)
PTHR30042:SF2	ECOLI|EnsemblGenome=BAA35353|UniProtKB=P03961	POTASSIUM-TRANSPORTING ATPASE KDPC SUBUNIT	P-type ion transporter activity(GO:0015662);potassium ion transmembrane transporter activity(GO:0015079);ATPase-coupled monoatomic cation transmembrane transporter activity(GO:0019829)	potassium ion transmembrane transport(GO:0071805)
PTHR35334:SF3	ECOLI|EnsemblGenome=BAE76914|UniProtKB=P63340	INNER MEMBRANE TRANSPORT PROTEIN YQEG				transporter(PC00227)
PTHR11963:SF23	ECOLI|EnsemblGenome=BAE78257|UniProtKB=P68767	CYTOSOL AMINOPEPTIDASE	peptidase activity(GO:0008233)	proteolysis(GO:0006508)	cytoplasm(GO:0005737)	metalloprotease(PC00153)
PTHR39174:SF1	ECOLI|EnsemblGenome=BAE77298|UniProtKB=P45566	INNER MEMBRANE PROTEIN
PTHR20856:SF20	ECOLI|EnsemblGenome=BAE77333|UniProtKB=P0A8V2	DNA-DIRECTED RNA POLYMERASE SUBUNIT BETA	DNA-directed 5'-3' RNA polymerase activity(GO:0003899)			DNA-directed RNA polymerase(PC00019)
PTHR11773:SF13	ECOLI|EnsemblGenome=BAE76968|UniProtKB=P33195	GLYCINE DEHYDROGENASE (DECARBOXYLATING)	heterocyclic compound binding(GO:1901363);organic cyclic compound binding(GO:0097159);oxidoreductase activity(GO:0016491);cation binding(GO:0043169);amino acid binding(GO:0016597)	amino acid catabolic process(GO:0009063);L-amino acid metabolic process(GO:0170033);proteinogenic amino acid metabolic process(GO:0170039)	oxidoreductase complex(GO:1990204);cytosol(GO:0005829)	dehydrogenase(PC00092)
PTHR10724:SF10	ECOLI|EnsemblGenome=BAE77884|UniProtKB=P46837	S1 RNA-BINDING DOMAIN-CONTAINING PROTEIN 1	structural constituent of ribosome(GO:0003735);mRNA binding(GO:0003729)	translation(GO:0006412)		ribosomal protein(PC00202)
PTHR43493:SF5	ECOLI|EnsemblGenome=BAA16048|UniProtKB=P0AES4	DNA GYRASE SUBUNIT A, CHLOROPLASTIC_MITOCHONDRIAL	ATP binding(GO:0005524);DNA binding(GO:0003677);ATP-dependent activity, acting on DNA(GO:0008094);isomerase activity(GO:0016853)	DNA conformation change(GO:0071103);DNA metabolic process(GO:0006259)	catalytic complex(GO:1902494)	DNA topoisomerase(PC00017)
PTHR36122:SF2	ECOLI|EnsemblGenome=BAA35413|UniProtKB=P0AFK2	NICOTINAMIDE RIBOSIDE TRANSPORTER PNUC				transporter(PC00227)
PTHR10819:SF3	ECOLI|EnsemblGenome=BAE77912|UniProtKB=P45548	PHOSPHOTRIESTERASE-RELATED PROTEIN				esterase(PC00097)
PTHR34138:SF1	ECOLI|EnsemblGenome=BAE77292|UniProtKB=P16926	CELL SHAPE-DETERMINING PROTEIN MREC		regulation of cell shape(GO:0008360)	plasma membrane(GO:0005886)
PTHR11757:SF19	ECOLI|EnsemblGenome=BAA15651|UniProtKB=P24555	PROLYL ENDOPEPTIDASE-LIKE				serine protease(PC00203)
PTHR10285:SF164	ECOLI|EnsemblGenome=BAA15919|UniProtKB=P0A8F4	ATP-DEPENDENT KINASE TDA10-RELATED			cytoplasm(GO:0005737)	nucleotide kinase(PC00172)
PTHR30303:SF0	ECOLI|EnsemblGenome=BAE76807|UniProtKB=P24193	CARBAMOYL DEHYDRATASE HYPE		protein maturation(GO:0051604)
PTHR35936:SF36	ECOLI|EnsemblGenome=BAA35574|UniProtKB=P30860	ABC TRANSPORTER ARGININE-BINDING PROTEIN 1
PTHR33280:SF1	ECOLI|EnsemblGenome=BAE76081|UniProtKB=P0A7N1	LARGE RIBOSOMAL SUBUNIT PROTEIN BL31C				ribosomal protein(PC00202)
PTHR30598:SF3	ECOLI|EnsemblGenome=BAA36097|UniProtKB=P11350	RESPIRATORY NITRATE REDUCTASE 1 GAMMA CHAIN	oxidoreductase activity(GO:0016491);heme binding(GO:0020037)	anaerobic respiration(GO:0009061);respiratory electron transport chain(GO:0022904)		chaperone(PC00072)
PTHR33734:SF22	ECOLI|EnsemblGenome=BAA77882|UniProtKB=P0AEZ7	MEMBRANE-BOUND LYTIC MUREIN TRANSGLYCOSYLASE D
PTHR42865:SF1	ECOLI|EnsemblGenome=BAE77766|UniProtKB=P0A830	AEROBIC C4-DICARBOXYLATE TRANSPORT PROTEIN	solute:proton symporter activity(GO:0015295);succinate transmembrane transporter activity(GO:0015141)	L-alpha-amino acid transmembrane transport(GO:1902475);aspartate transmembrane transport(GO:0015810)	plasma membrane(GO:0005886)	primary active transporter(PC00068)
PTHR11051:SF8	ECOLI|EnsemblGenome=BAA14891|UniProtKB=P77154	PROTEIN-GLUCOSYLGALACTOSYLHYDROXYLYSINE GLUCOSIDASE	hydrolase activity, hydrolyzing O-glycosyl compounds(GO:0004553)	carbohydrate metabolic process(GO:0005975)		glycosidase(PC00110)
PTHR43616:SF3	ECOLI|EnsemblGenome=BAA35229|UniProtKB=P45579	HYDROXYCARBOXYLATE DEHYDROGENASE A				dehydrogenase(PC00092)
PTHR35814:SF1	ECOLI|EnsemblGenome=BAE76548|UniProtKB=P64515	GLUTATHIONE S-TRANSFERASE-RELATED
PTHR43390:SF1	ECOLI|EnsemblGenome=BAE76744|UniProtKB=P00803	CHLOROPLAST PROCESSING PEPTIDASE	serine-type endopeptidase activity(GO:0004252)	signal peptide processing(GO:0006465)		serine protease(PC00203)
PTHR23321:SF26	ECOLI|EnsemblGenome=BAE77211|UniProtKB=P0ADZ4	SMALL RIBOSOMAL SUBUNIT PROTEIN US15M				ribosomal protein(PC00202)
PTHR10851:SF0	ECOLI|EnsemblGenome=BAA15399|UniProtKB=P0AFI7	PYRIDOXINE-5'-PHOSPHATE OXIDASE				oxidase(PC00175)
PTHR30224:SF4	ECOLI|EnsemblGenome=BAA36134|UniProtKB=P52636	ELECTRON TRANSPORT PROTEIN YCCM-RELATED
PTHR42937:SF1	ECOLI|EnsemblGenome=BAE76937|UniProtKB=P66899	DIAMINOPROPIONATE AMMONIA-LYASE
PTHR35804:SF1	ECOLI|EnsemblGenome=BAA35588|UniProtKB=P75826	LYSINE EXPORTER LYSO	L-lysine transmembrane transporter activity(GO:0015189);efflux transmembrane transporter activity(GO:0015562)		plasma membrane(GO:0005886)
PTHR11766:SF0	ECOLI|EnsemblGenome=BAA15398|UniProtKB=P0AGJ9	TYROSINE--TRNA LIGASE, MITOCHONDRIAL	catalytic activity, acting on RNA(GO:0140098);ligase activity(GO:0016874)	amino acid metabolic process(GO:0006520);tRNA metabolic process(GO:0006399)	cytosol(GO:0005829)	aminoacyl-tRNA synthetase(PC00047)
PTHR43297:SF4	ECOLI|EnsemblGenome=BAA14844|UniProtKB=P0AAH4	PUTRESCINE EXPORT SYSTEM ATP-BINDING PROTEIN SAPD				ATP-binding cassette (ABC) transporter(PC00003)
PTHR22911:SF37	ECOLI|EnsemblGenome=BAA35485|UniProtKB=P0AA67	THREONINE_HOMOSERINE EXPORTER RHTA	L-amino acid transmembrane transporter activity(GO:0015179);efflux transmembrane transporter activity(GO:0015562);neutral L-amino acid transmembrane transporter activity(GO:0015175)		plasma membrane(GO:0005886)	transporter(PC00227)
PTHR37524:SF2	ECOLI|EnsemblGenome=BAE76878|UniProtKB=P0ADR6	RIBOSOMAL RNA METHYLTRANSFERASE FTSJ DOMAIN-CONTAINING PROTEIN				RNA processing factor(PC00147)
PTHR30477:SF23	ECOLI|EnsemblGenome=BAA15667|UniProtKB=P39832	HIGH-AFFINITY ZINC UPTAKE SYSTEM MEMBRANE PROTEIN ZNUB		response to chemical(GO:0042221)	plasma membrane(GO:0005886)	ATP-binding cassette (ABC) transporter(PC00003)
PTHR43104:SF2	ECOLI|EnsemblGenome=BAA16521|UniProtKB=P37339	L-2-HYDROXYGLUTARATE DEHYDROGENASE, MITOCHONDRIAL	oxidoreductase activity, acting on CH-OH group of donors(GO:0016614)			dehydrogenase(PC00092)
PTHR30353:SF11	ECOLI|EnsemblGenome=BAE77145|UniProtKB=P0AA63	INNER MEMBRANE PROTEIN YQJA
PTHR43196:SF1	ECOLI|EnsemblGenome=BAE76829|UniProtKB=P21156	SULFATE ADENYLYLTRANSFERASE SUBUNIT 2				nucleotidyltransferase(PC00174)
PTHR43374:SF1	ECOLI|EnsemblGenome=BAA16157|UniProtKB=P0AG03	FLAVIN PRENYLTRANSFERASE PAD1, MITOCHONDRIAL	carboxy-lyase activity(GO:0016831)			transferase(PC00220)
PTHR43105:SF8	ECOLI|EnsemblGenome=BAA36094|UniProtKB=P09152	RESPIRATORY NITRATE REDUCTASE 1 ALPHA CHAIN			membrane(GO:0016020)	reductase(PC00198)
PTHR23359:SF206	ECOLI|EnsemblGenome=BAE76253|UniProtKB=P69441	UMP-CMP KINASE	kinase activity(GO:0016301);phosphotransferase activity, phosphate group as acceptor(GO:0016776)		cytoplasm(GO:0005737)	nucleotide kinase(PC00172)
PTHR11669:SF0	ECOLI|EnsemblGenome=BAE76249|UniProtKB=P06710	PROTEIN STICHEL-LIKE 2		DNA-templated DNA replication(GO:0006261)		DNA-directed DNA polymerase(PC00018)
PTHR45436:SF14	ECOLI|EnsemblGenome=BAE77082|UniProtKB=P40719	SENSOR PROTEIN QSEC		intracellular signal transduction(GO:0035556)	plasma membrane(GO:0005886)	histidine kinase receptor of two-component system(PC00265)
PTHR45436:SF4	ECOLI|EnsemblGenome=BAA35951|UniProtKB=P23837	SENSOR PROTEIN PHOQ		intracellular signal transduction(GO:0035556)	plasma membrane(GO:0005886)	histidine kinase receptor of two-component system(PC00265)
PTHR30231:SF41	ECOLI|EnsemblGenome=BAA77886|UniProtKB=P03007	DNA POLYMERASE III SUBUNIT EPSILON	3'-5' exonuclease activity(GO:0008408)	DNA repair(GO:0006281);DNA-templated DNA replication(GO:0006261)	cytosol(GO:0005829)	DNA metabolism protein(PC00009)
PTHR10846:SF8	ECOLI|EnsemblGenome=BAE77240|UniProtKB=P45394	INNER MEMBRANE PROTEIN YRBG	potassium ion transmembrane transporter activity(GO:0015079);antiporter activity(GO:0015297);calcium channel activity(GO:0005262);active monoatomic ion transmembrane transporter activity(GO:0022853);sodium ion transmembrane transporter activity(GO:0015081)	calcium ion transmembrane transport(GO:0070588);intracellular calcium ion homeostasis(GO:0006874)	plasma membrane(GO:0005886)	secondary carrier transporter(PC00258)
PTHR35849:SF1	ECOLI|EnsemblGenome=BAE77235|UniProtKB=P64602	INTERMEMBRANE PHOSPHOLIPID TRANSPORT SYSTEM BINDING PROTEIN MLAB
PTHR11122:SF13	ECOLI|EnsemblGenome=BAA15577|UniProtKB=P39173	GLUCOSE-6-PHOSPHATE 1-EPIMERASE
PTHR23117:SF13	ECOLI|EnsemblGenome=BAE77645|UniProtKB=P60546	GUANYLATE KINASE	kinase activity(GO:0016301);phosphotransferase activity, phosphate group as acceptor(GO:0016776)		cytosol(GO:0005829)	kinase(PC00137)
PTHR37519:SF1	ECOLI|EnsemblGenome=BAA15685|UniProtKB=P52007	DIHYDROXYBIPHENYL DIOXYGENASE DOMAIN-CONTAINING PROTEIN
PTHR43877:SF2	ECOLI|EnsemblGenome=BAE77508|UniProtKB=P27832	AMINOALKYLPHOSPHONATE N-ACETYLTRANSFERASE-RELATED
PTHR30111:SF1	ECOLI|EnsemblGenome=BAE77890|UniProtKB=P0A6Y5	33 KDA CHAPERONIN		protein folding(GO:0006457)	cytoplasm(GO:0005737)	chaperone(PC00072)
PTHR43160:SF4	ECOLI|EnsemblGenome=BAB96692|UniProtKB=P36683	ACONITATE HYDRATASE B	hydro-lyase activity(GO:0016836);iron-sulfur cluster binding(GO:0051536)	tricarboxylic acid cycle(GO:0006099)		hydratase(PC00120)
PTHR35893:SF3	ECOLI|EnsemblGenome=BAE77148|UniProtKB=P64581	INNER MEMBRANE PROTEIN
PTHR43226:SF8	ECOLI|EnsemblGenome=BAE77456|UniProtKB=P21165	XAA-PRO DIPEPTIDASE	aminopeptidase activity(GO:0004177)	proteolysis(GO:0006508)	cytosol(GO:0005829)	metalloprotease(PC00153)
PTHR30472:SF24	ECOLI|EnsemblGenome=BAE76344|UniProtKB=P23877	FERRIC ENTEROBACTIN TRANSPORT SYSTEM PERMEASE PROTEIN FEPG	transmembrane transporter activity(GO:0022857)	intracellular iron ion homeostasis(GO:0006879);import into cell(GO:0098657);iron ion transport(GO:0006826);establishment of localization in cell(GO:0051649)	plasma membrane(GO:0005886)	transporter(PC00227)
PTHR39579:SF1	ECOLI|EnsemblGenome=BAE77276|UniProtKB=P0ADW3	INNER MEMBRANE PROTEIN YHCB			plasma membrane(GO:0005886)
PTHR30621:SF0	ECOLI|EnsemblGenome=BAE77104|UniProtKB=P30870	BIFUNCTIONAL GLUTAMINE SYNTHETASE ADENYLYLTRANSFERASE_ADENYLYL-REMOVING ENZYME	adenylyltransferase activity(GO:0070566)	regulation of nitrogen compound metabolic process(GO:0051171);regulation of primary metabolic process(GO:0080090);regulation of cellular metabolic process(GO:0031323)	cytosol(GO:0005829)	nucleotidyltransferase(PC00174)
PTHR42745:SF2	ECOLI|EnsemblGenome=BAE76785|UniProtKB=P17115	ARABINOSE 5-PHOSPHATE ISOMERASE GUTQ
PTHR48109:SF4	ECOLI|EnsemblGenome=BAA35700|UniProtKB=P0A7E1	DIHYDROOROTATE DEHYDROGENASE (QUINONE), MITOCHONDRIAL	oxidoreductase activity, acting on the CH-CH group of donors(GO:0016627)	pyrimidine nucleobase metabolic process(GO:0006206);ribonucleotide biosynthetic process(GO:0009260);pyrimidine nucleotide metabolic process(GO:0006220);organonitrogen compound biosynthetic process(GO:1901566)		dehydrogenase(PC00092)
PTHR10566:SF113	ECOLI|EnsemblGenome=BAE77466|UniProtKB=P0A6A0	PROTEIN ACTIVITY OF BC1 COMPLEX KINASE 7, CHLOROPLASTIC
PTHR10357:SF209	ECOLI|EnsemblGenome=BAE77722|UniProtKB=P25718	PERIPLASMIC ALPHA-AMYLASE				amylase(PC00048)
PTHR30633:SF0	ECOLI|EnsemblGenome=BAE78072|UniProtKB=P0ABK9	CYTOCHROME C-552	oxidoreductase activity(GO:0016491);heme binding(GO:0020037)	anaerobic respiration(GO:0009061);respiratory electron transport chain(GO:0022904)	outer membrane-bounded periplasmic space(GO:0030288)	oxidoreductase(PC00176)
PTHR30435:SF1	ECOLI|EnsemblGenome=BAA35885|UniProtKB=P75937	FLAGELLAR HOOK PROTEIN FLGE		bacterial-type flagellum-dependent cell motility(GO:0071973)	cytosol(GO:0005829);cell projection(GO:0042995);non-membrane-bounded organelle(GO:0043228)	structural protein(PC00211)
PTHR11632:SF51	ECOLI|EnsemblGenome=BAA35390|UniProtKB=P0AC41	SUCCINATE DEHYDROGENASE [UBIQUINONE] FLAVOPROTEIN SUBUNIT, MITOCHONDRIAL				dehydrogenase(PC00092)
PTHR46638:SF1	ECOLI|EnsemblGenome=BAA14807|UniProtKB=P0A9H5	CORRINOID ADENOSYLTRANSFERASE				transferase(PC00220)
PTHR42979:SF1	ECOLI|EnsemblGenome=BAB96642|UniProtKB=P30125	3-ISOPROPYLMALATE DEHYDROGENASE	oxidoreductase activity, acting on the CH-OH group of donors, NAD or NADP as acceptor(GO:0016616)	leucine biosynthetic process(GO:0009098)	cytosol(GO:0005829)	dehydrogenase(PC00092)
PTHR30492:SF0	ECOLI|EnsemblGenome=BAA35728|UniProtKB=P0A731	METHYLGLYOXAL SYNTHASE	carbon-oxygen lyase activity(GO:0016835)	small molecule biosynthetic process(GO:0044283);organic substance biosynthetic process(GO:1901576);cellular biosynthetic process(GO:0044249)	cytosol(GO:0005829)	oxidoreductase(PC00176)
PTHR34227:SF11	ECOLI|EnsemblGenome=BAA36140|UniProtKB=P36662	CHAPERONE PROTEIN TORD				chaperone(PC00072)
PTHR38038:SF1	ECOLI|EnsemblGenome=BAE77193|UniProtKB=P45464	PENICILLIN-BINDING PROTEIN ACTIVATOR LPOA	enzyme regulator activity(GO:0030234)	peptidoglycan biosynthetic process(GO:0009252)	side of membrane(GO:0098552);cell outer membrane(GO:0009279)
PTHR35334:SF5	ECOLI|EnsemblGenome=BAE77755|UniProtKB=P37660	INNER MEMBRANE TRANSPORT PROTEIN YHJV				transporter(PC00227)
PTHR43434:SF1	ECOLI|EnsemblGenome=BAE77906|UniProtKB=P32662	PHOSPHOGLYCOLATE PHOSPHATASE	phosphatase activity(GO:0016791)	DNA repair(GO:0006281);dephosphorylation(GO:0016311)		phosphatase(PC00181)
PTHR11082:SF26	ECOLI|EnsemblGenome=BAE76617|UniProtKB=P33371	TRNA-DIHYDROURIDINE(16) SYNTHASE				RNA processing factor(PC00147)
PTHR30435:SF19	ECOLI|EnsemblGenome=BAA35887|UniProtKB=P0ABX5	FLAGELLAR BASAL-BODY ROD PROTEIN FLGG				structural protein(PC00211)
PTHR43026:SF1	ECOLI|EnsemblGenome=BAA14990|UniProtKB=P52643	2-HYDROXYACID DEHYDROGENASE HOMOLOG 1-RELATED				dehydrogenase(PC00092)
PTHR31689:SF0	ECOLI|EnsemblGenome=BAE77491|UniProtKB=P0A6K1	DIAMINOPIMELATE EPIMERASE	isomerase activity(GO:0016853)	dicarboxylic acid metabolic process(GO:0043648);lysine biosynthetic process(GO:0009085)	cytosol(GO:0005829)
PTHR11575:SF6	ECOLI|EnsemblGenome=BAE78214|UniProtKB=P08331	2',3'-CYCLIC-NUCLEOTIDE 2'-PHOSPHODIESTERASE_3'-NUCLEOTIDASE			outer membrane-bounded periplasmic space(GO:0030288)	phosphodiesterase(PC00185)
PTHR30472:SF1	ECOLI|EnsemblGenome=BAE76345|UniProtKB=P23876	FE(3+) DICITRATE TRANSPORT SYSTEM PERMEASE PROTEIN FECC-RELATED	transmembrane transporter activity(GO:0022857)	intracellular iron ion homeostasis(GO:0006879);import into cell(GO:0098657);iron ion transport(GO:0006826);establishment of localization in cell(GO:0051649)	plasma membrane(GO:0005886)	transporter(PC00227)
PTHR43742:SF5	ECOLI|EnsemblGenome=BAE77744|UniProtKB=P20099	BIOTIN SULFOXIDE REDUCTASE	transition metal ion binding(GO:0046914)	anaerobic respiration(GO:0009061)	outer membrane-bounded periplasmic space(GO:0030288)	reductase(PC00198)
PTHR32552:SF68	ECOLI|EnsemblGenome=BAB96726|UniProtKB=P06971	FERRICHROME OUTER MEMBRANE TRANSPORTER_PHAGE RECEPTOR	transmembrane transporter activity(GO:0022857)		cell outer membrane(GO:0009279)
PTHR42922:SF1	ECOLI|EnsemblGenome=BAE77562|UniProtKB=P07654	PHOSPHATE TRANSPORT SYSTEM PERMEASE PROTEIN PSTA				transporter(PC00227)
PTHR20861:SF1	ECOLI|EnsemblGenome=BAB96580|UniProtKB=P00547	HOMOSERINE KINASE				kinase(PC00137)
PTHR11528:SF97	ECOLI|EnsemblGenome=BAE76252|UniProtKB=P0A6Z3	ENDOPLASMIN	unfolded protein binding(GO:0051082)	protein folding(GO:0006457)		Hsp90 family chaperone(PC00028)
PTHR11124:SF26	ECOLI|EnsemblGenome=BAE76687|UniProtKB=P67095	PHOSPHODIESTERASE YFCE				vesicle coat protein(PC00235)
PTHR11811:SF25	ECOLI|EnsemblGenome=BAA15869|UniProtKB=P00350	6-PHOSPHOGLUCONATE DEHYDROGENASE, DECARBOXYLATING	nucleotide binding(GO:0000166);oxidoreductase activity, acting on the CH-OH group of donors, NAD or NADP as acceptor(GO:0016616)	generation of precursor metabolites and energy(GO:0006091);glucose 6-phosphate metabolic process(GO:0051156);carbohydrate catabolic process(GO:0016052);NADP metabolic process(GO:0006739);monocarboxylic acid catabolic process(GO:0072329)	cytosol(GO:0005829)	dehydrogenase(PC00092)
PTHR23510:SF64	ECOLI|EnsemblGenome=BAE76207|UniProtKB=P77726	INNER MEMBRANE TRANSPORT PROTEIN YAJR		transport(GO:0006810)	membrane(GO:0016020)
PTHR33336:SF3	ECOLI|EnsemblGenome=BAE77085|UniProtKB=P0ADU2	ABM DOMAIN-CONTAINING PROTEIN				oxygenase(PC00177)
PTHR43869:SF1	ECOLI|EnsemblGenome=BAA16542|UniProtKB=P14175	GLYCINE BETAINE_PROLINE BETAINE TRANSPORT SYSTEM ATP-BINDING PROTEIN PROV				ATP-binding cassette (ABC) transporter(PC00003)
PTHR43736:SF1	ECOLI|EnsemblGenome=BAA15676|UniProtKB=P0AFC0	DIHYDRONEOPTERIN TRIPHOSPHATE DIPHOSPHATASE				phosphatase(PC00181)
PTHR19328:SF75	ECOLI|EnsemblGenome=BAA35540|UniProtKB=P75804	ALDOSE SUGAR DEHYDROGENASE YLII				protein-binding activity modulator(PC00095)
PTHR30462:SF0	ECOLI|EnsemblGenome=BAA15647|UniProtKB=P76272	INTERMEMBRANE TRANSPORT PROTEIN YEBT
PTHR10996:SF282	ECOLI|EnsemblGenome=BAE76977|UniProtKB=P0A9T0	D-3-PHOSPHOGLYCERATE DEHYDROGENASE 1-RELATED				dehydrogenase(PC00092)
PTHR46499:SF1	ECOLI|EnsemblGenome=BAE76186|UniProtKB=P0A847	QUEUINE TRNA-RIBOSYLTRANSFERASE		tRNA modification(GO:0006400)	cytoplasm(GO:0005737)	RNA processing factor(PC00147)
PTHR34156:SF2	ECOLI|EnsemblGenome=BAE76481|UniProtKB=P76177	PROTEIN YDGH
PTHR42904:SF6	ECOLI|EnsemblGenome=BAE77323|UniProtKB=P32664	NAD-CAPPED RNA HYDROLASE NUDT12	pyrophosphatase activity(GO:0016462)	NADP metabolic process(GO:0006739);purine nucleotide catabolic process(GO:0006195)	cytosol(GO:0005829)	hydrolase(PC00121)
PTHR32092:SF6	ECOLI|EnsemblGenome=BAE78121|UniProtKB=P06720	ALPHA-GALACTOSIDASE				glucosidase(PC00108)
PTHR21248:SF22	ECOLI|EnsemblGenome=BAA14781|UniProtKB=P0A6H8	PHOSPHOLIPASE D				transferase(PC00220)
PTHR43537:SF6	ECOLI|EnsemblGenome=BAA15242|UniProtKB=P0ACM2	HTH-TYPE TRANSCRIPTIONAL REPRESSOR RSPR				winged helix/forkhead transcription factor(PC00246)
PTHR32234:SF0	ECOLI|EnsemblGenome=BAE78138|UniProtKB=P36655	THIOL:DISULFIDE INTERCHANGE PROTEIN DSBD	protein-disulfide reductase activity(GO:0015035)	cellular homeostasis(GO:0019725)		chaperone(PC00072)
PTHR30266:SF2	ECOLI|EnsemblGenome=BAE78001|UniProtKB=P0A742	LARGE-CONDUCTANCE MECHANOSENSITIVE CHANNEL	monoatomic ion channel activity(GO:0005216);gated channel activity(GO:0022836)	monoatomic ion transport(GO:0006811)	membrane(GO:0016020)	transporter(PC00227)
PTHR11728:SF1	ECOLI|EnsemblGenome=BAE77684|UniProtKB=P0A6S7	GLYCEROL-3-PHOSPHATE DEHYDROGENASE [NAD(+)] 2, CHLOROPLASTIC		glycerol-3-phosphate metabolic process(GO:0006072)	cytosol(GO:0005829)	dehydrogenase(PC00092)
PTHR32196:SF37	ECOLI|EnsemblGenome=BAA15719|UniProtKB=P0AE26	L-ARABINOSE TRANSPORT SYSTEM PERMEASE PROTEIN ARAH			plasma membrane(GO:0005886)	ATP-binding cassette (ABC) transporter(PC00003)
PTHR47811:SF1	ECOLI|EnsemblGenome=BAE76822|UniProtKB=Q57261	TRNA PSEUDOURIDINE SYNTHASE D	intramolecular transferase activity(GO:0016866)	pseudouridine synthesis(GO:0001522)	cytosol(GO:0005829)	RNA processing factor(PC00147)
PTHR34990:SF1	ECOLI|EnsemblGenome=BAE76301|UniProtKB=P43341	UDP-2,3-DIACYLGLUCOSAMINE HYDROLASE	pyrophosphatase activity(GO:0016462)	phospholipid biosynthetic process(GO:0008654);glycolipid biosynthetic process(GO:0009247)		hydrolase(PC00121)
PTHR48094:SF23	ECOLI|EnsemblGenome=BAE76204|UniProtKB=Q46948	PROTEIN_NUCLEIC ACID DEGLYCASE 3			cytoplasm(GO:0005737)
PTHR43344:SF2	ECOLI|EnsemblGenome=BAE78377|UniProtKB=P0AGB0	PHOSPHOSERINE PHOSPHATASE	magnesium ion binding(GO:0000287);phosphatase activity(GO:0016791)	L-amino acid biosynthetic process(GO:0170034);dephosphorylation(GO:0016311);proteinogenic amino acid biosynthetic process(GO:0170038)	cytoplasm(GO:0005737)	phosphatase(PC00181)
PTHR43643:SF2	ECOLI|EnsemblGenome=BAE78134|UniProtKB=P0A9H3	INDUCIBLE LYSINE DECARBOXYLASE				transaminase(PC00216)
PTHR39427:SF1	ECOLI|EnsemblGenome=BAA16564|UniProtKB=P56580	PTS SYSTEM GLUCITOL_SORBITOL-SPECIFIC EIIB COMPONENT
PTHR32479:SF19	ECOLI|EnsemblGenome=BAA16062|UniProtKB=P0A996	ANAEROBIC GLYCEROL-3-PHOSPHATE DEHYDROGENASE SUBUNIT C				oxidoreductase(PC00176)
PTHR23291:SF50	ECOLI|EnsemblGenome=BAA35444|UniProtKB=P0AAC4	PROTEIN LIFEGUARD 4			membrane(GO:0016020)	ion channel(PC00133)
PTHR32179:SF3	ECOLI|EnsemblGenome=BAE76041|UniProtKB=P30011	NICOTINATE-NUCLEOTIDE PYROPHOSPHORYLASE [CARBOXYLATING]	pentosyltransferase activity(GO:0016763)	cellular nitrogen compound catabolic process(GO:0044270);dicarboxylic acid metabolic process(GO:0043648);carboxylic acid catabolic process(GO:0046395);organic cyclic compound catabolic process(GO:1901361);purine nucleotide biosynthetic process(GO:0006164);nicotinamide nucleotide metabolic process(GO:0046496);organonitrogen compound catabolic process(GO:1901565);heterocycle catabolic process(GO:00…	cytoplasm(GO:0005737)
PTHR11662:SF285	ECOLI|EnsemblGenome=BAE77143|UniProtKB=P0AA78	HEXURONATE TRANSPORTER	sugar transmembrane transporter activity(GO:0051119);monocarboxylic acid transmembrane transporter activity(GO:0008028)			secondary carrier transporter(PC00258)
PTHR23501:SF174	ECOLI|EnsemblGenome=BAA16548|UniProtKB=P0AEJ0	MULTIDRUG EXPORT PROTEIN EMRB-RELATED	transmembrane transporter activity(GO:0022857)	transmembrane transport(GO:0055085)	plasma membrane(GO:0005886)	secondary carrier transporter(PC00258)
PTHR42905:SF5	ECOLI|EnsemblGenome=BAE76114|UniProtKB=P77541	CARBOXYVINYL-CARBOXYPHOSPHONATE PHOSPHORYLMUTASE, CHLOROPLASTIC				mutase(PC00160)
PTHR33404:SF2	ECOLI|EnsemblGenome=BAA36008|UniProtKB=P0A734	CELL DIVISION TOPOLOGICAL SPECIFICITY FACTOR HOMOLOG, CHLOROPLASTIC
PTHR43240:SF5	ECOLI|EnsemblGenome=BAA15452|UniProtKB=P77781	1,4-DIHYDROXY-2-NAPHTHOYL-COA THIOESTERASE 1	thiolester hydrolase activity(GO:0016790)		cytosol(GO:0005829)	esterase(PC00097)
PTHR43013:SF1	ECOLI|EnsemblGenome=BAA36068|UniProtKB=P0A6X1	GLUTAMYL-TRNA REDUCTASE	oxidoreductase activity(GO:0016491);catalytic activity, acting on RNA(GO:0140098)	glutamate metabolic process(GO:0006536);heme biosynthetic process(GO:0006783)		translational protein(PC00263)
PTHR30555:SF0	ECOLI|EnsemblGenome=BAE77368|UniProtKB=P13029	CATALASE-PEROXIDASE	antioxidant activity(GO:0016209);oxidoreductase activity, acting on peroxide as acceptor(GO:0016684);heme binding(GO:0020037)	cellular response to oxidative stress(GO:0034599);cellular response to oxygen-containing compound(GO:1901701);response to reactive oxygen species(GO:0000302);cellular catabolic process(GO:0044248)	cytosol(GO:0005829)	peroxidase(PC00180)
PTHR33231:SF3	ECOLI|EnsemblGenome=BAA16481|UniProtKB=P0AD49	RIBOSOME-ASSOCIATED INHIBITOR A	ribosome binding(GO:0043022)	negative regulation of translation(GO:0017148)	cytosolic small ribosomal subunit(GO:0022627)	ribosomal protein(PC00202)
PTHR46997:SF2	ECOLI|EnsemblGenome=BAA15730|UniProtKB=P0AAD4	TYROSINE-SPECIFIC TRANSPORT SYSTEM
PTHR12789:SF0	ECOLI|EnsemblGenome=BAA14836|UniProtKB=P08245	DENSITY-REGULATED PROTEIN	mRNA binding(GO:0003729)	protein-RNA complex assembly(GO:0022618);cytoplasmic translational initiation(GO:0002183)		translation initiation factor(PC00224)
PTHR10953:SF240	ECOLI|EnsemblGenome=BAE77327|UniProtKB=P30138	SULFUR CARRIER PROTEIN THIS ADENYLYLTRANSFERASE	nucleotidyltransferase activity(GO:0016779);sulfotransferase activity(GO:0008146);thiosulfate sulfurtransferase activity(GO:0004792)		cytosol(GO:0005829)	ubiquitin-protein ligase(PC00234)
PTHR48111:SF6	ECOLI|EnsemblGenome=BAE78387|UniProtKB=P08368	TRANSCRIPTIONAL REGULATORY PROTEIN CREB	molecular transducer activity(GO:0060089);transcription cis-regulatory region binding(GO:0000976)	regulation of DNA-templated transcription(GO:0006355)	protein-DNA complex(GO:0032993);cytosol(GO:0005829)	winged helix/forkhead transcription factor(PC00246)
PTHR38603:SF1	ECOLI|EnsemblGenome=BAA15990|UniProtKB=P0A9I5	CHAPERONE NAPD		regulation of protein transport(GO:0051223);negative regulation of transport(GO:0051051);negative regulation of cellular process(GO:0048523)	cytoplasm(GO:0005737)	chaperone(PC00072)
PTHR43065:SF16	ECOLI|EnsemblGenome=BAE77440|UniProtKB=P0AFB5	SENSORY HISTIDINE KINASE_PHOSPHATASE NTRB				histidine kinase receptor of two-component system(PC00265)
PTHR30582:SF24	ECOLI|EnsemblGenome=BAA15807|UniProtKB=P39176	L,D-TRANSPEPTIDASE ERFK_SRFK-RELATED	carboxypeptidase activity(GO:0004180);serine hydrolase activity(GO:0017171)	peptidoglycan biosynthetic process(GO:0009252)	extracellular region(GO:0005576)	cysteine protease(PC00081)
PTHR30086:SF15	ECOLI|EnsemblGenome=BAA15593|UniProtKB=P76249	LEUCINE EFFLUX PROTEIN	L-amino acid transmembrane transporter activity(GO:0015179);neutral L-amino acid transmembrane transporter activity(GO:0015175);branched-chain amino acid transmembrane transporter activity(GO:0015658)	leucine transport(GO:0015820)	plasma membrane(GO:0005886)
PTHR30508:SF1	ECOLI|EnsemblGenome=BAA15454|UniProtKB=P77522	UPF0051 PROTEIN ABCI8, CHLOROPLASTIC-RELATED				chaperone(PC00072)
PTHR43434:SF3	ECOLI|EnsemblGenome=BAE77892|UniProtKB=P64636	GMP_IMP NUCLEOTIDASE YRFG	phosphatase activity(GO:0016791)	DNA repair(GO:0006281);dephosphorylation(GO:0016311)	cytosol(GO:0005829)	phosphatase(PC00181)
PTHR23514:SF13	ECOLI|EnsemblGenome=BAA35549|UniProtKB=P75810	INNER MEMBRANE PROTEIN YBJJ			membrane(GO:0016020)
PTHR30199:SF0	ECOLI|EnsemblGenome=BAA15061|UniProtKB=P76103	INNER MEMBRANE PROTEIN YDCO			plasma membrane(GO:0005886)	transporter(PC00227)
PTHR32027:SF0	ECOLI|EnsemblGenome=BAE76119|UniProtKB=P25524	CYTOSINE DEAMINASE	hydrolase activity, acting on carbon-nitrogen (but not peptide) bonds, in cyclic amidines(GO:0016814)			deaminase(PC00088)
PTHR43421:SF1	ECOLI|EnsemblGenome=BAE78235|UniProtKB=P0AFK0	METALLOPROTEASE PMBA			cytosol(GO:0005829)	protease(PC00190)
PTHR19384:SF128	ECOLI|EnsemblGenome=BAE76841|UniProtKB=P38038	NADPH OXIDOREDUCTASE A	carbohydrate derivative binding(GO:0097367);flavin adenine dinucleotide binding(GO:0050660);oxidoreductase activity(GO:0016491)		cytosol(GO:0005829)	oxidoreductase(PC00176)
PTHR39560:SF1	ECOLI|EnsemblGenome=BAE77929|UniProtKB=P20605	PROTEIN ADENYLYLTRANSFERASE FIC-RELATED		regulation of cell division(GO:0051302)		protein modifying enzyme(PC00260)
PTHR43725:SF47	ECOLI|EnsemblGenome=BAA35421|UniProtKB=P09147	UDP-GLUCOSE 4-EPIMERASE	racemase and epimerase activity, acting on carbohydrates and derivatives(GO:0016857)	monosaccharide metabolic process(GO:0005996)	cytosol(GO:0005829)	epimerase/racemase(PC00096)
PTHR38598:SF1	ECOLI|EnsemblGenome=BAE78070|UniProtKB=P0AF54	INNER MEMBRANE PROTEIN YJCH			plasma membrane(GO:0005886)
PTHR18968:SF170	ECOLI|EnsemblGenome=BAE77622|UniProtKB=P08142	ACETOLACTATE SYNTHASE ISOZYME 1 LARGE SUBUNIT	flavin adenine dinucleotide binding(GO:0050660);transferase activity(GO:0016740)	alpha-amino acid biosynthetic process(GO:1901607);branched-chain amino acid biosynthetic process(GO:0009082)	transferase complex(GO:1990234);cytoplasm(GO:0005737)	ligase(PC00142)
PTHR30290:SF38	ECOLI|EnsemblGenome=BAE77750|UniProtKB=P23847	D,D-DIPEPTIDE-BINDING PERIPLASMIC PROTEIN DDPA-RELATED	peptide transmembrane transporter activity(GO:1904680)	peptide transport(GO:0015833)		ATP-binding cassette (ABC) transporter(PC00003)
PTHR30154:SF0	ECOLI|EnsemblGenome=BAA35614|UniProtKB=P0ACJ0	LEUCINE-RESPONSIVE REGULATORY PROTEIN	sequence-specific DNA binding(GO:0043565)	response to organonitrogen compound(GO:0010243);response to oxygen-containing compound(GO:1901700)	cytosol(GO:0005829)	winged helix/forkhead transcription factor(PC00246)
PTHR32114:SF2	ECOLI|EnsemblGenome=BAE76177|UniProtKB=P13458	ABC TRANSPORTER ABCH.3				ATP-binding cassette (ABC) transporter(PC00003)
PTHR13779:SF7	ECOLI|EnsemblGenome=BAA35617|UniProtKB=P0AAZ4	ATPASE WRNIP1	enzyme activator activity(GO:0008047);single-stranded DNA helicase activity(GO:0017116)	DNA-templated DNA replication(GO:0006261);DNA synthesis involved in DNA repair(GO:0000731)		DNA helicase(PC00011)
PTHR30344:SF1	ECOLI|EnsemblGenome=BAA35431|UniProtKB=P52697	6-PHOSPHOGLUCONOLACTONASE	carboxylic ester hydrolase activity(GO:0052689)			hydrolase(PC00121)
PTHR30068:SF4	ECOLI|EnsemblGenome=BAE77142|UniProtKB=P0A8G3	URONATE ISOMERASE		carbohydrate catabolic process(GO:0016052);monocarboxylic acid catabolic process(GO:0072329);monosaccharide metabolic process(GO:0005996)		isomerase(PC00135)
PTHR47790:SF2	ECOLI|EnsemblGenome=BAE77346|UniProtKB=P23003	TRNA_TMRNA (URACIL-C(5))-METHYLTRANSFERASE	tRNA methyltransferase activity(GO:0008175);S-adenosylmethionine-dependent methyltransferase activity(GO:0008757);rRNA binding(GO:0019843);tRNA binding(GO:0000049)		cytosol(GO:0005829)	RNA processing factor(PC00147)
PTHR38684:SF1	ECOLI|EnsemblGenome=BAB96680|UniProtKB=P0AE14	PROTEIN AMPE		response to chemical(GO:0042221)	plasma membrane(GO:0005886)
PTHR38104:SF1	ECOLI|EnsemblGenome=BAE76748|UniProtKB=P0AFX7	ANTI-SIGMA-E FACTOR RSEA
PTHR12159:SF9	ECOLI|EnsemblGenome=BAE77119|UniProtKB=P0A9H1	G_T MISMATCH-SPECIFIC THYMINE DNA GLYCOSYLASE	DNA N-glycosylase activity(GO:0019104)	base-excision repair(GO:0006284)		DNA glycosylase(PC00010)
PTHR17490:SF18	ECOLI|EnsemblGenome=BAE78009|UniProtKB=P45748	THREONYLCARBAMOYL-AMP SYNTHASE	nucleotidyltransferase activity(GO:0016779);tRNA binding(GO:0000049)	regulation of biological quality(GO:0065008)	cytoplasm(GO:0005737)
PTHR43689:SF8	ECOLI|EnsemblGenome=BAE76131|UniProtKB=P77044	ALPHA_BETA-HYDROLASES SUPERFAMILY PROTEIN				serine protease(PC00203)
PTHR35799:SF1	ECOLI|EnsemblGenome=BAA16549|UniProtKB=P45578	S-RIBOSYLHOMOCYSTEINE LYASE				lyase(PC00144)
PTHR18919:SF107	ECOLI|EnsemblGenome=BAA16197|UniProtKB=P76503	ACETYL-COA ACETYLTRANSFERASE, CYTOSOLIC				acyltransferase(PC00042)
PTHR33796:SF1	ECOLI|EnsemblGenome=BAA15672|UniProtKB=P0A809	HOLLIDAY JUNCTION BRANCH MIGRATION COMPLEX SUBUNIT RUVA
PTHR43875:SF12	ECOLI|EnsemblGenome=BAE77843|UniProtKB=P10907	SN-GLYCEROL-3-PHOSPHATE IMPORT ATP-BINDING PROTEIN UGPC		transmembrane transport(GO:0055085);carbohydrate derivative transport(GO:1901264);organophosphate ester transport(GO:0015748);organic anion transport(GO:0015711)	ATP-binding cassette (ABC) transporter complex(GO:0043190)	ATP-binding cassette (ABC) transporter(PC00003)
PTHR43790:SF6	ECOLI|EnsemblGenome=BAA15720|UniProtKB=P0AAF3	ARABINOSE IMPORT ATP-BINDING PROTEIN ARAG				ATP-binding cassette (ABC) transporter(PC00003)
PTHR47637:SF1	ECOLI|EnsemblGenome=BAB96620|UniProtKB=P0ABZ6	CHAPERONE SURA				chaperone(PC00072)
PTHR11271:SF6	ECOLI|EnsemblGenome=BAE76949|UniProtKB=P76641	GUANINE DEAMINASE	zinc ion binding(GO:0008270);hydrolase activity, acting on carbon-nitrogen (but not peptide) bonds, in cyclic amidines(GO:0016814);deaminase activity(GO:0019239)	purine nucleobase metabolic process(GO:0006144)	cytosol(GO:0005829)	deaminase(PC00088)
PTHR42865:SF7	ECOLI|EnsemblGenome=BAE78079|UniProtKB=P21345	PROTON_GLUTAMATE-ASPARTATE SYMPORTER			membrane(GO:0016020)	primary active transporter(PC00068)
PTHR42901:SF1	ECOLI|EnsemblGenome=BAA14808|UniProtKB=P31808	ALCOHOL DEHYDROGENASE				dehydrogenase(PC00092)
PTHR33209:SF1	ECOLI|EnsemblGenome=BAA15557|UniProtKB=P08395	PEPTIDASE S49 DOMAIN-CONTAINING PROTEIN				serine protease(PC00203)
PTHR31690:SF4	ECOLI|EnsemblGenome=BAE76876|UniProtKB=P0AEN8	FUCOSE MUTAROTASE	racemase and epimerase activity, acting on carbohydrates and derivatives(GO:0016857);monosaccharide binding(GO:0048029)	glycosylation(GO:0070085);hexose metabolic process(GO:0019318)
PTHR37840:SF1	ECOLI|EnsemblGenome=BAE76874|UniProtKB=P69922	L-FUCOSE ISOMERASE	isomerase activity(GO:0016853)	hexose metabolic process(GO:0019318);small molecule catabolic process(GO:0044282);carbohydrate catabolic process(GO:0016052)		isomerase(PC00135)
PTHR21225:SF10	ECOLI|EnsemblGenome=BAA16487|UniProtKB=P00888	PHOSPHO-2-DEHYDRO-3-DEOXYHEPTONATE ALDOLASE, TYR-SENSITIVE	transferase activity, transferring alkyl or aryl (other than methyl) groups(GO:0016765)	aromatic amino acid family biosynthetic process(GO:0009073)	cytoplasm(GO:0005737)	aldolase(PC00044)
PTHR10434:SF11	ECOLI|EnsemblGenome=BAE77074|UniProtKB=P26647	1-ACYL-SN-GLYCEROL-3-PHOSPHATE ACYLTRANSFERASE	O-acyltransferase activity(GO:0008374)	glycerophospholipid biosynthetic process(GO:0046474)		acyltransferase(PC00042)
PTHR33507:SF3	ECOLI|EnsemblGenome=BAE76267|UniProtKB=P0AAS3	INNER MEMBRANE PROTEIN YBBJ			plasma membrane(GO:0005886)
PTHR23502:SF32	ECOLI|EnsemblGenome=BAE77620|UniProtKB=P31442	MULTIDRUG RESISTANCE PROTEIN D	transmembrane transporter activity(GO:0022857)	transmembrane transport(GO:0055085);detoxification(GO:0098754);export from cell(GO:0140352)	plasma membrane(GO:0005886)	secondary carrier transporter(PC00258)
PTHR43525:SF1	ECOLI|EnsemblGenome=BAA15373|UniProtKB=P23256	PROTEIN MALY				transaminase(PC00216)
PTHR30293:SF2	ECOLI|EnsemblGenome=BAE76032|UniProtKB=P0A9G2	TRANSCRIPTIONAL ACTIVATOR PROTEIN NHAR	DNA-binding transcription factor activity(GO:0003700)	regulation of DNA-templated transcription(GO:0006355)		helix-turn-helix transcription factor(PC00116)
PTHR43706:SF9	ECOLI|EnsemblGenome=BAA35924|UniProtKB=P00393	TYPE II NADH:QUINONE OXIDOREDUCTASE	primary active transmembrane transporter activity(GO:0015399);NADH dehydrogenase activity(GO:0003954);electron transfer activity(GO:0009055)			oxidoreductase(PC00176)
PTHR15162:SF7	ECOLI|EnsemblGenome=BAE76515|UniProtKB=P76215	SUCCINYLGLUTAMATE DESUCCINYLASE
PTHR23515:SF6	ECOLI|EnsemblGenome=BAA15118|UniProtKB=P37758	NITRATE_NITRITE TRANSPORTER NARU			plasma membrane(GO:0005886)	transporter(PC00227)
PTHR30481:SF3	ECOLI|EnsemblGenome=BAE77904|UniProtKB=P0AEE8	DNA ADENINE METHYLASE	catalytic activity, acting on DNA(GO:0140097);cation binding(GO:0043169);sequence-specific DNA binding(GO:0043565);S-adenosylmethionine-dependent methyltransferase activity(GO:0008757)	mismatch repair(GO:0006298)		DNA methyltransferase(PC00013)
PTHR30586:SF0	ECOLI|EnsemblGenome=BAA15386|UniProtKB=P77179	ION-TRANSLOCATING OXIDOREDUCTASE COMPLEX SUBUNIT E			plasma membrane(GO:0005886)
PTHR43038:SF4	ECOLI|EnsemblGenome=BAE77807|UniProtKB=P37624	RIBOSOME-ASSOCIATED ATPASE				ATP-binding cassette (ABC) transporter(PC00003)
PTHR34821:SF2	ECOLI|EnsemblGenome=BAE76443|UniProtKB=P76111	INNER MEMBRANE PROTEIN YDCZ			plasma membrane(GO:0005886)
PTHR42891:SF1	ECOLI|EnsemblGenome=BAA77877|UniProtKB=P63228	D-GLYCERO-BETA-D-MANNO-HEPTOSE-1,7-BISPHOSPHATE 7-PHOSPHATASE				phosphatase(PC00181)
PTHR34472:SF1	ECOLI|EnsemblGenome=BAE77328|UniProtKB=O32583	SULFUR CARRIER PROTEIN THIS				transfer/carrier protein(PC00219)
PTHR30592:SF1	ECOLI|EnsemblGenome=BAE77414|UniProtKB=P32177	SULFUR CARRIER PROTEIN FDHD				dehydrogenase(PC00092)
PTHR16821:SF2	ECOLI|EnsemblGenome=BAE77494|UniProtKB=P27838	FRATAXIN, MITOCHONDRIAL				transfer/carrier protein(PC00219)
PTHR46268:SF16	ECOLI|EnsemblGenome=BAA15716|UniProtKB=P46888	UNIVERSAL STRESS PROTEIN C
PTHR47062:SF2	ECOLI|EnsemblGenome=BAE77608|UniProtKB=P0C058	SMALL HEAT SHOCK PROTEIN IBPB
PTHR33449:SF1	ECOLI|EnsemblGenome=BAE76250|UniProtKB=P0A8B5	NUCLEOID-ASSOCIATED PROTEIN YBAB	DNA binding(GO:0003677)
PTHR45436:SF15	ECOLI|EnsemblGenome=BAA35204|UniProtKB=P77485	SENSOR HISTIDINE KINASE CUSS		intracellular signal transduction(GO:0035556)	plasma membrane(GO:0005886)	histidine kinase receptor of two-component system(PC00265)
PTHR36427:SF3	ECOLI|EnsemblGenome=BAE77336|UniProtKB=P0A7L0	LARGE RIBOSOMAL SUBUNIT PROTEIN UL1M				ribosomal protein(PC00202)
PTHR24220:SF470	ECOLI|EnsemblGenome=BAE77830|UniProtKB=P0A9R7	CELL DIVISION ATP-BINDING PROTEIN FTSE	transmembrane transporter activity(GO:0022857)	transmembrane transport(GO:0055085)	plasma membrane(GO:0005886)	ATP-binding cassette (ABC) transporter(PC00003)
PTHR30146:SF151	ECOLI|EnsemblGenome=BAE77376|UniProtKB=P0ACN7	HTH-TYPE TRANSCRIPTIONAL REPRESSOR CYTR	DNA-binding transcription factor activity(GO:0003700);transcription cis-regulatory region binding(GO:0000976)	regulation of DNA-templated transcription(GO:0006355)		Lambda repressor-like transcription factor(PC00245)
PTHR34875:SF5	ECOLI|EnsemblGenome=BAA16356|UniProtKB=P0A9I3	GLYCINE CLEAVAGE SYSTEM TRANSCRIPTIONAL REPRESSOR
PTHR18964:SF162	ECOLI|EnsemblGenome=BAA35939|UniProtKB=P75959	N-ACETYL-D-GLUCOSAMINE KINASE	carbohydrate kinase activity(GO:0019200)			winged helix/forkhead transcription factor(PC00246)
PTHR30191:SF0	ECOLI|EnsemblGenome=BAA35638|UniProtKB=P09373	FORMATE ACETYLTRANSFERASE 1	acetyltransferase activity(GO:0016407)		cytosol(GO:0005829)	acetyltransferase(PC00038)
PTHR31088:SF6	ECOLI|EnsemblGenome=BAA14873|UniProtKB=P0AFM6	PHAGE SHOCK PROTEIN A
PTHR11638:SF18	ECOLI|EnsemblGenome=BAA16476|UniProtKB=P63284	HEAT SHOCK PROTEIN 104	ATP hydrolysis activity(GO:0016887)	cellular response to heat(GO:0034605)	cytoplasm(GO:0005737)	protease(PC00190)
PTHR33121:SF64	ECOLI|EnsemblGenome=BAA16393|UniProtKB=P77172	CYCLIC DI-GMP PHOSPHODIESTERASE PDEF				phosphodiesterase(PC00185)
PTHR12001:SF69	ECOLI|EnsemblGenome=BAE77231|UniProtKB=P0AD57	ALL TRANS-POLYPRENYL-DIPHOSPHATE SYNTHASE PDSS1	prenyltransferase activity(GO:0004659)	isoprenoid biosynthetic process(GO:0008299)		metabolite interconversion enzyme(PC00262)
PTHR30465:SF74	ECOLI|EnsemblGenome=BAA14776|UniProtKB=P0AFH2	OLIGOPEPTIDE TRANSPORT SYSTEM PERMEASE PROTEIN OPPB				ATP-binding cassette (ABC) transporter(PC00003)
PTHR30307:SF0	ECOLI|EnsemblGenome=BAE76185|UniProtKB=P0A7F9	S-ADENOSYLMETHIONINE:TRNA RIBOSYLTRANSFERASE-ISOMERASE	glycosyltransferase activity(GO:0016757);catalytic activity, acting on RNA(GO:0140098);isomerase activity(GO:0016853)	small molecule biosynthetic process(GO:0044283);nucleoside metabolic process(GO:0009116);nucleobase-containing compound biosynthetic process(GO:0034654);carbohydrate derivative biosynthetic process(GO:1901137);organonitrogen compound biosynthetic process(GO:1901566);tRNA modification(GO:0006400)		isomerase(PC00135)
PTHR22789:SF9	ECOLI|EnsemblGenome=BAE78199|UniProtKB=P39306	L-RIBULOSE-5-PHOSPHATE 4-EPIMERASE ULAF	carbon-carbon lyase activity(GO:0016830)	small molecule catabolic process(GO:0044282);carbohydrate catabolic process(GO:0016052);monosaccharide metabolic process(GO:0005996)	cytosol(GO:0005829)	aldolase(PC00044)
PTHR30158:SF3	ECOLI|EnsemblGenome=BAE77781|UniProtKB=P37636,ECOLI|EnsemblGenome=BAE76242|UniProtKB=P0AE06	MULTIDRUG EFFLUX PUMP SUBUNIT ACRA-RELATED		response to chemical(GO:0042221)	plasma membrane(GO:0005886)	transporter(PC00227)
PTHR30055:SF183	ECOLI|EnsemblGenome=BAE77651|UniProtKB=P0C093	NUCLEOID OCCLUSION FACTOR SLMA	DNA-binding transcription factor activity(GO:0003700);transcription cis-regulatory region binding(GO:0000976)	regulation of DNA-templated transcription(GO:0006355)		Tet repressor-like transcription factor(PC00266)
PTHR24567:SF75	ECOLI|EnsemblGenome=BAA14927|UniProtKB=P0A9E5	FUMARATE AND NITRATE REDUCTION REGULATORY PROTEIN	DNA-binding transcription factor activity(GO:0003700)		cytosol(GO:0005829)	winged helix/forkhead transcription factor(PC00246)
PTHR45753:SF3	ECOLI|EnsemblGenome=BAE76936|UniProtKB=Q46803	ORNITHINE TRANSCARBAMYLASE, MITOCHONDRIAL	transferase activity, transferring one-carbon groups(GO:0016741)	arginine metabolic process(GO:0006525);L-amino acid biosynthetic process(GO:0170034);proteinogenic amino acid biosynthetic process(GO:0170038)		transferase(PC00220)
PTHR42852:SF6	ECOLI|EnsemblGenome=BAE76658|UniProtKB=P0AA86	THIOL:DISULFIDE INTERCHANGE PROTEIN DSBE				oxidoreductase(PC00176)
PTHR35893:SF4	ECOLI|EnsemblGenome=BAA16537|UniProtKB=P0ADQ7	INNER MEMBRANE PROTEIN
PTHR23407:SF1	ECOLI|EnsemblGenome=BAE76976|UniProtKB=P0AC28	5-FORMYLTETRAHYDROFOLATE CYCLO-LIGASE	ligase activity(GO:0016874)	small molecule metabolic process(GO:0044281);cellular nitrogen compound biosynthetic process(GO:0044271);heterocycle biosynthetic process(GO:0018130);organic cyclic compound biosynthetic process(GO:1901362);folic acid-containing compound metabolic process(GO:0006760);organonitrogen compound biosynthetic process(GO:1901566);aromatic compound biosynthetic process(GO:0019438)		ligase(PC00142)
PTHR35272:SF4	ECOLI|EnsemblGenome=BAA35234|UniProtKB=P77202	THIOL:DISULFIDE INTERCHANGE PROTEIN DSBG
PTHR45138:SF24	ECOLI|EnsemblGenome=BAE76166|UniProtKB=P0AAP1	DIGUANYLATE CYCLASE DGCC-RELATED	nucleotidyltransferase activity(GO:0016779)	negative regulation of cell motility(GO:2000146);cell-substrate adhesion(GO:0031589)	plasma membrane(GO:0005886)
PTHR21600:SF92	ECOLI|EnsemblGenome=BAA35894|UniProtKB=P0AA39	RIBOSOMAL LARGE SUBUNIT PSEUDOURIDINE SYNTHASE C	intramolecular transferase activity(GO:0016866)	rRNA modification(GO:0000154);pseudouridine synthesis(GO:0001522)		RNA processing factor(PC00147)
PTHR32472:SF10	ECOLI|EnsemblGenome=BAE78378|UniProtKB=P24554	DNA REPAIR PROTEIN RADA-LIKE PROTEIN		recombinational repair(GO:0000725)		DNA metabolism protein(PC00009)
PTHR30143:SF0	ECOLI|EnsemblGenome=BAE76132|UniProtKB=P77608	2-KETO-4-PENTENOATE HYDRATASE	hydro-lyase activity(GO:0016836)		cytoplasm(GO:0005737)	hydratase(PC00120)
PTHR21237:SF23	ECOLI|EnsemblGenome=BAA16498|UniProtKB=P09372	GRPE PROTEIN HOMOLOG, MITOCHONDRIAL	nucleotide binding(GO:0000166);molecular function regulator activity(GO:0098772);unfolded protein binding(GO:0051082)			primary active transporter(PC00068)
PTHR38098:SF1	ECOLI|EnsemblGenome=BAA35288|UniProtKB=P0ADC1	LPS-ASSEMBLY LIPOPROTEIN LPTE			transporter complex(GO:1990351)
PTHR43134:SF1	ECOLI|EnsemblGenome=BAE77829|UniProtKB=P10121	SIGNAL RECOGNITION PARTICLE RECEPTOR SUBUNIT ALPHA	GTPase activity(GO:0003924);ribonucleoprotein complex binding(GO:0043021)	protein targeting(GO:0006605)	membrane(GO:0016020)	G-protein(PC00020)
PTHR30182:SF1	ECOLI|EnsemblGenome=BAA15621|UniProtKB=P16095	L-SERINE DEHYDRATASE 1	lyase activity(GO:0016829)			dehydratase(PC00091)
PTHR43031:SF18	ECOLI|EnsemblGenome=BAE77681|UniProtKB=P0AG27	RHODANESE-RELATED SULFURTRANSFERASES				oxidoreductase(PC00176)
PTHR43330:SF27	ECOLI|EnsemblGenome=BAB96743|UniProtKB=P0AE18	METHIONINE AMINOPEPTIDASE	metalloaminopeptidase activity(GO:0070006)		cytosol(GO:0005829)	metalloprotease(PC00153)
PTHR43668:SF4	ECOLI|EnsemblGenome=BAE76290|UniProtKB=P77671	ALLANTOINASE	hydrolase activity, acting on carbon-nitrogen (but not peptide) bonds, in cyclic amides(GO:0016812)	purine-containing compound catabolic process(GO:0072523);purine nucleobase metabolic process(GO:0006144)	cytoplasm(GO:0005737)	hydrolase(PC00121)
PTHR43442:SF1	ECOLI|EnsemblGenome=BAE77856|UniProtKB=P46859	THERMORESISTANT GLUCONOKINASE	phosphotransferase activity, alcohol group as acceptor(GO:0016773);kinase activity(GO:0016301)	carbohydrate catabolic process(GO:0016052);monocarboxylic acid catabolic process(GO:0072329)	cytoplasm(GO:0005737)	kinase(PC00137)
PTHR32063:SF13	ECOLI|EnsemblGenome=BAE76241|UniProtKB=P31224,ECOLI|EnsemblGenome=BAE77780|UniProtKB=P37637	MULTIDRUG EFFLUX PUMP SUBUNIT ACRB-RELATED	xenobiotic transmembrane transporter activity(GO:0042910)		plasma membrane(GO:0005886)
PTHR38683:SF1	ECOLI|EnsemblGenome=BAE78041|UniProtKB=P26602	CHORISMATE PYRUVATE-LYASE	carbon-carbon lyase activity(GO:0016830)	ubiquinone biosynthetic process(GO:0006744)	cytosol(GO:0005829)	lyase(PC00144)
PTHR12684:SF2	ECOLI|EnsemblGenome=BAE78324|UniProtKB=P39380	TRNA 2'-PHOSPHOTRANSFERASE 1	catalytic activity, acting on RNA(GO:0140098);phosphotransferase activity, alcohol group as acceptor(GO:0016773)	tRNA processing(GO:0008033)		transferase(PC00220)
PTHR43575:SF1	ECOLI|EnsemblGenome=BAA15456|UniProtKB=P77689	PROTEIN ABCI7, CHLOROPLASTIC
PTHR30509:SF8	ECOLI|EnsemblGenome=BAA35718|UniProtKB=P75870	INNER MEMBRANE PROTEIN YCCS			plasma membrane(GO:0005886)
PTHR12128:SF66	ECOLI|EnsemblGenome=BAA16355|UniProtKB=P0A6L2	4-HYDROXY-2-OXOGLUTARATE ALDOLASE, MITOCHONDRIAL	hydro-lyase activity(GO:0016836)			lyase(PC00144)
PTHR30164:SF2	ECOLI|EnsemblGenome=BAE76562|UniProtKB=P76346	PROTEIN MTFA	aminopeptidase activity(GO:0004177)		cytosol(GO:0005829)	metalloprotease(PC00153)
PTHR30363:SF55	ECOLI|EnsemblGenome=BAE78192|UniProtKB=P0A9W0	HTH-TYPE TRANSCRIPTIONAL REGULATOR ULAR				helix-turn-helix transcription factor(PC00116)
PTHR14359:SF6	ECOLI|EnsemblGenome=BAE77653|UniProtKB=P0ABQ0	PHOSPHOPANTOTHENOYLCYSTEINE DECARBOXYLASE	nucleotide binding(GO:0000166);carbohydrate derivative binding(GO:0097367);anion binding(GO:0043168);carboxy-lyase activity(GO:0016831)	purine ribonucleotide biosynthetic process(GO:0009152)	catalytic complex(GO:1902494);cytoplasm(GO:0005737)	decarboxylase(PC00089)
PTHR34108:SF1	ECOLI|EnsemblGenome=BAA36010|UniProtKB=P18196	SEPTUM SITE-DETERMINING PROTEIN MINC
PTHR30094:SF0	ECOLI|EnsemblGenome=BAE77049|UniProtKB=P0AES0,ECOLI|EnsemblGenome=BAE77094|UniProtKB=P0ADT5	BIFUNCTIONAL GLUTATHIONYLSPERMIDINE SYNTHETASE_AMIDASE-RELATED	ligase activity(GO:0016874)
PTHR11938:SF148	ECOLI|EnsemblGenome=BAE77256|UniProtKB=P09831	GLUTAMATE SYNTHASE [NADPH] LARGE CHAIN	oxidoreductase activity(GO:0016491)	intracellular chemical homeostasis(GO:0055082);glutamate metabolic process(GO:0006536);L-amino acid biosynthetic process(GO:0170034);response to nutrient levels(GO:0031667);proteinogenic amino acid biosynthetic process(GO:0170038)		oxidoreductase(PC00176)
PTHR23133:SF2	ECOLI|EnsemblGenome=BAA15853|UniProtKB=P06987	IMIDAZOLEGLYCEROL-PHOSPHATE DEHYDRATASE	hydro-lyase activity(GO:0016836)	amino acid biosynthetic process(GO:0008652)		dehydratase(PC00091)
PTHR38461:SF1	ECOLI|EnsemblGenome=BAE76912|UniProtKB=Q46938	4-DEOXY-L-THREO-5-HEXOSULOSE-URONATE KETOL-ISOMERASE	metal ion binding(GO:0046872);isomerase activity(GO:0016853)	carbohydrate catabolic process(GO:0016052);monocarboxylic acid catabolic process(GO:0072329);monosaccharide metabolic process(GO:0005996)		isomerase(PC00135)
PTHR36178:SF1	ECOLI|EnsemblGenome=BAE77640|UniProtKB=P0AER8	SODIUM_GLUTAMATE SYMPORTER				primary active transporter(PC00068)
PTHR43073:SF2	ECOLI|EnsemblGenome=BAE76624|UniProtKB=P25889	DIHYDROPYRIMIDINE DEHYDROGENASE [NADP(+)]				dehydrogenase(PC00092)
PTHR43280:SF11	ECOLI|EnsemblGenome=BAE76089|UniProtKB=P77379	RCS-SPECIFIC HTH-TYPE TRANSCRIPTIONAL ACTIVATOR RCLR				helix-turn-helix transcription factor(PC00116)
PTHR21057:SF2	ECOLI|EnsemblGenome=BAA36073|UniProtKB=P0A715	2-DEHYDRO-3-DEOXYPHOSPHOOCTONATE ALDOLASE 1-RELATED	transferase activity, transferring alkyl or aryl (other than methyl) groups(GO:0016765)	small molecule biosynthetic process(GO:0044283);carbohydrate biosynthetic process(GO:0016051);monosaccharide metabolic process(GO:0005996)	cytosol(GO:0005829)	aldolase(PC00044)
PTHR30023:SF0	ECOLI|EnsemblGenome=BAE77226|UniProtKB=P24228	PENICILLIN-SENSITIVE CARBOXYPEPTIDASE A	carboxypeptidase activity(GO:0004180);serine hydrolase activity(GO:0017171)	peptidoglycan metabolic process(GO:0000270)		serine protease(PC00203)
PTHR43481:SF4	ECOLI|EnsemblGenome=BAA16557|UniProtKB=P77475,ECOLI|EnsemblGenome=BAA16129|UniProtKB=P77625	GLYCEROL-1-PHOSPHATE PHOSPHOHYDROLASE 1-RELATED	sugar-phosphatase activity(GO:0050308)			carbohydrate phosphatase(PC00066)
PTHR44936:SF9	ECOLI|EnsemblGenome=BAE78388|UniProtKB=P08401	SENSOR PROTEIN CREC
PTHR43014:SF4	ECOLI|EnsemblGenome=BAE76088|UniProtKB=P77212	PYRIDINE NUCLEOTIDE-DISULFIDE OXIDOREDUCTASE RCLA-RELATED	flavin adenine dinucleotide binding(GO:0050660);oxidoreductase activity, acting on NAD(P)H(GO:0016651)			reductase(PC00198)
PTHR33473:SF19	ECOLI|EnsemblGenome=BAA35600|UniProtKB=P0A8Q6	ATP-DEPENDENT CLP PROTEASE ADAPTER PROTEIN CLPS				scaffold/adaptor protein(PC00226)
PTHR33695:SF1	ECOLI|EnsemblGenome=BAB96596|UniProtKB=P00804	LIPOPROTEIN SIGNAL PEPTIDASE				aspartic protease(PC00053)
PTHR11079:SF162	ECOLI|EnsemblGenome=BAE76194|UniProtKB=P25539	RIBOFLAVIN BIOSYNTHESIS PROTEIN PYRD, CHLOROPLASTIC				deaminase(PC00088)
PTHR34698:SF2	ECOLI|EnsemblGenome=BAA35375|UniProtKB=P0AAV4	5-OXOPROLINASE SUBUNIT B
PTHR22939:SF129	ECOLI|EnsemblGenome=BAB96738|UniProtKB=P0C0V0	SERINE PROTEASE HTRA2, MITOCHONDRIAL				serine protease(PC00203)
PTHR43559:SF3	ECOLI|EnsemblGenome=BAA35629|UniProtKB=P21367	HYDROLASE YCAC-RELATED				hydrolase(PC00121)
PTHR43690:SF17	ECOLI|EnsemblGenome=BAE77767|UniProtKB=P37648	PROTEIN YHJJ				metalloprotease(PC00153)
PTHR30511:SF0	ECOLI|EnsemblGenome=BAA36045|UniProtKB=P29012	ALANINE RACEMASE, CATABOLIC-RELATED	heterocyclic compound binding(GO:1901363);organic cyclic compound binding(GO:0097159);anion binding(GO:0043168);isomerase activity(GO:0016853)		cytosol(GO:0005829)	epimerase/racemase(PC00096)
PTHR30561:SF6	ECOLI|EnsemblGenome=BAA15333|UniProtKB=P69210	SPERMIDINE EXPORT PROTEIN MDTI	organic cation transmembrane transporter activity(GO:0015101);antiporter activity(GO:0015297)	quaternary ammonium group transport(GO:0015697);organic cation transport(GO:0015695);transmembrane transport(GO:0055085)	plasma membrane(GO:0005886)	transporter(PC00227)
PTHR34390:SF2	ECOLI|EnsemblGenome=BAE78354|UniProtKB=P0ADD5	SUCCINATE TRANSPORTER SUBUNIT YJJP-RELATED		succinate transport(GO:0015744)	plasma membrane(GO:0005886)
PTHR21600:SF85	ECOLI|EnsemblGenome=BAA35957|UniProtKB=P75966	RIBOSOMAL LARGE SUBUNIT PSEUDOURIDINE SYNTHASE E				RNA processing factor(PC00147)
PTHR12338:SF5	ECOLI|EnsemblGenome=BAA16050|UniProtKB=P45508	ANTIGEN 43-RELATED				protease(PC00190)
PTHR10003:SF97	ECOLI|EnsemblGenome=BAE76489|UniProtKB=P0AGD1	SUPEROXIDE DISMUTASE [CU-ZN]	antioxidant activity(GO:0016209);copper ion binding(GO:0005507);oxidoreductase activity(GO:0016491)	detoxification(GO:0098754);cellular response to oxidative stress(GO:0034599);cellular response to oxygen-containing compound(GO:1901701);response to reactive oxygen species(GO:0000302);cellular metabolic process(GO:0044237)	periplasmic space(GO:0042597)	oxidoreductase(PC00176)
PTHR33694:SF1	ECOLI|EnsemblGenome=BAB96664|UniProtKB=P0A725	UDP-3-O-ACYL-N-ACETYLGLUCOSAMINE DEACETYLASE 1, MITOCHONDRIAL-RELATED				deacetylase(PC00087)
PTHR43716:SF1	ECOLI|EnsemblGenome=BAE76610|UniProtKB=P06149	D-2-HYDROXYGLUTARATE DEHYDROGENASE, MITOCHONDRIAL				dehydrogenase(PC00092)
PTHR18964:SF169	ECOLI|EnsemblGenome=BAE77265|UniProtKB=P45425	N-ACETYLMANNOSAMINE KINASE				winged helix/forkhead transcription factor(PC00246)
PTHR38103:SF1	ECOLI|EnsemblGenome=BAE76174|UniProtKB=P36767	RECOMBINATION-ASSOCIATED PROTEIN RDGC
PTHR30124:SF0	ECOLI|EnsemblGenome=BAE76885|UniProtKB=P0A935	MEMBRANE-BOUND LYTIC MUREIN TRANSGLYCOSYLASE A	carbon-oxygen lyase activity, acting on polysaccharides(GO:0016837)	macromolecule catabolic process(GO:0009057);peptidoglycan metabolic process(GO:0000270);carbohydrate derivative catabolic process(GO:1901136);organonitrogen compound catabolic process(GO:1901565)		glycosidase(PC00110)
PTHR22594:SF5	ECOLI|EnsemblGenome=BAA15677|UniProtKB=P21889	ASPARTATE--TRNA LIGASE, MITOCHONDRIAL	catalytic activity, acting on RNA(GO:0140098);ligase activity(GO:0016874)	amino acid metabolic process(GO:0006520);tRNA metabolic process(GO:0006399);translation(GO:0006412)		aminoacyl-tRNA synthetase(PC00047)
PTHR42801:SF4	ECOLI|EnsemblGenome=BAA16358|UniProtKB=P0AE52	AHPC_TSA FAMILY PROTEIN	antioxidant activity(GO:0016209);oxidoreductase activity, acting on peroxide as acceptor(GO:0016684)	cellular homeostasis(GO:0019725);cellular response to oxidative stress(GO:0034599)	cytoplasm(GO:0005737)	peroxidase(PC00180)
PTHR43776:SF15	ECOLI|EnsemblGenome=BAA35517|UniProtKB=P75796	GLUTATHIONE IMPORT ATP-BINDING PROTEIN GSIA				ATP-binding cassette (ABC) transporter(PC00003)
PTHR30443:SF2	ECOLI|EnsemblGenome=BAE77356|UniProtKB=P0CB39	PHOSPHOETHANOLAMINE TRANSFERASE EPTC	phosphotransferase activity, phosphate group as acceptor(GO:0016776)	lipopolysaccharide biosynthetic process(GO:0009103);oligosaccharide biosynthetic process(GO:0009312)	plasma membrane(GO:0005886)
PTHR30036:SF6	ECOLI|EnsemblGenome=BAA15721|UniProtKB=P02924	L-ARABINOSE-BINDING PERIPLASMIC PROTEIN	carbohydrate binding(GO:0030246)		outer membrane-bounded periplasmic space(GO:0030288)
PTHR30336:SF20	ECOLI|EnsemblGenome=BAA15030|UniProtKB=P34209	DUF218 DOMAIN-CONTAINING PROTEIN			plasma membrane(GO:0005886)	transporter(PC00227)
PTHR33866:SF1	ECOLI|EnsemblGenome=BAB96694|UniProtKB=P0A7F6	S-ADENOSYLMETHIONINE DECARBOXYLASE PROENZYME	carboxy-lyase activity(GO:0016831)	polyamine biosynthetic process(GO:0006596)	cytosol(GO:0005829)	decarboxylase(PC00089)
PTHR48078:SF6	ECOLI|EnsemblGenome=BAE77166|UniProtKB=P0AGF6	L-THREONINE DEHYDRATASE CATABOLIC TDCB	lyase activity(GO:0016829)	amino acid catabolic process(GO:0009063);alpha-amino acid biosynthetic process(GO:1901607);aspartate family amino acid metabolic process(GO:0009066);branched-chain amino acid biosynthetic process(GO:0009082)		dehydratase(PC00091)
PTHR21581:SF26	ECOLI|EnsemblGenome=BAE76611|UniProtKB=P0AFI5	D-ALANYL-D-ALANINE ENDOPEPTIDASE				serine protease(PC00203)
PTHR13932:SF6	ECOLI|EnsemblGenome=BAE77442|UniProtKB=P32131	OXYGEN-INDEPENDENT COPROPORPHYRINOGEN III OXIDASE	oxidoreductase activity, acting on the CH-CH group of donors(GO:0016627);iron-sulfur cluster binding(GO:0051536)	heme biosynthetic process(GO:0006783)	cytoplasm(GO:0005737)	oxidase(PC00175)
PTHR30002:SF4	ECOLI|EnsemblGenome=BAE78167|UniProtKB=P39288	EPOXYQUEUOSINE REDUCTASE	oxidoreductase activity(GO:0016491)	small molecule biosynthetic process(GO:0044283);nucleoside metabolic process(GO:0009116);nucleobase-containing compound biosynthetic process(GO:0034654);carbohydrate derivative biosynthetic process(GO:1901137);organonitrogen compound biosynthetic process(GO:1901566)		oxidoreductase(PC00176)
PTHR10815:SF14	ECOLI|EnsemblGenome=BAA15996|UniProtKB=P06134	BIFUNCTIONAL TRANSCRIPTIONAL ACTIVATOR_DNA REPAIR ENZYME ADA				DNA methyltransferase(PC00013)
PTHR30462:SF3	ECOLI|EnsemblGenome=BAA35708|UniProtKB=P0AFL9	INTERMEMBRANE TRANSPORT PROTEIN PQIA
PTHR24096:SF149	ECOLI|EnsemblGenome=BAA16084|UniProtKB=P37353	AMP-BINDING DOMAIN-CONTAINING PROTEIN-RELATED	ligase activity, forming carbon-sulfur bonds(GO:0016877)			ligase(PC00142)
PTHR33607:SF2	ECOLI|EnsemblGenome=BAE77008|UniProtKB=P25736	ENDONUCLEASE-1
PTHR32303:SF4	ECOLI|EnsemblGenome=BAB96699|UniProtKB=P15877	QUINOPROTEIN GLUCOSE DEHYDROGENASE				dehydrogenase(PC00092)
PTHR42824:SF1	ECOLI|EnsemblGenome=BAA77893|UniProtKB=Q47147	GLUTAMINE AMIDOTRANSFERASE YAFJ-RELATED				transferase(PC00220)
PTHR30389:SF0	ECOLI|EnsemblGenome=BAA15360|UniProtKB=P0AC33	FUMARATE HYDRATASE CLASS I, AEROBIC				hydratase(PC00120)
PTHR42783:SF3	ECOLI|EnsemblGenome=BAE77257|UniProtKB=P09832	GLUTAMATE SYNTHASE [NADPH] SMALL CHAIN-RELATED				oxidoreductase(PC00176)
PTHR10937:SF0	ECOLI|EnsemblGenome=BAE77559|UniProtKB=P17169	GLUTAMINE--FRUCTOSE-6-PHOSPHATE TRANSAMINASE (ISOMERIZING)	transaminase activity(GO:0008483)	organophosphate metabolic process(GO:0019637);UDP-N-acetylglucosamine metabolic process(GO:0006047);protein N-linked glycosylation(GO:0006487);phosphate-containing compound metabolic process(GO:0006796)		transaminase(PC00216)
PTHR30598:SF4	ECOLI|EnsemblGenome=BAA15102|UniProtKB=P0AF32	RESPIRATORY NITRATE REDUCTASE 2 GAMMA CHAIN	oxidoreductase activity(GO:0016491);heme binding(GO:0020037)	anaerobic respiration(GO:0009061);respiratory electron transport chain(GO:0022904)		chaperone(PC00072)
PTHR38034:SF1	ECOLI|EnsemblGenome=BAE76757|UniProtKB=P64432	INNER MEMBRANE PROTEIN YPJD
PTHR11458:SF1	ECOLI|EnsemblGenome=BAE76150|UniProtKB=P0ACB2	DELTA-AMINOLEVULINIC ACID DEHYDRATASE	zinc ion binding(GO:0008270);hydro-lyase activity(GO:0016836)	heme biosynthetic process(GO:0006783)	cytosol(GO:0005829)	dehydratase(PC00091)
PTHR42771:SF2	ECOLI|EnsemblGenome=BAB96727|UniProtKB=P07821	IRON(3+)-HYDROXAMATE IMPORT ATP-BINDING PROTEIN FHUC				ATP-binding cassette (ABC) transporter(PC00003)
PTHR30387:SF2	ECOLI|EnsemblGenome=BAE78315|UniProtKB=P24215	MANNONATE DEHYDRATASE	hydro-lyase activity(GO:0016836);ferrous iron binding(GO:0008198)	monocarboxylic acid catabolic process(GO:0072329)		dehydratase(PC00091)
PTHR30333:SF1	ECOLI|EnsemblGenome=BAE76665|UniProtKB=P0ABL5	CYTOCHROME C-TYPE PROTEIN NAPC		anaerobic respiration(GO:0009061)		primary active transporter(PC00068)
PTHR38102:SF1	ECOLI|EnsemblGenome=BAA15531|UniProtKB=P77754	PERIPLASMIC CHAPERONE SPY				chaperone(PC00072)
PTHR22602:SF0	ECOLI|EnsemblGenome=BAE76963|UniProtKB=P0ADE8	TRANSFERASE CAF17, MITOCHONDRIAL-RELATED		iron-sulfur cluster assembly(GO:0016226)
PTHR32063:SF34	ECOLI|EnsemblGenome=BAA15932|UniProtKB=P76399	MULTIDRUG RESISTANCE PROTEIN MDTC	xenobiotic transmembrane transporter activity(GO:0042910)		plasma membrane(GO:0005886)
PTHR23517:SF13	ECOLI|EnsemblGenome=BAE77820|UniProtKB=P37621	MAJOR FACILITATOR SUPERFAMILY MFS_1
PTHR30478:SF0	ECOLI|EnsemblGenome=BAE77593|UniProtKB=P0A988	BETA SLIDING CLAMP		DNA strand elongation involved in DNA replication(GO:0006271)		DNA-directed DNA polymerase(PC00018)
PTHR10520:SF12	ECOLI|EnsemblGenome=BAA16387|UniProtKB=P08178	TRIFUNCTIONAL PURINE BIOSYNTHETIC PROTEIN ADENOSINE-3	ligase activity(GO:0016874)	purine nucleotide biosynthetic process(GO:0006164);purine nucleobase metabolic process(GO:0006144)	cytosol(GO:0005829)
PTHR30304:SF3	ECOLI|EnsemblGenome=BAE76814|UniProtKB=Q46889	3-OXO-TETRONATE KINASE				aldolase(PC00044)
PTHR43568:SF1	ECOLI|EnsemblGenome=BAA35499|UniProtKB=P75788	P PROTEIN				primary active transporter(PC00068)
PTHR35272:SF3	ECOLI|EnsemblGenome=BAE76958|UniProtKB=P0AEG6	THIOL:DISULFIDE INTERCHANGE PROTEIN DSBC
PTHR47964:SF1	ECOLI|EnsemblGenome=BAE77641|UniProtKB=P24230	ATP-DEPENDENT DNA HELICASE HOMOLOG RECG, CHLOROPLASTIC	DNA helicase activity(GO:0003678)	DNA repair(GO:0006281)		DNA metabolism protein(PC00009)
PTHR42958:SF3	ECOLI|EnsemblGenome=BAA35738|UniProtKB=P0ACD8	HYDROGENASE-1 LARGE CHAIN				oxidoreductase(PC00176)
PTHR30136:SF19	ECOLI|EnsemblGenome=BAE77719|UniProtKB=P37671	DNA-BINDING TRANSCRIPTIONAL REPRESSOR YIAJ	DNA binding(GO:0003677);DNA-binding transcription factor activity(GO:0003700)	negative regulation of DNA-templated transcription(GO:0045892)		winged helix/forkhead transcription factor(PC00246)
PTHR20275:SF0	ECOLI|EnsemblGenome=BAA16500|UniProtKB=P0A7B3	NAD KINASE	phosphotransferase activity, alcohol group as acceptor(GO:0016773);kinase activity(GO:0016301)	purine nucleotide biosynthetic process(GO:0006164);NADP metabolic process(GO:0006739)		nucleotide kinase(PC00172)
PTHR43137:SF1	ECOLI|EnsemblGenome=BAA35870|UniProtKB=P05020	DIHYDROOROTASE	hydrolase activity, acting on carbon-nitrogen (but not peptide) bonds, in cyclic amides(GO:0016812)	pyrimidine nucleobase metabolic process(GO:0006206);nucleotide biosynthetic process(GO:0009165);pyrimidine nucleotide metabolic process(GO:0006220);organonitrogen compound biosynthetic process(GO:1901566)	cytoplasm(GO:0005737)	hydrolase(PC00121)
PTHR15893:SF0	ECOLI|EnsemblGenome=BAE77229|UniProtKB=P0A7L8	LARGE RIBOSOMAL SUBUNIT PROTEIN BL27M	structural constituent of ribosome(GO:0003735)			ribosomal protein(PC00202)
PTHR12561:SF3	ECOLI|EnsemblGenome=BAE78375|UniProtKB=P32099	LIPOYLTRANSFERASE 1, MITOCHONDRIAL	acyltransferase activity, transferring groups other than amino-acyl groups(GO:0016747)	peptidyl-amino acid modification(GO:0018193);protein maturation(GO:0051604)	cytoplasm(GO:0005737)	protein modifying enzyme(PC00260)
PTHR42860:SF1	ECOLI|EnsemblGenome=BAB96735|UniProtKB=P37028	VITAMIN B12-BINDING PROTEIN
PTHR47892:SF1	ECOLI|EnsemblGenome=BAA14926|UniProtKB=P0AAC0	UNIVERSAL STRESS PROTEIN E
PTHR23389:SF9	ECOLI|EnsemblGenome=BAA16282|UniProtKB=P15042	DNA LIGASE				DNA metabolism protein(PC00009)
PTHR13718:SF61	ECOLI|EnsemblGenome=BAE77988|UniProtKB=P0A7W1	SMALL RIBOSOMAL SUBUNIT PROTEIN US5M	structural constituent of ribosome(GO:0003735)	translation(GO:0006412)	cytosolic small ribosomal subunit(GO:0022627)	ribosomal protein(PC00202)
PTHR43609:SF1	ECOLI|EnsemblGenome=BAE76984|UniProtKB=P52043	ACETYL-COA HYDROLASE	thiolester hydrolase activity(GO:0016790);transferase activity, transferring sulphur-containing groups(GO:0016782)	monocarboxylic acid metabolic process(GO:0032787)		hydrolase(PC00121)
PTHR30231:SF2	ECOLI|EnsemblGenome=BAA15418|UniProtKB=P30014	RIBONUCLEASE T	3'-5' exonuclease activity(GO:0008408)	DNA repair(GO:0006281);DNA-templated DNA replication(GO:0006261)	cytosol(GO:0005829)	DNA metabolism protein(PC00009)
PTHR43537:SF52	ECOLI|EnsemblGenome=BAA36042|UniProtKB=P0A8V6	FATTY ACID METABOLISM REGULATOR PROTEIN				winged helix/forkhead transcription factor(PC00246)
PTHR11772:SF2	ECOLI|EnsemblGenome=BAA35317|UniProtKB=P22106	ASPARAGINE SYNTHETASE [GLUTAMINE-HYDROLYZING]	ligase activity(GO:0016874)	aspartate family amino acid biosynthetic process(GO:0009067)		ligase(PC00142)
PTHR43484:SF1	ECOLI|EnsemblGenome=BAA15771|UniProtKB=P15070	FLAGELLAR MOTOR SWITCH PROTEIN FLIN
PTHR10515:SF0	ECOLI|EnsemblGenome=BAE78371|UniProtKB=P07650	THYMIDINE PHOSPHORYLASE			cytosol(GO:0005829)	glycosyltransferase(PC00111)
PTHR10146:SF14	ECOLI|EnsemblGenome=BAE77014|UniProtKB=P67080	PYRIDOXAL PHOSPHATE HOMEOSTASIS PROTEIN	heterocyclic compound binding(GO:1901363);organic cyclic compound binding(GO:0097159);anion binding(GO:0043168)		intracellular anatomical structure(GO:0005622)
PTHR30146:SF148	ECOLI|EnsemblGenome=BAA15371|UniProtKB=P18811	HTH-TYPE TRANSCRIPTIONAL REPRESSOR PURR-RELATED	DNA-binding transcription factor activity(GO:0003700);transcription cis-regulatory region binding(GO:0000976)	regulation of DNA-templated transcription(GO:0006355)		Lambda repressor-like transcription factor(PC00245)
PTHR30086:SF20	ECOLI|EnsemblGenome=BAE76987|UniProtKB=P11667	ARGININE EXPORTER PROTEIN ARGO-RELATED	amino acid transmembrane transporter activity(GO:0015171)	amino acid transport(GO:0006865)	plasma membrane(GO:0005886)
PTHR11786:SF0	ECOLI|EnsemblGenome=BAA15100|UniProtKB=P77567	ARYLAMINE N-ACETYLTRANSFERASE 4-RELATED				acetyltransferase(PC00038)
PTHR11632:SF82	ECOLI|EnsemblGenome=BAE78158|UniProtKB=P00363	FUMARATE REDUCTASE FLAVOPROTEIN SUBUNIT	oxidoreductase activity, acting on the CH-CH group of donors(GO:0016627);flavin adenine dinucleotide binding(GO:0050660)	anaerobic respiration(GO:0009061)	plasma membrane(GO:0005886)	dehydrogenase(PC00092)
PTHR38685:SF1	ECOLI|EnsemblGenome=BAA16284|UniProtKB=P77173	CELL DIVISION PROTEIN ZIPA		division septum assembly(GO:0000917)	cell division site(GO:0032153);plasma membrane(GO:0005886)
PTHR30406:SF9	ECOLI|EnsemblGenome=BAA16297|UniProtKB=P0AEB0	SULFATE TRANSPORT SYSTEM PERMEASE PROTEIN CYSW			plasma membrane(GO:0005886)
PTHR46268:SF23	ECOLI|EnsemblGenome=BAE77387|UniProtKB=P0AAB8	UNIVERSAL STRESS PROTEIN A-RELATED
PTHR30094:SF5	ECOLI|EnsemblGenome=BAE78187|UniProtKB=P33222	ACID--AMINE LIGASE YJFC-RELATED	ligase activity(GO:0016874)
PTHR30146:SF153	ECOLI|EnsemblGenome=BAE76127|UniProtKB=P03023	LACTOSE OPERON REPRESSOR	DNA-binding transcription factor activity(GO:0003700);transcription cis-regulatory region binding(GO:0000976)	regulation of DNA-templated transcription(GO:0006355)		Lambda repressor-like transcription factor(PC00245)
PTHR30521:SF4	ECOLI|EnsemblGenome=BAA35800|UniProtKB=P31545	DEFERROCHELATASE	antioxidant activity(GO:0016209);oxidoreductase activity, acting on peroxide as acceptor(GO:0016684);heme binding(GO:0020037)		cytosol(GO:0005829)	peroxidase(PC00180)
PTHR35334:SF1	ECOLI|EnsemblGenome=BAE77165|UniProtKB=P0AAD8	THREONINE_SERINE TRANSPORTER TDCC				transporter(PC00227)
PTHR30627:SF2	ECOLI|EnsemblGenome=BAA35282|UniProtKB=P0AD65	PEPTIDOGLYCAN D,D-TRANSPEPTIDASE MRDA	carboxylic acid binding(GO:0031406);carboxypeptidase activity(GO:0004180);serine hydrolase activity(GO:0017171);heterocyclic compound binding(GO:1901363);organic cyclic compound binding(GO:0097159);amide binding(GO:0033218)	cell wall organization(GO:0071555)	plasma membrane(GO:0005886)	hydrolase(PC00121)
PTHR43499:SF1	ECOLI|EnsemblGenome=BAE76664|UniProtKB=P33931	ABC TRANSPORTER I FAMILY MEMBER 1				ATP-binding cassette (ABC) transporter(PC00003)
PTHR11707:SF28	ECOLI|EnsemblGenome=BAA15558|UniProtKB=P0A962	60 KDA LYSOPHOSPHOLIPASE
PTHR46124:SF2	ECOLI|EnsemblGenome=BAA35907|UniProtKB=P0AFQ7	D-AMINOACYL-TRNA DEACYLASE
PTHR43776:SF4	ECOLI|EnsemblGenome=BAA14843|UniProtKB=P0AAH8	PUTRESCINE EXPORT SYSTEM ATP-BINDING PROTEIN SAPF				ATP-binding cassette (ABC) transporter(PC00003)
PTHR42972:SF14	ECOLI|EnsemblGenome=BAA35406|UniProtKB=P0A855	TOL-PAL SYSTEM PROTEIN TOLB				secondary carrier transporter(PC00258)
PTHR42911:SF1	ECOLI|EnsemblGenome=BAE78176|UniProtKB=P0ABC3	MODULATOR OF FTSH PROTEASE HFLC
PTHR30001:SF1	ECOLI|EnsemblGenome=BAA35893|UniProtKB=P21513	RIBONUCLEASE E_G-LIKE PROTEIN, CHLOROPLASTIC	RNA nuclease activity(GO:0004540)	rRNA processing(GO:0006364)	cytoplasm(GO:0005737)	endoribonuclease(PC00094)
PTHR43321:SF3	ECOLI|EnsemblGenome=BAE77777|UniProtKB=P69908,ECOLI|EnsemblGenome=BAA15163|UniProtKB=P69910	GLUTAMATE DECARBOXYLASE	carboxy-lyase activity(GO:0016831)	amino acid catabolic process(GO:0009063);glutamate metabolic process(GO:0006536)	cytosol(GO:0005829)	decarboxylase(PC00089)
PTHR23406:SF34	ECOLI|EnsemblGenome=BAA15127|UniProtKB=P26616	NAD-DEPENDENT MALIC ENZYME, MITOCHONDRIAL	oxidoreductase activity, acting on CH-OH group of donors(GO:0016614)	dicarboxylic acid metabolic process(GO:0043648);monocarboxylic acid metabolic process(GO:0032787)		oxidoreductase(PC00176)
PTHR44858:SF1	ECOLI|EnsemblGenome=BAA35202|UniProtKB=P31600	UDP-N-ACETYLGLUCOSAMINE--PEPTIDE N-ACETYLGLUCOSAMINYLTRANSFERASE SPINDLY-RELATED
PTHR10286:SF59	ECOLI|EnsemblGenome=BAE78227|UniProtKB=P0A7A9	SOLUBLE INORGANIC PYROPHOSPHATASE 4	pyrophosphatase activity(GO:0016462)	phosphate-containing compound metabolic process(GO:0006796)		pyrophosphatase(PC00196)
PTHR43743:SF1	ECOLI|EnsemblGenome=BAA35354|UniProtKB=P03960	POTASSIUM-TRANSPORTING ATPASE ATP-BINDING SUBUNIT	P-type ion transporter activity(GO:0015662);potassium ion transmembrane transporter activity(GO:0015079);ATPase-coupled monoatomic cation transmembrane transporter activity(GO:0019829)			primary active transporter(PC00068)
PTHR40094:SF1	ECOLI|EnsemblGenome=BAE76729|UniProtKB=P76578	UBIQUITIN DOMAIN-CONTAINING PROTEIN
PTHR43060:SF17	ECOLI|EnsemblGenome=BAE76813|UniProtKB=Q46888	L-THREONATE DEHYDROGENASE				dehydrogenase(PC00092)
PTHR30109:SF0	ECOLI|EnsemblGenome=BAA35587|UniProtKB=P75825	HYDROXYLAMINE REDUCTASE	antioxidant activity(GO:0016209);oxidoreductase activity, acting on peroxide as acceptor(GO:0016684)	nitrogen compound metabolic process(GO:0006807);response to reactive oxygen species(GO:0000302)		reductase(PC00198)
PTHR34156:SF1	ECOLI|EnsemblGenome=BAA35472|UniProtKB=P0AAX6	PERIPLASMIC PROTEIN
PTHR36918:SF1	ECOLI|EnsemblGenome=BAE77683|UniProtKB=P0AG86	PROTEIN-EXPORT PROTEIN SECB
PTHR46112:SF3	ECOLI|EnsemblGenome=BAA16255|UniProtKB=P76524	AMINOPEPTIDASE YPDF				metalloprotease(PC00153)
PTHR43531:SF16	ECOLI|EnsemblGenome=BAA15702|UniProtKB=P07017	METHYL-ACCEPTING CHEMOTAXIS PROTEIN II	transmembrane signaling receptor activity(GO:0004888)	chemotaxis(GO:0006935)	plasma membrane(GO:0005886)
PTHR12919:SF20	ECOLI|EnsemblGenome=BAA16494|UniProtKB=P0A7T3	SMALL RIBOSOMAL SUBUNIT PROTEIN BS16M	structural constituent of ribosome(GO:0003735)	translation(GO:0006412)	small ribosomal subunit(GO:0015935)	ribosomal protein(PC00202)
PTHR43814:SF1	ECOLI|EnsemblGenome=BAE77351|UniProtKB=P11447	ARGININOSUCCINATE LYASE	lyase activity(GO:0016829)	arginine metabolic process(GO:0006525);L-amino acid biosynthetic process(GO:0170034);proteinogenic amino acid biosynthetic process(GO:0170038)	cytosol(GO:0005829)	lyase(PC00144)
PTHR42790:SF4	ECOLI|EnsemblGenome=BAE77721|UniProtKB=P09053	VALINE--PYRUVATE AMINOTRANSFERASE	transaminase activity(GO:0008483)	alpha-amino acid metabolic process(GO:1901605)	cytosol(GO:0005829)	transaminase(PC00216)
PTHR42788:SF18	ECOLI|EnsemblGenome=BAE76147|UniProtKB=Q47538	TAURINE IMPORT ATP-BINDING PROTEIN TAUB				ATP-binding cassette (ABC) transporter(PC00003)
PTHR30480:SF13	ECOLI|EnsemblGenome=BAA35914|UniProtKB=P75949	BETA-HEXOSAMINIDASE		peptidoglycan metabolic process(GO:0000270)		hydrolase(PC00121)
PTHR12358:SF106	ECOLI|EnsemblGenome=BAA15939|UniProtKB=P76407	LIPID KINASE YEGS			plasma membrane(GO:0005886)	kinase(PC00137)
PTHR43345:SF5	ECOLI|EnsemblGenome=BAB96640|UniProtKB=P30126	3-ISOPROPYLMALATE DEHYDRATASE SMALL SUBUNIT				dehydratase(PC00091)
PTHR30612:SF0	ECOLI|EnsemblGenome=BAB96666|UniProtKB=P10408	CHLOROPLAST PROTEIN-TRANSPORTING ATPASE	ATP binding(GO:0005524)			transporter(PC00227)
PTHR38764:SF1	ECOLI|EnsemblGenome=BAE76184|UniProtKB=P21515	ACYL CARRIER PROTEIN PHOSPHODIESTERASE	catalytic activity, acting on a protein(GO:0140096);phosphoric diester hydrolase activity(GO:0008081)	fatty acid biosynthetic process(GO:0006633)		phosphodiesterase(PC00185)
PTHR36510:SF1	ECOLI|EnsemblGenome=BAA35221|UniProtKB=P77213	GLUTAMATE--CYSTEINE LIGASE 2-RELATED	ligase activity(GO:0016874)			ligase(PC00142)
PTHR42837:SF2	ECOLI|EnsemblGenome=BAA77851|UniProtKB=P0AEH1	MEMBRANE METALLOPROTEASE ARASP2, CHLOROPLASTIC-RELATED				metalloprotease(PC00153)
PTHR33121:SF74	ECOLI|EnsemblGenome=BAA16267|UniProtKB=P23842	CYCLIC DI-GMP PHOSPHODIESTERASE PDEA-RELATED				phosphodiesterase(PC00185)
PTHR43427:SF6	ECOLI|EnsemblGenome=BAA15316|UniProtKB=P76175	CHLORIDE CHANNEL PROTEIN CLC-E				ion channel(PC00133)
PTHR43020:SF2	ECOLI|EnsemblGenome=BAE76357|UniProtKB=P0AEI1	MITOCHONDRIAL TRNA METHYLTHIOTRANSFERASE CDK5RAP1	transferase activity, transferring sulphur-containing groups(GO:0016782);iron-sulfur cluster binding(GO:0051536)	tRNA modification(GO:0006400)
PTHR43617:SF35	ECOLI|EnsemblGenome=BAE78361|UniProtKB=P0A944	[RIBOSOMAL PROTEIN BS18]-ALANINE N-ACETYLTRANSFERASE	peptide alpha-N-acetyltransferase activity(GO:0004596)			acetyltransferase(PC00038)
PTHR48023:SF9	ECOLI|EnsemblGenome=BAE77006|UniProtKB=P0AEP1	GALACTOSE-PROTON SYMPORTER				primary active transporter(PC00068)
PTHR43141:SF1	ECOLI|EnsemblGenome=BAA35744|UniProtKB=P26458	CYTOCHROME BD-II UBIQUINOL OXIDASE SUBUNIT 2	oxidoreductase activity(GO:0016491)	aerobic electron transport chain(GO:0019646)	cytochrome complex(GO:0070069)	oxidoreductase(PC00176)
PTHR30041:SF5	ECOLI|EnsemblGenome=BAE77791|UniProtKB=P0AB96	ARSENATE REDUCTASE-RELATED		response to chemical(GO:0042221)		reductase(PC00198)
PTHR48111:SF59	ECOLI|EnsemblGenome=BAA15935|UniProtKB=P69228	TRANSCRIPTIONAL REGULATORY PROTEIN BAER	molecular transducer activity(GO:0060089);transcription cis-regulatory region binding(GO:0000976)	regulation of DNA-templated transcription(GO:0006355)	protein-DNA complex(GO:0032993);cytosol(GO:0005829)	winged helix/forkhead transcription factor(PC00246)
PTHR11061:SF49	ECOLI|EnsemblGenome=BAE76859|UniProtKB=P55135	23S RRNA (URACIL(1939)-C(5))-METHYLTRANSFERASE RLMD	rRNA methyltransferase activity(GO:0008649)	rRNA base methylation(GO:0070475)		RNA methyltransferase(PC00033)
PTHR43246:SF2	ECOLI|EnsemblGenome=BAE77927|UniProtKB=P0AFL3	PEPTIDYLPROLYL ISOMERASE				chaperone(PC00072)
PTHR33121:SF81	ECOLI|EnsemblGenome=BAA36000|UniProtKB=P75995,ECOLI|EnsemblGenome=BAE76236|UniProtKB=P77473,ECOLI|EnsemblGenome=BAA35528|UniProtKB=P75800	CYCLIC DI-GMP PHOSPHODIESTERASE PDEB-RELATED				phosphodiesterase(PC00185)
PTHR42918:SF6	ECOLI|EnsemblGenome=BAE78159|UniProtKB=P0A8N7	ELONGATION FACTOR P--(R)-BETA-LYSINE LIGASE	catalytic activity, acting on RNA(GO:0140098);tRNA binding(GO:0000049);ligase activity(GO:0016874)	amino acid metabolic process(GO:0006520);tRNA metabolic process(GO:0006399);translation(GO:0006412)	cytosol(GO:0005829)	aminoacyl-tRNA synthetase(PC00047)
PTHR42942:SF1	ECOLI|EnsemblGenome=BAE76234|UniProtKB=P0AFP2	ALKYLTRANSFERASE-LIKE PROTEIN 1				DNA methyltransferase(PC00013)
PTHR46118:SF4	ECOLI|EnsemblGenome=BAA35335|UniProtKB=P75736	PROTEIN ABHD11
PTHR38689:SF1	ECOLI|EnsemblGenome=BAA35389|UniProtKB=P0AC44	SUCCINATE DEHYDROGENASE HYDROPHOBIC MEMBRANE ANCHOR SUBUNIT	heme binding(GO:0020037)	aerobic respiration(GO:0009060);cytochrome complex assembly(GO:0017004)	plasma membrane(GO:0005886)	dehydrogenase(PC00092)
PTHR47707:SF2	ECOLI|EnsemblGenome=BAA15549|UniProtKB=P77788	CTP PYROPHOSPHOHYDROLASE	nucleoside diphosphate phosphatase activity(GO:0017110)	DNA repair(GO:0006281)		phosphatase(PC00181)
PTHR30562:SF1	ECOLI|EnsemblGenome=BAA15733|UniProtKB=P0A8G0	UVRABC SYSTEM PROTEIN C		DNA damage response(GO:0006974)	endonuclease complex(GO:1905348)	endodeoxyribonuclease(PC00093)
PTHR43111:SF1	ECOLI|EnsemblGenome=BAE77705|UniProtKB=P37685	ALDEHYDE DEHYDROGENASE B-RELATED				dehydrogenase(PC00092)
PTHR42981:SF2	ECOLI|EnsemblGenome=BAA35585|UniProtKB=P07003	PYRUVATE DEHYDROGENASE [UBIQUINONE]				dehydrogenase(PC00092)
PTHR32248:SF4	ECOLI|EnsemblGenome=BAE77246|UniProtKB=P24255	RNA POLYMERASE SIGMA-54 FACTOR				Sigma factor(PC00267)
PTHR43531:SF14	ECOLI|EnsemblGenome=BAE78345|UniProtKB=P02942	METHYL-ACCEPTING CHEMOTAXIS PROTEIN I-RELATED	transmembrane signaling receptor activity(GO:0004888)	chemotaxis(GO:0006935)	plasma membrane(GO:0005886)
PTHR18895:SF74	ECOLI|EnsemblGenome=BAA36070|UniProtKB=P0ACC1	MTRF1L RELEASE FACTOR GLUTAMINE METHYLTRANSFERASE				protein modifying enzyme(PC00260)
PTHR48111:SF40	ECOLI|EnsemblGenome=BAE76179|UniProtKB=P0AFJ5	PHOSPHATE REGULON TRANSCRIPTIONAL REGULATORY PROTEIN PHOB	molecular transducer activity(GO:0060089);transcription cis-regulatory region binding(GO:0000976)	regulation of DNA-templated transcription(GO:0006355)	protein-DNA complex(GO:0032993);cytosol(GO:0005829)	winged helix/forkhead transcription factor(PC00246)
PTHR30133:SF2	ECOLI|EnsemblGenome=BAA35576|UniProtKB=P0AE34	ARGININE ABC TRANSPORTER PERMEASE PROTEIN ARTQ			plasma membrane(GO:0005886)	amino acid transporter(PC00046)
PTHR34156:SF11	ECOLI|EnsemblGenome=BAE78190|UniProtKB=P39297	LIPOPROTEIN BSMA
PTHR43540:SF7	ECOLI|EnsemblGenome=BAA15678|UniProtKB=P0ADI7	ISOCHORISMATASE FAMILY PROTEIN YECD				hydrolase(PC00121)
PTHR11647:SF1	ECOLI|EnsemblGenome=BAE76939|UniProtKB=Q46806,ECOLI|EnsemblGenome=BAE78321|UniProtKB=P39377	COLLAPSIN RESPONSE MEDIATOR PROTEIN				hydrolase(PC00121)
PTHR10099:SF1	ECOLI|EnsemblGenome=BAE76733|UniProtKB=P15254	PHOSPHORIBOSYLFORMYLGLYCINAMIDINE SYNTHASE	ligase activity(GO:0016874)	purine nucleotide biosynthetic process(GO:0006164)	cytoplasm(GO:0005737)
PTHR43386:SF2	ECOLI|EnsemblGenome=BAA14777|UniProtKB=P0AFH6	OLIGOPEPTIDE TRANSPORT SYSTEM PERMEASE PROTEIN OPPC				transporter(PC00227)
PTHR42737:SF2	ECOLI|EnsemblGenome=BAE77794|UniProtKB=P06715	GLUTATHIONE REDUCTASE	disulfide oxidoreductase activity(GO:0015036);antioxidant activity(GO:0016209);flavin adenine dinucleotide binding(GO:0050660)	cellular homeostasis(GO:0019725);glutathione metabolic process(GO:0006749);cellular response to oxidative stress(GO:0034599)	cytosol(GO:0005829)	reductase(PC00198)
PTHR40106:SF1	ECOLI|EnsemblGenome=BAE76086|UniProtKB=P75685	INNER MEMBRANE PROTEIN RCLC		response to reactive oxygen species(GO:0000302)	plasma membrane(GO:0005886)
PTHR42743:SF2	ECOLI|EnsemblGenome=BAA35904|UniProtKB=P28305	AMINODEOXYCHORISMATE LYASE	carbon-carbon lyase activity(GO:0016830)	monocarboxylic acid biosynthetic process(GO:0072330);aromatic amino acid family biosynthetic process(GO:0009073);amino acid biosynthetic process(GO:0008652)	cytosol(GO:0005829)	transaminase(PC00216)
PTHR34719:SF2	ECOLI|EnsemblGenome=BAE77812|UniProtKB=P0A6Z6	NICKEL-RESPONSIVE REGULATOR	DNA binding(GO:0003677)	regulation of DNA-templated transcription(GO:0006355)
PTHR33303:SF2	ECOLI|EnsemblGenome=BAA35730|UniProtKB=P75874	COA-BINDING DOMAIN-CONTAINING PROTEIN
PTHR21225:SF6	ECOLI|EnsemblGenome=BAA15473|UniProtKB=P00887	PHOSPHO-2-DEHYDRO-3-DEOXYHEPTONATE ALDOLASE, TRP-SENSITIVE	transferase activity, transferring alkyl or aryl (other than methyl) groups(GO:0016765)	aromatic amino acid family biosynthetic process(GO:0009073)	cytoplasm(GO:0005737)	aldolase(PC00044)
PTHR30175:SF1	ECOLI|EnsemblGenome=BAE78239|UniProtKB=P36672	PTS SYSTEM ARBUTIN-, CELLOBIOSE-, AND SALICIN-SPECIFIC EIIBC COMPONENT-RELATED				secondary carrier transporter(PC00258)
PTHR48111:SF39	ECOLI|EnsemblGenome=BAE77397|UniProtKB=P0AE88	TRANSCRIPTIONAL REGULATORY PROTEIN CPXR	molecular transducer activity(GO:0060089);transcription cis-regulatory region binding(GO:0000976)	regulation of DNA-templated transcription(GO:0006355)	protein-DNA complex(GO:0032993);cytosol(GO:0005829)	winged helix/forkhead transcription factor(PC00246)
PTHR30503:SF3	ECOLI|EnsemblGenome=BAA15785|UniProtKB=P46125	INNER MEMBRANE PROTEIN YEDI			plasma membrane(GO:0005886)
PTHR40072:SF1	ECOLI|EnsemblGenome=BAE77452|UniProtKB=P32125	MOLYBDOPTERIN-GUANINE DINUCLEOTIDE BIOSYNTHESIS ADAPTER PROTEIN	nucleotide binding(GO:0000166);carbohydrate derivative binding(GO:0097367);anion binding(GO:0043168)			scaffold/adaptor protein(PC00226)
PTHR11472:SF34	ECOLI|EnsemblGenome=BAA15617|UniProtKB=P76257	REGULATOR OF TELOMERE ELONGATION HELICASE 1	DNA helicase activity(GO:0003678)			DNA helicase(PC00011)
PTHR12815:SF47	ECOLI|EnsemblGenome=BAE78221|UniProtKB=P0ADE4	TRANSLOCATION AND ASSEMBLY MODULE SUBUNIT TAMA
PTHR42893:SF46	ECOLI|EnsemblGenome=BAE78046|UniProtKB=P28303	PROTEIN DETOXIFICATION 44, CHLOROPLASTIC				transporter(PC00227)
PTHR42683:SF38	ECOLI|EnsemblGenome=BAE78266|UniProtKB=P27250	ALDEHYDE REDUCTASE AHR	oxidoreductase activity, acting on the CH-OH group of donors, NAD or NADP as acceptor(GO:0016616)			oxidoreductase(PC00176)
PTHR45790:SF1	ECOLI|EnsemblGenome=BAE77922|UniProtKB=P0AEA8	SIROHEME SYNTHASE	S-adenosylmethionine-dependent methyltransferase activity(GO:0008757)	heme biosynthetic process(GO:0006783)		methyltransferase(PC00155)
PTHR30521:SF0	ECOLI|EnsemblGenome=BAE76711|UniProtKB=P76536	DYP-TYPE PEROXIDASE FAMILY PROTEIN	antioxidant activity(GO:0016209);oxidoreductase activity, acting on peroxide as acceptor(GO:0016684);heme binding(GO:0020037)		cytosol(GO:0005829)	peroxidase(PC00180)
PTHR35089:SF1	ECOLI|EnsemblGenome=BAA77853|UniProtKB=P0AEU7	CHAPERONE PROTEIN SKP		chaperone-mediated protein folding(GO:0061077);protein stabilization(GO:0050821)	cytosol(GO:0005829)	chaperone(PC00072)
PTHR43441:SF11	ECOLI|EnsemblGenome=BAA15048|UniProtKB=P13857	RIBOSOMAL-PROTEIN-SERINE ACETYLTRANSFERASE	peptide alpha-N-acetyltransferase activity(GO:0004596)		cytoplasm(GO:0005737)	protein modifying enzyme(PC00260)
PTHR13767:SF2	ECOLI|EnsemblGenome=BAE77212|UniProtKB=P60340	PSEUDOURIDYLATE SYNTHASE TRUB1	intramolecular transferase activity(GO:0016866)	pseudouridine synthesis(GO:0001522);tRNA modification(GO:0006400);mRNA modification(GO:0016556)		isomerase(PC00135)
PTHR43677:SF1	ECOLI|EnsemblGenome=BAE77295|UniProtKB=P26646	ACRYLYL-COA REDUCTASE ACUI-RELATED	oxidoreductase activity, acting on the CH-CH group of donors, NAD or NADP as acceptor(GO:0016628)			oxidoreductase(PC00176)
PTHR10925:SF5	ECOLI|EnsemblGenome=BAA16352|UniProtKB=P76562	RNA CYTIDINE ACETYLTRANSFERASE	tRNA binding(GO:0000049);N-acetyltransferase activity(GO:0008080)	rRNA modification(GO:0000154);maturation of SSU-rRNA(GO:0030490)		RNA processing factor(PC00147)
PTHR36964:SF1	ECOLI|EnsemblGenome=BAE76560|UniProtKB=P76343	PROTEIN-METHIONINE-SULFOXIDE REDUCTASE HEME-BINDING SUBUNIT MSRQ	nucleotide binding(GO:0000166);carbohydrate derivative binding(GO:0097367);oxidoreductase activity(GO:0016491);anion binding(GO:0043168);heme binding(GO:0020037)		plasma membrane(GO:0005886)
PTHR21403:SF8	ECOLI|EnsemblGenome=BAA15850|UniProtKB=P60757	ATP PHOSPHORIBOSYLTRANSFERASE	pentosyltransferase activity(GO:0016763)	amino acid biosynthetic process(GO:0008652)		glycosyltransferase(PC00111)
PTHR43252:SF7	ECOLI|EnsemblGenome=BAE77121|UniProtKB=P64588	TRANSCRIPTIONAL REGULATOR YQJI				DNA-binding transcription factor(PC00218)
PTHR38106:SF1	ECOLI|EnsemblGenome=BAA15639|UniProtKB=P45577	RNA CHAPERONE PROQ	double-stranded RNA binding(GO:0003725);single-stranded RNA binding(GO:0003727)	post-transcriptional regulation of gene expression(GO:0010608)	cytosol(GO:0005829)
PTHR47506:SF6	ECOLI|EnsemblGenome=BAE76492|UniProtKB=P67430	HTH-TYPE TRANSCRIPTIONAL REPRESSOR NEMR				Tet repressor-like transcription factor(PC00266)
PTHR37955:SF1	ECOLI|EnsemblGenome=BAA15058|UniProtKB=P25396	DEP DOMAIN-CONTAINING PROTEIN	efflux transmembrane transporter activity(GO:0015562);monoatomic cation transmembrane transporter activity(GO:0008324)		plasma membrane(GO:0005886)
PTHR42844:SF1	ECOLI|EnsemblGenome=BAE77109|UniProtKB=P0AC16	DIHYDRONEOPTERIN ALDOLASE 1-RELATED	carbon-carbon lyase activity(GO:0016830)		cytoplasm(GO:0005737)	aldolase(PC00044)
PTHR34182:SF1	ECOLI|EnsemblGenome=BAE77219|UniProtKB=P0AG99	PROTEIN-EXPORT MEMBRANE PROTEIN SECG		intracellular protein transmembrane transport(GO:0065002)	plasma membrane(GO:0005886)
PTHR30146:SF146	ECOLI|EnsemblGenome=BAE78240|UniProtKB=P36673	HTH-TYPE TRANSCRIPTIONAL REGULATOR TRER	DNA-binding transcription factor activity(GO:0003700);transcription cis-regulatory region binding(GO:0000976)	regulation of DNA-templated transcription(GO:0006355)		Lambda repressor-like transcription factor(PC00245)
PTHR43599:SF3	ECOLI|EnsemblGenome=BAA16353|UniProtKB=P0A7D7	SI:DKEY-6E2.2
PTHR46211:SF1	ECOLI|EnsemblGenome=BAE77844|UniProtKB=P10908	GLYCEROPHOSPHODIESTER PHOSPHODIESTERASE, CYTOPLASMIC				phosphodiesterase(PC00185)
PTHR43071:SF1	ECOLI|EnsemblGenome=BAB96719|UniProtKB=P26281	2-AMINO-4-HYDROXY-6-HYDROXYMETHYLDIHYDROPTERIDINE PYROPHOSPHOKINASE				kinase(PC00137)
PTHR43364:SF1	ECOLI|EnsemblGenome=BAE76490|UniProtKB=P76187	OXIDOREDUCTASE YDHF			cytosol(GO:0005829)	oxidoreductase(PC00176)
PTHR48101:SF4	ECOLI|EnsemblGenome=BAE76981|UniProtKB=P27253	METHYLMALONYL-COA MUTASE, MITOCHONDRIAL	intramolecular transferase activity(GO:0016866);tetrapyrrole binding(GO:0046906);heterocyclic compound binding(GO:1901363)	fatty acid metabolic process(GO:0006631)	cytoplasm(GO:0005737)	mutase(PC00160)
PTHR30578:SF0	ECOLI|EnsemblGenome=BAE76487|UniProtKB=P76182	ION-TRANSLOCATING OXIDOREDUCTASE COMPLEX SUBUNIT D			plasma membrane(GO:0005886)
PTHR33371:SF4	ECOLI|EnsemblGenome=BAE77237|UniProtKB=P64604	INTERMEMBRANE PHOSPHOLIPID TRANSPORT SYSTEM BINDING PROTEIN MLAD
PTHR36203:SF4	ECOLI|EnsemblGenome=BAE76997|UniProtKB=P69824	MANNITOL-SPECIFIC CRYPTIC PHOSPHOTRANSFERASE ENZYME IIA COMPONENT
PTHR37484:SF1	ECOLI|EnsemblGenome=BAE77291|UniProtKB=P0ABH4	ROD SHAPE-DETERMINING PROTEIN MRED		regulation of cell shape(GO:0008360)	plasma membrane(GO:0005886)
PTHR43178:SF2	ECOLI|EnsemblGenome=BAB96685|UniProtKB=P06959	DIHYDROLIPOYLLYSINE-RESIDUE ACETYLTRANSFERASE COMPONENT OF PYRUVATE DEHYDROGENASE COMPLEX	fatty acid binding(GO:0005504);acetyltransferase activity(GO:0016407);heterocyclic compound binding(GO:1901363);organic cyclic compound binding(GO:0097159)	acyl-CoA metabolic process(GO:0006637);amide biosynthetic process(GO:0043604);purine ribonucleotide biosynthetic process(GO:0009152);monocarboxylic acid metabolic process(GO:0032787)	cytoplasm(GO:0005737)	acetyltransferase(PC00038)
PTHR30433:SF4	ECOLI|EnsemblGenome=BAA15711|UniProtKB=P09348	MOTILITY PROTEIN A		bacterial-type flagellum-dependent cell motility(GO:0071973)	plasma membrane(GO:0005886)
PTHR42920:SF11	ECOLI|EnsemblGenome=BAE78211|UniProtKB=P39314	INNER MEMBRANE PROTEIN YTFF
PTHR43811:SF23	ECOLI|EnsemblGenome=BAE78208|UniProtKB=P0A9L3	FKBP-TYPE 22 KDA PEPTIDYL-PROLYL CIS-TRANS ISOMERASE	peptidyl-prolyl cis-trans isomerase activity(GO:0003755)			chaperone(PC00072)
PTHR11106:SF27	ECOLI|EnsemblGenome=BAA35835|UniProtKB=P0A8D6	MACRO DOMAIN-CONTAINING PROTEIN
PTHR39169:SF1	ECOLI|EnsemblGenome=BAE76495|UniProtKB=P0ACX3	MONOOXYGENASE YDHR-RELATED
PTHR43680:SF2	ECOLI|EnsemblGenome=BAA36096|UniProtKB=P0AF26	NITRATE REDUCTASE MOLYBDENUM COFACTOR ASSEMBLY CHAPERONE NARJ		nitrogen compound metabolic process(GO:0006807);chaperone-mediated protein complex assembly(GO:0051131);oxoacid metabolic process(GO:0043436)		chaperone(PC00072)
PTHR30213:SF1	ECOLI|EnsemblGenome=BAE77772|UniProtKB=P37642	INNER MEMBRANE PROTEIN YHJD
PTHR44051:SF8	ECOLI|EnsemblGenome=BAA15396|UniProtKB=P0A9D2	GLUTATHIONE S-TRANSFERASE GSTA				transferase(PC00220)
PTHR32243:SF50	ECOLI|EnsemblGenome=BAE78034|UniProtKB=P68183	MALTOSE_MALTODEXTRIN TRANSPORT SYSTEM PERMEASE PROTEIN MALG				primary active transporter(PC00068)
PTHR34136:SF1	ECOLI|EnsemblGenome=BAE77503|UniProtKB=P27836	UDP-N-ACETYL-D-MANNOSAMINURONIC ACID TRANSFERASE
PTHR36920:SF1	ECOLI|EnsemblGenome=BAA14788|UniProtKB=P0A915	OUTER MEMBRANE PROTEIN W		transmembrane transport(GO:0055085)	membrane(GO:0016020)
PTHR31793:SF37	ECOLI|EnsemblGenome=BAA35402|UniProtKB=P0A8Z3	ACYL-COA THIOESTER HYDROLASE YBGC	fatty acyl-CoA hydrolase activity(GO:0047617)			esterase(PC00097)
PTHR43250:SF2	ECOLI|EnsemblGenome=BAA15540|UniProtKB=P09030	EXODEOXYRIBONUCLEASE III
PTHR10836:SF76	ECOLI|EnsemblGenome=BAA15576|UniProtKB=P0A9B2	GLYCERALDEHYDE-3-PHOSPHATE DEHYDROGENASE-RELATED				dehydrogenase(PC00092)
PTHR22911:SF79	ECOLI|EnsemblGenome=BAE77634|UniProtKB=P31437	MOBA-LIKE NTP TRANSFERASE DOMAIN-CONTAINING PROTEIN			membrane(GO:0016020)	transporter(PC00227)
PTHR11644:SF2	ECOLI|EnsemblGenome=BAE76620|UniProtKB=P0ABF6	CYTIDINE DEAMINASE	zinc ion binding(GO:0008270);hydrolase activity, acting on carbon-nitrogen (but not peptide) bonds, in cyclic amidines(GO:0016814);deaminase activity(GO:0019239)	nucleoside catabolic process(GO:0009164);pyrimidine-containing compound metabolic process(GO:0072527)	cytosol(GO:0005829)	deaminase(PC00088)
PTHR21022:SF19	ECOLI|EnsemblGenome=BAA16484|UniProtKB=P0A9J8	PREPHENATE DEHYDRATASE-RELATED	hydro-lyase activity(GO:0016836)	aromatic amino acid family biosynthetic process(GO:0009073);L-amino acid biosynthetic process(GO:0170034);proteinogenic amino acid biosynthetic process(GO:0170038)	cytoplasm(GO:0005737)	dehydratase(PC00091)
PTHR43248:SF31	ECOLI|EnsemblGenome=BAA16087|UniProtKB=P37355	2-SUCCINYL-6-HYDROXY-2,4-CYCLOHEXADIENE-1-CARBOXYLATE SYNTHASE				hydrolase(PC00121)
PTHR45711:SF6	ECOLI|EnsemblGenome=BAB96732|UniProtKB=P37019	CHLORIDE CHANNEL PROTEIN	voltage-gated monoatomic ion channel activity(GO:0005244);chloride channel activity(GO:0005254)		plasma membrane(GO:0005886)	ion channel(PC00133)
PTHR32196:SF32	ECOLI|EnsemblGenome=BAE77725|UniProtKB=P0AGI4	XYLOSE TRANSPORT SYSTEM PERMEASE PROTEIN XYLH			plasma membrane(GO:0005886)	ATP-binding cassette (ABC) transporter(PC00003)
PTHR30035:SF3	ECOLI|EnsemblGenome=BAA16206|UniProtKB=P76506	INTERMEMBRANE PHOSPHOLIPID TRANSPORT SYSTEM LIPOPROTEIN MLAA		intermembrane lipid transfer(GO:0120009);phospholipid transport(GO:0015914)
PTHR44051:SF19	ECOLI|EnsemblGenome=BAA16139|UniProtKB=P77526	DISULFIDE-BOND OXIDOREDUCTASE YFCG				transferase(PC00220)
PTHR30457:SF12	ECOLI|EnsemblGenome=BAE76821|UniProtKB=P0A840	5'_3'-NUCLEOTIDASE SURE	5'-nucleotidase activity(GO:0008253);exopolyphosphatase activity(GO:0004309)
PTHR11067:SF9	ECOLI|EnsemblGenome=BAE77017|UniProtKB=P52061	INOSINE TRIPHOSPHATE PYROPHOSPHATASE	pyrophosphatase activity(GO:0016462)	nucleoside triphosphate catabolic process(GO:0009143)	cytoplasm(GO:0005737)	nucleotide phosphatase(PC00173)
PTHR43386:SF3	ECOLI|EnsemblGenome=BAA35527|UniProtKB=P75799	GLUTATHIONE TRANSPORT SYSTEM PERMEASE PROTEIN GSID	dipeptide transmembrane transporter activity(GO:0071916)			transporter(PC00227)
PTHR45527:SF1	ECOLI|EnsemblGenome=BAE76341|UniProtKB=P11454	FATTY ACID SYNTHASE	small molecule binding(GO:0036094);amide binding(GO:0033218)	peptide biosynthetic process(GO:0043043);secondary metabolite biosynthetic process(GO:0044550);amino acid metabolic process(GO:0006520)	cytoplasm(GO:0005737)
PTHR30353:SF0	ECOLI|EnsemblGenome=BAA16174|UniProtKB=P0ABP6	TRANSMEMBRANE PROTEIN
PTHR30401:SF0	ECOLI|EnsemblGenome=BAE76281|UniProtKB=P33667	TRNA 2-SELENOURIDINE SYNTHASE	catalytic activity, acting on RNA(GO:0140098);transferase activity(GO:0016740)	tRNA wobble uridine modification(GO:0002098)		RNA processing factor(PC00147)
PTHR43337:SF1	ECOLI|EnsemblGenome=BAE77574|UniProtKB=P31466,ECOLI|EnsemblGenome=BAE77629|UniProtKB=P31440	XANTHINE_URACIL PERMEASE C887.17-RELATED	nucleobase transmembrane transporter activity(GO:0015205)		plasma membrane(GO:0005886)	transporter(PC00227)
PTHR43408:SF1	ECOLI|EnsemblGenome=BAA35692|UniProtKB=P80644	FMN REDUCTASE (NADPH)				reductase(PC00198)
PTHR43711:SF26	ECOLI|EnsemblGenome=BAA16001|UniProtKB=P0DMC5	SENSOR HISTIDINE KINASE RCSC				histidine kinase receptor of two-component system(PC00265)
PTHR37423:SF2	ECOLI|EnsemblGenome=BAE77026|UniProtKB=P0C066	MEMBRANE-BOUND LYTIC MUREIN TRANSGLYCOSYLASE C
PTHR43520:SF6	ECOLI|EnsemblGenome=BAE76263|UniProtKB=Q59385	COPPER-EXPORTING P-TYPE ATPASE	P-type ion transporter activity(GO:0015662);ATPase-coupled monoatomic cation transmembrane transporter activity(GO:0019829);copper ion binding(GO:0005507);metal ion transmembrane transporter activity(GO:0046873)	inorganic ion homeostasis(GO:0098771);monoatomic cation homeostasis(GO:0055080)	membrane(GO:0016020)	primary active transporter(PC00068)
PTHR43765:SF2	ECOLI|EnsemblGenome=BAE76205|UniProtKB=P0A9J4	2-DEHYDROPANTOATE 2-REDUCTASE	nucleotide binding(GO:0000166);oxidoreductase activity, acting on the CH-OH group of donors, NAD or NADP as acceptor(GO:0016616)		cytoplasm(GO:0005737)	reductase(PC00198)
PTHR48111:SF3	ECOLI|EnsemblGenome=BAE76601|UniProtKB=P0AFT5	TRANSCRIPTIONAL REGULATORY PROTEIN BTSR	molecular transducer activity(GO:0060089);transcription cis-regulatory region binding(GO:0000976)	regulation of DNA-templated transcription(GO:0006355)	protein-DNA complex(GO:0032993);cytosol(GO:0005829)	winged helix/forkhead transcription factor(PC00246)
PTHR43826:SF6	ECOLI|EnsemblGenome=BAA16059|UniProtKB=P08194	GLYCEROL-3-PHOSPHATE TRANSPORTER	inorganic anion transmembrane transporter activity(GO:0015103);antiporter activity(GO:0015297);carbohydrate derivative transmembrane transporter activity(GO:1901505)	inorganic anion transmembrane transport(GO:0098661);carbohydrate derivative transport(GO:1901264);phosphate ion transport(GO:0006817);organophosphate ester transport(GO:0015748)	plasma membrane(GO:0005886)	primary active transporter(PC00068)
PTHR10947:SF0	ECOLI|EnsemblGenome=BAA15481|UniProtKB=P07395	PHENYLALANINE--TRNA LIGASE BETA SUBUNIT	catalytic activity, acting on RNA(GO:0140098);ligase activity(GO:0016874)	amino acid metabolic process(GO:0006520);tRNA metabolic process(GO:0006399);translation(GO:0006412)	catalytic complex(GO:1902494);cytoplasm(GO:0005737)	aminoacyl-tRNA synthetase(PC00047)
PTHR11953:SF0	ECOLI|EnsemblGenome=b3643|UniProtKB=P0CG19	EXOSOME COMPLEX COMPONENT RRP41	RNA binding(GO:0003723)	rRNA metabolic process(GO:0016072);RNA catabolic process(GO:0006401)		exoribonuclease(PC00099)
PTHR42696:SF2	ECOLI|EnsemblGenome=BAE78141|UniProtKB=P0AC38	ASPARTATE AMMONIA-LYASE				lyase(PC00144)
PTHR11403:SF2	ECOLI|EnsemblGenome=BAE76210|UniProtKB=P0ABJ3	CYTOCHROME BO(3) UBIQUINOL OXIDASE SUBUNIT 3				oxidase(PC00175)
PTHR12532:SF6	ECOLI|EnsemblGenome=BAA15675|UniProtKB=P0A8A0	TRANSCRIPTIONAL REGULATORY PROTEIN YEBC-RELATED			cytosol(GO:0005829)
PTHR43281:SF1	ECOLI|EnsemblGenome=BAE76201|UniProtKB=P22939	FARNESYL DIPHOSPHATE SYNTHASE	prenyltransferase activity(GO:0004659)			acyltransferase(PC00042)
PTHR22911:SF134	ECOLI|EnsemblGenome=BAE77228|UniProtKB=P0AA73	DMT FAMILY TRANSPORTER			membrane(GO:0016020)	transporter(PC00227)
PTHR35177:SF1	ECOLI|EnsemblGenome=BAE76805|UniProtKB=P0AAM3	HYDROGENASE MATURATION FACTOR HYPC	iron ion binding(GO:0005506)	protein maturation(GO:0051604)
PTHR33941:SF10	ECOLI|EnsemblGenome=BAA16335|UniProtKB=P0ABF4	BACTERIAL MICROCOMPARTMENT SHELL PROTEIN EUTM
PTHR23076:SF97	ECOLI|EnsemblGenome=BAE77222|UniProtKB=P0AAI3	ATP-DEPENDENT ZINC METALLOPROTEASE YME1L1	ATP-dependent activity(GO:0140657);peptidase activity(GO:0008233)	proteolysis(GO:0006508)		metalloprotease(PC00153)
PTHR11964:SF1	ECOLI|EnsemblGenome=BAE77005|UniProtKB=P0A817	S-ADENOSYLMETHIONINE SYNTHASE	transferase activity, transferring alkyl or aryl (other than methyl) groups(GO:0016765)	sulfur compound metabolic process(GO:0006790);organic substance biosynthetic process(GO:1901576);cellular biosynthetic process(GO:0044249)	cytosol(GO:0005829)	nucleotidyltransferase(PC00174)
PTHR43051:SF1	ECOLI|EnsemblGenome=BAB96720|UniProtKB=P0ABF1	POLYNUCLEOTIDE ADENYLYLTRANSFERASE FAMILY PROTEIN				mRNA polyadenylation factor(PC00146)
PTHR11567:SF135	ECOLI|EnsemblGenome=BAA35769|UniProtKB=P19926	GLUCOSE-1-PHOSPHATASE	sugar-phosphatase activity(GO:0050308)	dephosphorylation(GO:0016311)	outer membrane-bounded periplasmic space(GO:0030288)	phosphatase(PC00181)
PTHR30487:SF0	ECOLI|EnsemblGenome=BAE77033|UniProtKB=Q46836	PREPILIN LEADER PEPTIDASE_N-METHYLTRANSFERASE-RELATED	aspartic-type endopeptidase activity(GO:0004190)	signal peptide processing(GO:0006465)	plasma membrane(GO:0005886)	aspartic protease(PC00053)
PTHR30217:SF3	ECOLI|EnsemblGenome=BAE77204|UniProtKB=P45527	UBIQUINONE BIOSYNTHESIS PROTEIN UBIU				protease(PC00190)
PTHR30302:SF4	ECOLI|EnsemblGenome=BAE76794|UniProtKB=P0AEV9	HYDROGENASE 3 MATURATION PROTEASE	endopeptidase activity(GO:0004175)	protein processing(GO:0016485)		aspartic protease(PC00053)
PTHR43837:SF1	ECOLI|EnsemblGenome=BAA35530|UniProtKB=P0AEI4	RIBOSOMAL PROTEIN US12 METHYLTHIOTRANSFERASE RIMO	transferase activity, transferring sulphur-containing groups(GO:0016782);iron-sulfur cluster binding(GO:0051536)		cytosol(GO:0005829)	protein modifying enzyme(PC00260)
PTHR34504:SF4	ECOLI|EnsemblGenome=BAE76439|UniProtKB=P67697	ANTITOXIN HICB
PTHR22773:SF41	ECOLI|EnsemblGenome=BAA16103|UniProtKB=P0AFF0	NADH-UBIQUINONE OXIDOREDUCTASE CHAIN 2				dehydrogenase(PC00092)
PTHR22976:SF2	ECOLI|EnsemblGenome=BAE76362|UniProtKB=P12996	BIOTIN SYNTHASE, MITOCHONDRIAL	sulfurtransferase activity(GO:0016783);iron-sulfur cluster binding(GO:0051536)	amide biosynthetic process(GO:0043604);monocarboxylic acid biosynthetic process(GO:0072330);heterocycle biosynthetic process(GO:0018130);sulfur compound metabolic process(GO:0006790);organic cyclic compound biosynthetic process(GO:1901362);organonitrogen compound biosynthetic process(GO:1901566)		transferase(PC00220)
PTHR48105:SF16	ECOLI|EnsemblGenome=BAA35613|UniProtKB=P0A9P4	THIOREDOXIN REDUCTASE 1-RELATED	protein-disulfide reductase activity(GO:0015035);antioxidant activity(GO:0016209)	cellular homeostasis(GO:0019725)		reductase(PC00198)
PTHR43340:SF1	ECOLI|EnsemblGenome=BAB96700|UniProtKB=P0A9M2	HYPOXANTHINE PHOSPHORIBOSYLTRANSFERASE	magnesium ion binding(GO:0000287);pentosyltransferase activity(GO:0016763)	IMP biosynthetic process(GO:0006188);purine nucleobase metabolic process(GO:0006144)	cytosol(GO:0005829)	glycosyltransferase(PC00111)
PTHR11934:SF0	ECOLI|EnsemblGenome=BAE76978|UniProtKB=P0A7Z0	RIBOSE-5-PHOSPHATE ISOMERASE	isomerase activity(GO:0016853)	generation of precursor metabolites and energy(GO:0006091);glucose 6-phosphate metabolic process(GO:0051156);NADP metabolic process(GO:0006739);ribose phosphate metabolic process(GO:0019693);monosaccharide metabolic process(GO:0005996)	cytosol(GO:0005829)	isomerase(PC00135)
PTHR43480:SF1	ECOLI|EnsemblGenome=BAA77856|UniProtKB=P0A722	ACYL-[ACYL-CARRIER-PROTEIN]--UDP-N-ACETYLGLUCOSAMINE O-ACYLTRANSFERASE, MITOCHONDRIAL-RELATED				acyltransferase(PC00042)
PTHR30176:SF3	ECOLI|EnsemblGenome=BAE76667|UniProtKB=P33934	FERREDOXIN-TYPE PROTEIN NAPH			plasma membrane(GO:0005886)	transfer/carrier protein(PC00219)
PTHR42995:SF5	ECOLI|EnsemblGenome=BAA16173|UniProtKB=P0A9Q5	ACETYL-COENZYME A CARBOXYLASE CARBOXYL TRANSFERASE SUBUNIT BETA, CHLOROPLASTIC	ligase activity(GO:0016874)	acyl-CoA metabolic process(GO:0006637);amide biosynthetic process(GO:0043604);purine ribonucleotide biosynthetic process(GO:0009152);fatty acid biosynthetic process(GO:0006633)
PTHR11091:SF3	ECOLI|EnsemblGenome=BAE77718|UniProtKB=P37672	2,3-DIKETO-L-GULONATE REDUCTASE				oxidoreductase(PC00176)
PTHR42826:SF3	ECOLI|EnsemblGenome=BAA35434|UniProtKB=P75763	DICARBOXYLATE TRANSPORTER 1, CHLOROPLASTIC				primary active transporter(PC00068)
PTHR43415:SF6	ECOLI|EnsemblGenome=BAA15286|UniProtKB=P0A951	SPERMIDINE N(1)-ACETYLTRANSFERASE	N-acetyltransferase activity(GO:0008080)			acetyltransferase(PC00038)
PTHR47504:SF4	ECOLI|EnsemblGenome=BAA15221|UniProtKB=P0ACH5	MULTIPLE ANTIBIOTIC RESISTANCE PROTEIN MARA				homeodomain transcription factor(PC00119)
PTHR30523:SF6	ECOLI|EnsemblGenome=BAE77355|UniProtKB=P00864	PHOSPHOENOLPYRUVATE CARBOXYLASE	carboxy-lyase activity(GO:0016831)		cytosol(GO:0005829)	lyase(PC00144)
PTHR21600:SF91	ECOLI|EnsemblGenome=BAE76039|UniProtKB=P0AA37	DUAL-SPECIFICITY RNA PSEUDOURIDINE SYNTHASE RLUA	intramolecular transferase activity(GO:0016866)	rRNA modification(GO:0000154);pseudouridine synthesis(GO:0001522)		RNA processing factor(PC00147)
PTHR11496:SF106	ECOLI|EnsemblGenome=BAE76871|UniProtKB=P0A9S1	LACTALDEHYDE REDUCTASE	oxidoreductase activity, acting on the CH-OH group of donors, NAD or NADP as acceptor(GO:0016616)			dehydrogenase(PC00092)
PTHR32309:SF32	ECOLI|EnsemblGenome=BAA15913|UniProtKB=P76387	TYROSINE-PROTEIN KINASE ETK-RELATED	protein tyrosine kinase activity(GO:0004713)		plasma membrane(GO:0005886)	non-receptor tyrosine protein kinase(PC00168)
PTHR10073:SF12	ECOLI|EnsemblGenome=BAE78171|UniProtKB=P23367	DNA MISMATCH REPAIR PROTEIN MLH1	ATP hydrolysis activity(GO:0016887)	mismatch repair(GO:0006298)	protein-containing complex(GO:0032991);intracellular anatomical structure(GO:0005622)	DNA metabolism protein(PC00009)
PTHR43213:SF5	ECOLI|EnsemblGenome=BAE77290|UniProtKB=P25536	BIFUNCTIONAL DTTP_UTP PYROPHOSPHATASE_METHYLTRANSFERASE PROTEIN-RELATED	pyrophosphatase activity(GO:0016462)
PTHR39192:SF1	ECOLI|EnsemblGenome=BAA35795|UniProtKB=P0AB24	IRON UPTAKE SYSTEM COMPONENT EFEO
PTHR30582:SF29	ECOLI|EnsemblGenome=BAA15458|UniProtKB=P76193	L,D-TRANSPEPTIDASE YNHG-RELATED	carboxypeptidase activity(GO:0004180);serine hydrolase activity(GO:0017171)	peptidoglycan biosynthetic process(GO:0009252)	extracellular region(GO:0005576)	cysteine protease(PC00081)
PTHR43197:SF1	ECOLI|EnsemblGenome=BAA36104|UniProtKB=P0AEP3	UTP--GLUCOSE-1-PHOSPHATE URIDYLYLTRANSFERASE				nucleotidyltransferase(PC00174)
PTHR43629:SF3	ECOLI|EnsemblGenome=BAE77522|UniProtKB=P0A9L5	PEPTIDYL-PROLYL CIS-TRANS ISOMERASE C				chaperone(PC00072)
PTHR43425:SF2	ECOLI|EnsemblGenome=BAA35562|UniProtKB=P17117	OXYGEN-INSENSITIVE NADPH NITROREDUCTASE				peroxidase(PC00180)
PTHR43518:SF1	ECOLI|EnsemblGenome=BAA36095|UniProtKB=P11349	RESPIRATORY NITRATE REDUCTASE 1 BETA CHAIN		anaerobic respiration(GO:0009061)	membrane(GO:0016020)	reductase(PC00198)
PTHR11405:SF16	ECOLI|EnsemblGenome=BAE78244|UniProtKB=P0A786	ASPARTATE CARBAMOYLTRANSFERASE, CHLOROPLASTIC	ligase activity(GO:0016874)	L-amino acid metabolic process(GO:0170033);proteinogenic amino acid metabolic process(GO:0170039)	cytoplasm(GO:0005737)	ligase(PC00142)
PTHR43472:SF1	ECOLI|EnsemblGenome=BAE77314|UniProtKB=P15640	PHOSPHORIBOSYLAMINE--GLYCINE LIGASE, CHLOROPLASTIC				ligase(PC00142)
PTHR33941:SF6	ECOLI|EnsemblGenome=BAA16321|UniProtKB=P76540	BACTERIAL MICROCOMPARTMENT SHELL PROTEIN EUTK
PTHR21060:SF21	ECOLI|EnsemblGenome=BAA16135|UniProtKB=P0A6A3	ACETATE KINASE	kinase activity(GO:0016301)	monocarboxylic acid metabolic process(GO:0032787)	cytosol(GO:0005829)	kinase(PC00137)
PTHR11096:SF0	ECOLI|EnsemblGenome=BAE77872|UniProtKB=P46849	RNA 3'-TERMINAL PHOSPHATE CYCLASE	catalytic activity, acting on RNA(GO:0140098);ligase activity(GO:0016874);cyclase activity(GO:0009975)			RNA metabolism protein(PC00031)
PTHR21087:SF16	ECOLI|EnsemblGenome=BAE77901|UniProtKB=P0A6D7	SHIKIMATE KINASE 1, CHLOROPLASTIC	phosphotransferase activity, alcohol group as acceptor(GO:0016773);kinase activity(GO:0016301)		cytosol(GO:0005829)	kinase(PC00137)
PTHR10590:SF21	ECOLI|EnsemblGenome=BAA16263|UniProtKB=P0AFF2	NUCLEOSIDE PERMEASE NUPC	nucleoside transmembrane transporter activity(GO:0005337);solute:proton symporter activity(GO:0015295)	transmembrane transport(GO:0055085);carbohydrate derivative transport(GO:1901264);nucleobase-containing compound transport(GO:0015931)	plasma membrane(GO:0005886)	transporter(PC00227)
PTHR30489:SF8	ECOLI|EnsemblGenome=BAA35936|UniProtKB=P0ADC3	LIPOPROTEIN-RELEASING SYSTEM TRANSMEMBRANE PROTEIN LOLC		protein localization to membrane(GO:0072657)	plasma membrane protein complex(GO:0098797)
PTHR30135:SF3	ECOLI|EnsemblGenome=BAA35438|UniProtKB=P75767	GLUCONEOGENESIS FACTOR-RELATED
PTHR31637:SF0	ECOLI|EnsemblGenome=BAE77680|UniProtKB=P37689	2,3-BISPHOSPHOGLYCERATE-INDEPENDENT PHOSPHOGLYCERATE MUTASE	intramolecular transferase activity(GO:0016866);transition metal ion binding(GO:0046914)	carbohydrate metabolic process(GO:0005975)		mutase(PC00160)
PTHR23026:SF125	ECOLI|EnsemblGenome=BAA35218|UniProtKB=P38489	OXYGEN-INSENSITIVE NAD(P)H NITROREDUCTASE	oxidoreductase activity(GO:0016491)	aromatic compound catabolic process(GO:0019439);organic cyclic compound catabolic process(GO:1901361);nitrogen compound metabolic process(GO:0006807)	cytosol(GO:0005829)	reductase(PC00198)
PTHR47959:SF10	ECOLI|EnsemblGenome=BAE77518|UniProtKB=P0A8J8	ATP-DEPENDENT RNA HELICASE RHLB	helicase activity(GO:0004386);catalytic activity, acting on RNA(GO:0140098)		cytosol(GO:0005829)	RNA helicase(PC00032)
PTHR47129:SF1	ECOLI|EnsemblGenome=BAE78212|UniProtKB=P39315	NMRA-LIKE DOMAIN-CONTAINING PROTEIN				oxidoreductase(PC00176)
PTHR16301:SF20	ECOLI|EnsemblGenome=BAE77455|UniProtKB=P27862	IMPACT FAMILY MEMBER YIGZ		regulation of translational initiation(GO:0006446)	cytoplasm(GO:0005737)
PTHR47529:SF1	ECOLI|EnsemblGenome=BAE76221|UniProtKB=P0ADY1	PERIPLASMIC CHAPERONE PPID				chaperone(PC00072)
PTHR43811:SF19	ECOLI|EnsemblGenome=BAE77944|UniProtKB=P45523	39 KDA FK506-BINDING NUCLEAR PROTEIN	peptidyl-prolyl cis-trans isomerase activity(GO:0003755)			chaperone(PC00072)
PTHR11432:SF3	ECOLI|EnsemblGenome=BAA16110|UniProtKB=P0AFD4	NADH-UBIQUINONE OXIDOREDUCTASE CHAIN 1	NADH dehydrogenase activity(GO:0003954)	aerobic respiration(GO:0009060)		dehydrogenase(PC00092)
PTHR21262:SF31	ECOLI|EnsemblGenome=BAE76858|UniProtKB=P0AG20	GTP PYROPHOSPHOKINASE				pyrophosphatase(PC00196)
PTHR11670:SF54	ECOLI|EnsemblGenome=BAA14828|UniProtKB=P25516	IRON REGULATORY PROTEIN 1A-RELATED	hydro-lyase activity(GO:0016836);mRNA binding(GO:0003729);iron-sulfur cluster binding(GO:0051536)	tricarboxylic acid cycle(GO:0006099);carboxylic acid metabolic process(GO:0019752)	cytosol(GO:0005829)	RNA metabolism protein(PC00031)
PTHR45569:SF1	ECOLI|EnsemblGenome=BAA35352|UniProtKB=P21865	SENSOR PROTEIN KDPD	protein kinase activity(GO:0004672)		plasma membrane(GO:0005886)
PTHR48111:SF47	ECOLI|EnsemblGenome=BAA15346|UniProtKB=P52108	TRANSCRIPTIONAL REGULATORY PROTEIN RSTA	molecular transducer activity(GO:0060089);transcription cis-regulatory region binding(GO:0000976)	regulation of DNA-templated transcription(GO:0006355)	protein-DNA complex(GO:0032993);cytosol(GO:0005829)	winged helix/forkhead transcription factor(PC00246)
PTHR30146:SF145	ECOLI|EnsemblGenome=BAE77535|UniProtKB=P0ACQ0	RIBOSE OPERON REPRESSOR	DNA-binding transcription factor activity(GO:0003700);transcription cis-regulatory region binding(GO:0000976)	regulation of DNA-templated transcription(GO:0006355)		Lambda repressor-like transcription factor(PC00245)
PTHR32125:SF4	ECOLI|EnsemblGenome=BAE76824|UniProtKB=Q46893	2-C-METHYL-D-ERYTHRITOL 4-PHOSPHATE CYTIDYLYLTRANSFERASE, CHLOROPLASTIC	nucleotidyltransferase activity(GO:0016779)			transferase(PC00220)
PTHR30252:SF2	ECOLI|EnsemblGenome=BAA35227|UniProtKB=P15078	PEPTIDE TRANSPORTER CSTA		cellular response to nutrient levels(GO:0031669)	plasma membrane(GO:0005886)	transporter(PC00227)
PTHR46382:SF1	ECOLI|EnsemblGenome=BAA77850|UniProtKB=P0ABG1	PHOSPHATIDATE CYTIDYLYLTRANSFERASE	nucleotidyltransferase activity(GO:0016779)	glycerophospholipid biosynthetic process(GO:0046474)	plasma membrane(GO:0005886)	transferase(PC00220)
PTHR23511:SF34	ECOLI|EnsemblGenome=BAE76135|UniProtKB=P77589	SYNAPTIC VESICLE GLYCOPROTEIN 2			membrane(GO:0016020)
PTHR43384:SF4	ECOLI|Gene_OrderedLocusName=b3534|UniProtKB=P37655	CELLULOSE BIOSYNTHESIS PROTEIN BCSQ-RELATED	ATP hydrolysis activity(GO:0016887);ATP binding(GO:0005524)	regulation of cell division(GO:0051302);negative regulation of cellular process(GO:0048523)	cytosol(GO:0005829);cytoplasmic side of plasma membrane(GO:0009898)
PTHR11136:SF0	ECOLI|EnsemblGenome=BAA16164|UniProtKB=P08192	DIHYDROFOLATE SYNTHETASE-RELATED	ligase activity(GO:0016874)	cellular nitrogen compound biosynthetic process(GO:0044271);heterocycle biosynthetic process(GO:0018130);organic cyclic compound biosynthetic process(GO:1901362);folic acid-containing compound metabolic process(GO:0006760);organonitrogen compound biosynthetic process(GO:1901566);aromatic compound biosynthetic process(GO:0019438)	cytoplasm(GO:0005737)	ligase(PC00142)
PTHR43553:SF3	ECOLI|EnsemblGenome=BAA35422|UniProtKB=P31060	ABC TRANSPORTER ATP-BINDING PROTEIN MODF	ATP binding(GO:0005524);ATPase-coupled transmembrane transporter activity(GO:0042626)		ATP-binding cassette (ABC) transporter complex(GO:0043190)	ATP-binding cassette (ABC) transporter(PC00003)
PTHR43090:SF2	ECOLI|EnsemblGenome=BAA15855|UniProtKB=P10371	1-(5-PHOSPHORIBOSYL)-5-[(5-PHOSPHORIBOSYLAMINO)METHYLIDENEAMINO] IMIDAZOLE-4-CARBOXAMIDE ISOMERASE	isomerase activity(GO:0016853)	aromatic amino acid family biosynthetic process(GO:0009073);alpha-amino acid biosynthetic process(GO:1901607);cellular nitrogen compound biosynthetic process(GO:0044271);heterocycle biosynthetic process(GO:0018130);amino acid biosynthetic process(GO:0008652);biogenic amine metabolic process(GO:0006576)	cytoplasm(GO:0005737)	isomerase(PC00135)
PTHR22926:SF5	ECOLI|EnsemblGenome=BAB96655|UniProtKB=P0A6W3	PHOSPHO-N-ACETYLMURAMOYL-PENTAPEPTIDE-TRANSFERASE HOMOLOG	transferase activity, transferring phosphorus-containing groups(GO:0016772)	macromolecule biosynthetic process(GO:0009059);cell wall organization(GO:0071555);cell wall biogenesis(GO:0042546)	plasma membrane(GO:0005886)	glycosyltransferase(PC00111)
PTHR20919:SF0	ECOLI|EnsemblGenome=BAE78015|UniProtKB=P07623	HOMOSERINE O-SUCCINYLTRANSFERASE	O-acyltransferase activity(GO:0008374)			transferase(PC00220)
PTHR42706:SF1	ECOLI|EnsemblGenome=BAA36100|UniProtKB=P37051	FORMYLTETRAHYDROFOLATE DEFORMYLASE 2, MITOCHONDRIAL				hydrolase(PC00121)
PTHR42854:SF3	ECOLI|EnsemblGenome=BAE77703|UniProtKB=P14081	EUKARYOTIC TRANSLATION INITIATION FACTOR 2 SUBUNIT 3-RELATED	tRNA binding(GO:0000049)		cytosol(GO:0005829)	translation initiation factor(PC00224)
PTHR34406:SF1	ECOLI|EnsemblGenome=BAA35854|UniProtKB=P0A8X2	PROTEIN YCEI
PTHR30579:SF0	ECOLI|EnsemblGenome=BAE76282|UniProtKB=P0ACR0	HTH-TYPE TRANSCRIPTIONAL ACTIVATOR ALLS	DNA-binding transcription factor activity(GO:0003700)	regulation of DNA-templated transcription(GO:0006355)		DNA-binding transcription factor(PC00218)
PTHR43214:SF17	ECOLI|EnsemblGenome=BAA16000|UniProtKB=P0DMC7	TRANSCRIPTIONAL REGULATORY PROTEIN RCSB				winged helix/forkhead transcription factor(PC00246)
PTHR43413:SF6	ECOLI|EnsemblGenome=BAE77545|UniProtKB=P0ACI6	REGULATORY PROTEIN ASNC				winged helix/forkhead transcription factor(PC00246)
PTHR34989:SF1	ECOLI|EnsemblGenome=BAE77783|UniProtKB=P0AET5	PROTEIN HDED			plasma membrane(GO:0005886)
PTHR38777:SF1	ECOLI|EnsemblGenome=BAA35469|UniProtKB=P41039	DNAK SUPPRESSOR PROTEIN		positive regulation of biosynthetic process(GO:0009891)
PTHR34227:SF12	ECOLI|EnsemblGenome=BAA35816|UniProtKB=P75915	CHAPERONE PROTEIN YCDY				chaperone(PC00072)
PTHR43661:SF3	ECOLI|EnsemblGenome=BAE77526|UniProtKB=P05791	D-XYLONATE DEHYDRATASE YAGF-RELATED	hydro-lyase activity(GO:0016836)		cytosol(GO:0005829)	dehydratase(PC00091)
PTHR33154:SF28	ECOLI|EnsemblGenome=BAA16530|UniProtKB=P77295	HTH-TYPE TRANSCRIPTIONAL REGULATOR YGAV-RELATED		regulation of DNA-templated transcription(GO:0006355)		winged helix/forkhead transcription factor(PC00246)
PTHR43418:SF4	ECOLI|EnsemblGenome=BAE77930|UniProtKB=P00903	MULTIFUNCTIONAL TRYPTOPHAN BIOSYNTHESIS PROTEIN	carbon-carbon lyase activity(GO:0016830)	aromatic amino acid family biosynthetic process(GO:0009073);alpha-amino acid biosynthetic process(GO:1901607);cellular nitrogen compound biosynthetic process(GO:0044271);heterocycle biosynthetic process(GO:0018130);amino acid biosynthetic process(GO:0008652);biogenic amine metabolic process(GO:0006576)	cytosol(GO:0005829)
PTHR30294:SF44	ECOLI|EnsemblGenome=BAA35451|UniProtKB=P0AFP9	MULTIDRUG ABC TRANSPORTER PERMEASE YBHR-RELATED			plasma membrane(GO:0005886)	ATP-binding cassette (ABC) transporter(PC00003)
PTHR11558:SF11	ECOLI|EnsemblGenome=BAB96695|UniProtKB=P09158	SPERMIDINE SYNTHASE				transferase(PC00220)
PTHR43393:SF1	ECOLI|EnsemblGenome=BAE76867|UniProtKB=P0ADR8	PYRIMIDINE_PURINE NUCLEOTIDE 5'-MONOPHOSPHATE NUCLEOSIDASE			cytosol(GO:0005829)
PTHR48097:SF9	ECOLI|EnsemblGenome=BAA35584|UniProtKB=P75823	L-THREONINE ALDOLASE	carbon-carbon lyase activity(GO:0016830)	amino acid catabolic process(GO:0009063);L-amino acid biosynthetic process(GO:0170034);aspartate family amino acid metabolic process(GO:0009066);proteinogenic amino acid biosynthetic process(GO:0170038)	cytosol(GO:0005829)	aldolase(PC00044)
PTHR43096:SF52	ECOLI|EnsemblGenome=BAA36142|UniProtKB=P36659	DNAJ HOMOLOG 1, MITOCHONDRIAL-RELATED	unfolded protein binding(GO:0051082)	chaperone cofactor-dependent protein refolding(GO:0051085)	cytoplasm(GO:0005737)	chaperone(PC00072)
PTHR30591:SF1	ECOLI|EnsemblGenome=BAE76891|UniProtKB=P07648	RECBCD ENZYME SUBUNIT RECC		DNA recombination(GO:0006310)		exodeoxyribonuclease(PC00098)
PTHR30605:SF0	ECOLI|EnsemblGenome=BAA15401|UniProtKB=P77570	ANHYDRO-N-ACETYLMURAMIC ACID KINASE				kinase(PC00137)
PTHR11839:SF5	ECOLI|EnsemblGenome=BAE77090|UniProtKB=Q93K97	ADP-RIBOSE PYROPHOSPHATASE	pyrophosphatase activity(GO:0016462)	ribose phosphate metabolic process(GO:0019693);nucleoside phosphate metabolic process(GO:0006753)	cytosol(GO:0005829)	pyrophosphatase(PC00196)
PTHR43221:SF1	ECOLI|EnsemblGenome=BAA15637|UniProtKB=P23894	PROTEASE HTPX				metalloprotease(PC00153)
PTHR43060:SF3	ECOLI|EnsemblGenome=BAE77172|UniProtKB=P0ABQ2	2-HYDROXY-3-OXOPROPIONATE REDUCTASE				dehydrogenase(PC00092)
PTHR10192:SF5	ECOLI|EnsemblGenome=BAA35515|UniProtKB=P12281	GEPHYRIN	transferase activity(GO:0016740)	protein metabolic process(GO:0019538);heterocycle biosynthetic process(GO:0018130);organic cyclic compound biosynthetic process(GO:1901362);organonitrogen compound biosynthetic process(GO:1901566);organophosphate biosynthetic process(GO:0090407);phosphate-containing compound metabolic process(GO:0006796)	cytoplasm(GO:0005737)
PTHR48100:SF59	ECOLI|EnsemblGenome=BAA35285|UniProtKB=P52086	ADENOSYLCOBALAMIN_ALPHA-RIBAZOLE PHOSPHATASE	phosphatase activity(GO:0016791)		cytoplasm(GO:0005737)	phosphatase(PC00181)
PTHR43491:SF1	ECOLI|EnsemblGenome=BAE77511|UniProtKB=P27829	UDP-N-ACETYL-D-MANNOSAMINE DEHYDROGENASE				dehydrogenase(PC00092)
PTHR30545:SF2	ECOLI|EnsemblGenome=BAB96723|UniProtKB=P0A823	SUGAR FERMENTATION STIMULATION PROTEIN A	DNA binding(GO:0003677)			helix-turn-helix transcription factor(PC00116)
PTHR43790:SF1	ECOLI|EnsemblGenome=BAE77726|UniProtKB=P37388	XYLOSE IMPORT ATP-BINDING PROTEIN XYLG				ATP-binding cassette (ABC) transporter(PC00003)
PTHR30246:SF1	ECOLI|EnsemblGenome=BAE77601|UniProtKB=Q6BF16,ECOLI|EnsemblGenome=BAA15658|UniProtKB=P0A955	2-DEHYDRO-3-DEOXY-6-PHOSPHOGALACTONATE ALDOLASE-RELATED				aldolase(PC00044)
PTHR10629:SF52	ECOLI|EnsemblGenome=BAA15788|UniProtKB=P0AED9	DNA (CYTOSINE-5)-METHYLTRANSFERASE 1				DNA methyltransferase(PC00013)
PTHR48079:SF6	ECOLI|EnsemblGenome=BAE76568|UniProtKB=P0AD12	NAD(P)-BINDING DOMAIN-CONTAINING PROTEIN-RELATED	oxidoreductase activity(GO:0016491)		cytoplasm(GO:0005737)
PTHR30028:SF0	ECOLI|EnsemblGenome=BAE76270|UniProtKB=P77307	PROTEIN ALUMINUM SENSITIVE 3			plasma membrane(GO:0005886)
PTHR30055:SF214	ECOLI|EnsemblGenome=BAA35926|UniProtKB=P75952	HTH-TYPE TRANSCRIPTIONAL REPRESSOR COMR	DNA-binding transcription factor activity(GO:0003700);transcription cis-regulatory region binding(GO:0000976)	regulation of DNA-templated transcription(GO:0006355)		Tet repressor-like transcription factor(PC00266)
PTHR43147:SF2	ECOLI|EnsemblGenome=BAE76903|UniProtKB=P0A9T4	NADP-DEPENDENT OXIDOREDUCTASE DOMAIN-CONTAINING PROTEIN				oxidoreductase(PC00176)
PTHR45453:SF1	ECOLI|EnsemblGenome=BAE76180|UniProtKB=P08400	PHOSPHATE REGULON SENSOR PROTEIN PHOR	phosphoprotein phosphatase activity(GO:0004721);protein kinase activity(GO:0004672)	cellular response to starvation(GO:0009267)	plasma membrane(GO:0005886)
PTHR10067:SF6	ECOLI|EnsemblGenome=BAE78164|UniProtKB=P0A8K1	PHOSPHATIDYLSERINE DECARBOXYLASE PROENZYME, MITOCHONDRIAL	carboxy-lyase activity(GO:0016831)	glycerophospholipid biosynthetic process(GO:0046474)		decarboxylase(PC00089)
PTHR30092:SF0	ECOLI|EnsemblGenome=BAE78389|UniProtKB=P08369	INNER MEMBRANE PROTEIN CRED			plasma membrane(GO:0005886)
PTHR10224:SF12	ECOLI|EnsemblGenome=BAE77253|UniProtKB=P0ABU5	GLYOXALASE ELBB
PTHR47755:SF1	ECOLI|EnsemblGenome=BAE77831|UniProtKB=P0AC30	CELL DIVISION PROTEIN FTSX
PTHR34773:SF1	ECOLI|EnsemblGenome=BAA15753|UniProtKB=P26608	FLAGELLAR SECRETION CHAPERONE FLIS		bacterial-type flagellum-dependent cell motility(GO:0071973)
PTHR43247:SF1	ECOLI|EnsemblGenome=BAA35642|UniProtKB=P23721	PHOSPHOSERINE AMINOTRANSFERASE	heterocyclic compound binding(GO:1901363);organic cyclic compound binding(GO:0097159);transaminase activity(GO:0008483);anion binding(GO:0043168)	L-amino acid biosynthetic process(GO:0170034);proteinogenic amino acid biosynthetic process(GO:0170038)	cytoplasm(GO:0005737)	transaminase(PC00216)
PTHR21221:SF1	ECOLI|EnsemblGenome=BAE76283|UniProtKB=P77731	UREIDOGLYCOLATE LYASE				hydrolase(PC00121)
PTHR43060:SF15	ECOLI|EnsemblGenome=BAE76287|UniProtKB=P77161	3-HYDROXYISOBUTYRATE DEHYDROGENASE-LIKE 1, MITOCHONDRIAL-RELATED				dehydrogenase(PC00092)
PTHR43692:SF1	ECOLI|EnsemblGenome=BAB96656|UniProtKB=P14900	UDP-N-ACETYLMURAMOYLALANINE--D-GLUTAMATE LIGASE				ligase(PC00142)
PTHR47916:SF4	ECOLI|EnsemblGenome=BAE76584|UniProtKB=P0A991	FRUCTOSE-BISPHOSPHATE ALDOLASE CLASS 1				aldolase(PC00044)
PTHR43464:SF95	ECOLI|EnsemblGenome=BAA15681|UniProtKB=P76291	TRNA U34 CARBOXYMETHYLTRANSFERASE	methyltransferase activity(GO:0008168)			methyltransferase(PC00155)
PTHR11986:SF122	ECOLI|EnsemblGenome=BAE77931|UniProtKB=P18335	ACETYLORNITHINE_SUCCINYLDIAMINOPIMELATE AMINOTRANSFERASE	identical protein binding(GO:0042802);heterocyclic compound binding(GO:1901363);organic cyclic compound binding(GO:0097159);anion binding(GO:0043168)			transaminase(PC00216)
PTHR10472:SF5	ECOLI|EnsemblGenome=BAE77422|UniProtKB=P0A6M4	D-AMINOACYL-TRNA DEACYLASE 1	catalytic activity, acting on RNA(GO:0140098);carboxylic ester hydrolase activity(GO:0052689)	tRNA metabolic process(GO:0006399)	cytoplasm(GO:0005737)	esterase(PC00097)
PTHR30365:SF0	ECOLI|EnsemblGenome=BAA35399|UniProtKB=P0ABJ9	CYTOCHROME BD-I UBIQUINOL OXIDASE SUBUNIT 1	oxidoreductase activity(GO:0016491);heme binding(GO:0020037)	aerobic electron transport chain(GO:0019646)	cytochrome complex(GO:0070069);plasma membrane(GO:0005886)	oxidoreductase(PC00176)
PTHR32063:SF21	ECOLI|EnsemblGenome=BAA15929|UniProtKB=P76398	MULTIDRUG RESISTANCE PROTEIN MDTB	xenobiotic transmembrane transporter activity(GO:0042910)		plasma membrane(GO:0005886)
PTHR23024:SF176	ECOLI|EnsemblGenome=BAE76255|UniProtKB=P23872	ACETYL ESTERASE	carboxylic ester hydrolase activity(GO:0052689)			deacetylase(PC00087)
PTHR43788:SF6	ECOLI|EnsemblGenome=BAE76888|UniProtKB=P04993	DNA HELICASE B				DNA metabolism protein(PC00009)
PTHR10309:SF0	ECOLI|EnsemblGenome=BAA15361|UniProtKB=P00946	MANNOSE-6-PHOSPHATE ISOMERASE	isomerase activity(GO:0016853)	nucleobase-containing compound biosynthetic process(GO:0034654);nucleotide-sugar metabolic process(GO:0009225);carbohydrate derivative biosynthetic process(GO:1901137)	cytosol(GO:0005829)	isomerase(PC00135)
PTHR30181:SF3	ECOLI|EnsemblGenome=BAA15978|UniProtKB=P69811	MULTIPHOSPHORYL TRANSFER PROTEIN	carbohydrate transmembrane transporter activity(GO:0015144);active transmembrane transporter activity(GO:0022804);phosphotransferase activity, alcohol group as acceptor(GO:0016773)	carbohydrate transmembrane transport(GO:0034219);import across plasma membrane(GO:0098739)	plasma membrane(GO:0005886)
PTHR46986:SF1	ECOLI|EnsemblGenome=BAA35314|UniProtKB=P0A898	ENDORIBONUCLEASE YBEY, CHLOROPLASTIC				endoribonuclease(PC00094)
PTHR30146:SF45	ECOLI|EnsemblGenome=BAB96648|UniProtKB=P0ACP1	CATABOLITE REPRESSOR_ACTIVATOR	DNA-binding transcription factor activity(GO:0003700);transcription cis-regulatory region binding(GO:0000976)	regulation of DNA-templated transcription(GO:0006355)		Lambda repressor-like transcription factor(PC00245)
PTHR10457:SF7	ECOLI|EnsemblGenome=BAA35419|UniProtKB=P0A6T3	GALACTOKINASE-RELATED	carbohydrate kinase activity(GO:0019200);phosphotransferase activity, alcohol group as acceptor(GO:0016773)	hexose metabolic process(GO:0019318)	cytosol(GO:0005829)	carbohydrate kinase(PC00065)
PTHR37481:SF1	ECOLI|EnsemblGenome=BAE77243|UniProtKB=P0ADV9	LIPOPOLYSACCHARIDE EXPORT SYSTEM PROTEIN LPTC	lipid transfer activity(GO:0120013)	lipid transport(GO:0006869);carbohydrate derivative transport(GO:1901264)	outer membrane-bounded periplasmic space(GO:0030288);plasma membrane(GO:0005886)
PTHR30435:SF12	ECOLI|EnsemblGenome=BAA35881|UniProtKB=P0ABW9	FLAGELLAR BASAL BODY ROD PROTEIN FLGB		bacterial-type flagellum-dependent cell motility(GO:0071973)	cell projection(GO:0042995);non-membrane-bounded organelle(GO:0043228)	structural protein(PC00211)
PTHR37290:SF2	ECOLI|EnsemblGenome=BAE77730|UniProtKB=P11286	INNER MEMBRANE PROTEIN YIAB		DNA damage response(GO:0006974)	plasma membrane(GO:0005886)
PTHR11839:SF18	ECOLI|EnsemblGenome=BAA16341|UniProtKB=P37128	NUDIX HYDROLASE DOMAIN-CONTAINING PROTEIN		ribose phosphate metabolic process(GO:0019693);nucleoside phosphate metabolic process(GO:0006753)		pyrophosphatase(PC00196)
PTHR38605:SF1	ECOLI|EnsemblGenome=BAA14902|UniProtKB=P76046	ATPASE
PTHR42945:SF9	ECOLI|EnsemblGenome=BAA15858|UniProtKB=P06989	HISTIDINE BIOSYNTHESIS BIFUNCTIONAL PROTEIN HISIE				hydrolase(PC00121)
PTHR46797:SF23	ECOLI|EnsemblGenome=BAA15062|UniProtKB=P77626	HTH-TYPE TRANSCRIPTIONAL REGULATOR SUTR	DNA-binding transcription factor activity(GO:0003700)	regulation of DNA-templated transcription(GO:0006355)	cytosol(GO:0005829)	Lambda repressor-like transcription factor(PC00245)
PTHR47545:SF1	ECOLI|EnsemblGenome=BAE77107|UniProtKB=P06961	MULTIFUNCTIONAL CCA PROTEIN
PTHR43214:SF3	ECOLI|EnsemblGenome=BAA15734|UniProtKB=P0AED5	RESPONSE REGULATOR UVRY				winged helix/forkhead transcription factor(PC00246)
PTHR11493:SF47	ECOLI|EnsemblGenome=BAE76840|UniProtKB=P17846	SULFITE REDUCTASE [NADPH] SUBUNIT BETA	oxidoreductase activity, acting on a sulfur group of donors(GO:0016667)	sulfur compound metabolic process(GO:0006790)	catalytic complex(GO:1902494);intracellular protein-containing complex(GO:0140535)	reductase(PC00198)
PTHR42849:SF1	ECOLI|EnsemblGenome=BAE77268|UniProtKB=P0A6L4	N-ACETYLNEURAMINATE LYASE	carbon-carbon lyase activity(GO:0016830)	amide metabolic process(GO:0043603);carboxylic acid catabolic process(GO:0046395);organonitrogen compound catabolic process(GO:1901565);amino sugar catabolic process(GO:0046348)	cytosol(GO:0005829)	lyase(PC00144)
PTHR43601:SF3	ECOLI|EnsemblGenome=BAE76271|UniProtKB=P77395	THIOREDOXIN, MITOCHONDRIAL		cellular homeostasis(GO:0019725)		oxidoreductase(PC00176)
PTHR43416:SF38	ECOLI|EnsemblGenome=BAE77296|UniProtKB=P0ABD8	BIOTIN CARBOXYL CARRIER PROTEIN OF ACETYL-COA CARBOXYLASE 1, CHLOROPLASTIC	ligase activity(GO:0016874)	fatty acid biosynthetic process(GO:0006633)		transferase(PC00220)
PTHR24421:SF58	ECOLI|EnsemblGenome=BAE77625|UniProtKB=P09835	SIGNAL TRANSDUCTION HISTIDINE-PROTEIN KINASE_PHOSPHATASE UHPB
PTHR47690:SF1	ECOLI|EnsemblGenome=BAA16258|UniProtKB=P0A6V8	GLUCOKINASE	hexokinase activity(GO:0004396)		cytosol(GO:0005829)	kinase(PC00137)
PTHR30489:SF0	ECOLI|EnsemblGenome=BAA35938|UniProtKB=P75958	LIPOPROTEIN-RELEASING SYSTEM TRANSMEMBRANE PROTEIN LOLE		protein localization to membrane(GO:0072657)	plasma membrane protein complex(GO:0098797)
PTHR24960:SF46	ECOLI|EnsemblGenome=BAA15991|UniProtKB=P0AAL0	FERREDOXIN-TYPE PROTEIN NAPF			cytoplasm(GO:0005737)
PTHR37426:SF1	ECOLI|EnsemblGenome=BAE77795|UniProtKB=P37634	RIBOSOMAL RNA LARGE SUBUNIT METHYLTRANSFERASE J	N-methyltransferase activity(GO:0008170);rRNA (adenine) methyltransferase activity(GO:0016433)	rRNA base methylation(GO:0070475)	cytosol(GO:0005829)	RNA processing factor(PC00147)
PTHR33121:SF77	ECOLI|EnsemblGenome=BAE77765|UniProtKB=P37649	CYCLIC DI-GMP PHOSPHODIESTERASE PDEK-RELATED				phosphodiesterase(PC00185)
PTHR11814:SF215	ECOLI|EnsemblGenome=BAA36064|UniProtKB=P0AFR2	C4-DICARBOXYLIC ACID TRANSPORTER DAUA				transporter(PC00227)
PTHR43033:SF1	ECOLI|EnsemblGenome=BAA77863|UniProtKB=P52097	TRNA(ILE)-LYSIDINE SYNTHASE-RELATED
PTHR43804:SF7	ECOLI|EnsemblGenome=BAA36069|UniProtKB=P0A7I0	LD18447P				translation release factor(PC00225)
PTHR42810:SF2	ECOLI|EnsemblGenome=BAE77639|UniProtKB=P0AGM9	PURINE PERMEASE C1399.01C-RELATED	nucleobase transmembrane transporter activity(GO:0015205)	nitrogen compound transport(GO:0071705);organic substance transport(GO:0071702)	plasma membrane(GO:0005886)	transporter(PC00227)
PTHR10534:SF2	ECOLI|EnsemblGenome=BAA15397|UniProtKB=P77150	PYRIDOXAL KINASE	phosphotransferase activity, alcohol group as acceptor(GO:0016773);kinase activity(GO:0016301)	organic hydroxy compound biosynthetic process(GO:1901617);small molecule biosynthetic process(GO:0044283);cellular nitrogen compound biosynthetic process(GO:0044271);heterocycle biosynthetic process(GO:0018130);organic cyclic compound biosynthetic process(GO:1901362);pyridine-containing compound metabolic process(GO:0072524);organonitrogen compound biosynthetic process(GO:1901566);organophosphate…	cytosol(GO:0005829)	kinase(PC00137)
PTHR43691:SF11	ECOLI|EnsemblGenome=BAE77470|UniProtKB=P12758	FI09636P-RELATED			cytosol(GO:0005829)	nucleotide kinase(PC00172)
PTHR46566:SF2	ECOLI|EnsemblGenome=BAA15500|UniProtKB=P06999	ATP-DEPENDENT 6-PHOSPHOFRUCTOKINASE ISOZYME 2				kinase(PC00137)
PTHR39594:SF1	ECOLI|EnsemblGenome=BAA36071|UniProtKB=Q46755	PROTEIN YCHQ			plasma membrane(GO:0005886)
PTHR39569:SF1	ECOLI|EnsemblGenome=BAE77105|UniProtKB=P30871	INORGANIC TRIPHOSPHATASE	metal ion binding(GO:0046872);pyrophosphatase activity(GO:0016462)			phosphatase(PC00181)
PTHR37419:SF1	ECOLI|EnsemblGenome=BAA15179|UniProtKB=P23874	SERINE_THREONINE-PROTEIN KINASE TOXIN HIPA	protein serine/threonine kinase activity(GO:0004674)		cytosol(GO:0005829)	non-receptor serine/threonine protein kinase(PC00167)
PTHR43243:SF4	ECOLI|EnsemblGenome=BAE78160|UniProtKB=P39282	CATIONIC AMINO ACID TRANSPORTER 4	amino acid transmembrane transporter activity(GO:0015171)	amino acid transport(GO:0006865)		amino acid transporter(PC00046)
PTHR37958:SF1	ECOLI|EnsemblGenome=BAA36074|UniProtKB=P31801	SODIUM-POTASSIUM_PROTON ANTIPORTER CHAA	potassium ion transmembrane transporter activity(GO:0015079);sodium ion transmembrane transporter activity(GO:0015081);metal cation:proton antiporter activity(GO:0051139)		plasma membrane(GO:0005886)
PTHR12544:SF48	ECOLI|EnsemblGenome=BAE76264|UniProtKB=P77454	GLUTAMINASE 1	hydrolase activity, acting on carbon-nitrogen (but not peptide) bonds, in linear amides(GO:0016811)	amino acid catabolic process(GO:0009063);glutamate metabolic process(GO:0006536);L-amino acid biosynthetic process(GO:0170034);proteinogenic amino acid biosynthetic process(GO:0170038)		hydrolase(PC00121)
PTHR30031:SF0	ECOLI|EnsemblGenome=BAE77888|UniProtKB=P22259	PHOSPHOENOLPYRUVATE CARBOXYKINASE (ATP)	carboxy-lyase activity(GO:0016831)	hexose biosynthetic process(GO:0019319);glucose metabolic process(GO:0006006)	cytosol(GO:0005829)	kinase(PC00137)
PTHR45138:SF22	ECOLI|EnsemblGenome=BAA15587|UniProtKB=P76237	DIGUANYLATE CYCLASE DGCJ-RELATED	nucleotidyltransferase activity(GO:0016779)	negative regulation of cell motility(GO:2000146);cell-substrate adhesion(GO:0031589)	plasma membrane(GO:0005886)
PTHR12818:SF0	ECOLI|EnsemblGenome=BAA77871|UniProtKB=P28634	TRNA (ADENINE(37)-N6)-METHYLTRANSFERASE
PTHR38686:SF1	ECOLI|EnsemblGenome=BAA35308|UniProtKB=P23930	APOLIPOPROTEIN N-ACYLTRANSFERASE				protein modifying enzyme(PC00260)
PTHR46323:SF2	ECOLI|EnsemblGenome=BAE77126|UniProtKB=P06864,ECOLI|EnsemblGenome=BAE76126|UniProtKB=P00722	BETA-GALACTOSIDASE	hydrolase activity, hydrolyzing O-glycosyl compounds(GO:0004553)	carbohydrate catabolic process(GO:0016052)	catalytic complex(GO:1902494)	galactosidase(PC00104)
PTHR34389:SF2	ECOLI|EnsemblGenome=BAE77408|UniProtKB=P32156	L-RHAMNOSE MUTAROTASE	racemase and epimerase activity, acting on carbohydrates and derivatives(GO:0016857)
PTHR23403:SF1	ECOLI|EnsemblGenome=BAA36054|UniProtKB=P13482,ECOLI|EnsemblGenome=BAE77130|UniProtKB=P42592	TREHALASE	hydrolase activity, hydrolyzing O-glycosyl compounds(GO:0004553)	carbohydrate catabolic process(GO:0016052)
PTHR24421:SF51	ECOLI|EnsemblGenome=BAA36090|UniProtKB=P0AFA2	NITRATE_NITRITE SENSOR PROTEIN NARX
PTHR47810:SF1	ECOLI|EnsemblGenome=BAE77646|UniProtKB=P25772	DNA LIGASE B
PTHR33540:SF2	ECOLI|EnsemblGenome=BAE78169|UniProtKB=P0AF67	TRNA THREONYLCARBAMOYLADENOSINE BIOSYNTHESIS PROTEIN TSAE				RNA processing factor(PC00147)
PTHR30065:SF8	ECOLI|EnsemblGenome=BAA15775|UniProtKB=P33135	FLAGELLAR BIOSYNTHETIC PROTEIN FLIR			plasma membrane(GO:0005886)
PTHR43523:SF2	ECOLI|EnsemblGenome=BAE77862|UniProtKB=P0A6V1	GLUCOSE-1-PHOSPHATE ADENYLYLTRANSFERASE				nucleotidyltransferase(PC00174)
PTHR24960:SF79	ECOLI|EnsemblGenome=BAE76738|UniProtKB=P52102	PHOTOSYSTEM I IRON-SULFUR CENTER
PTHR19211:SF14	ECOLI|EnsemblGenome=BAE77938|UniProtKB=P63389	ATP-BINDING CASSETTE SUB-FAMILY F MEMBER 1	ATP binding(GO:0005524)			translation elongation factor(PC00222)
PTHR45765:SF1	ECOLI|EnsemblGenome=BAE76592|UniProtKB=P00959	METHIONINE--TRNA LIGASE, CYTOPLASMIC	catalytic activity, acting on RNA(GO:0140098);ligase activity(GO:0016874)	amino acid metabolic process(GO:0006520);tRNA metabolic process(GO:0006399);translation(GO:0006412)	cytosol(GO:0005829)	aminoacyl-tRNA synthetase(PC00047)
PTHR10000:SF53	ECOLI|EnsemblGenome=BAA35548|UniProtKB=P75809,ECOLI|EnsemblGenome=BAA35503|UniProtKB=P75792	5-AMINO-6-(5-PHOSPHO-D-RIBITYLAMINO)URACIL PHOSPHATASE YBJI-RELATED	magnesium ion binding(GO:0000287);phosphatase activity(GO:0016791)		cytosol(GO:0005829)	protein phosphatase(PC00195)
PTHR30097:SF15	ECOLI|EnsemblGenome=BAA35208|UniProtKB=P77239	CATION EFFLUX SYSTEM PROTEIN CUSB	transition metal ion binding(GO:0046914)	inorganic cation transmembrane transport(GO:0098662);transition metal ion transport(GO:0000041);monoatomic cation transmembrane transport(GO:0098655)	outer membrane-bounded periplasmic space(GO:0030288)	secondary carrier transporter(PC00258)
PTHR13847:SF283	ECOLI|EnsemblGenome=BAA16181|UniProtKB=P77182	TRNA 5-METHYLAMINOMETHYL-2-THIOURIDINE BIOSYNTHESIS BIFUNCTIONAL PROTEIN MNMC			cytoplasm(GO:0005737)	dehydrogenase(PC00092)
PTHR11265:SF0	ECOLI|EnsemblGenome=BAB96650|UniProtKB=P60390	12S RRNA N4-METHYLCYTIDINE METHYLTRANSFERASE	rRNA methyltransferase activity(GO:0008649);N-methyltransferase activity(GO:0008170)	rRNA base methylation(GO:0070475)		methyltransferase(PC00155)
PTHR30201:SF2	ECOLI|EnsemblGenome=BAE76353|UniProtKB=P77231	2-(5''-TRIPHOSPHORIBOSYL)-3'-DEPHOSPHOCOENZYME-A SYNTHASE	transferase activity, transferring phosphorus-containing groups(GO:0016772)	protein metabolic process(GO:0019538);macromolecule biosynthetic process(GO:0009059)		transferase(PC00220)
PTHR10344:SF4	ECOLI|EnsemblGenome=BAA35905|UniProtKB=P0A720	UMP-CMP KINASE 2, MITOCHONDRIAL	kinase activity(GO:0016301);phosphotransferase activity, phosphate group as acceptor(GO:0016776)	nucleoside diphosphate metabolic process(GO:0009132);nucleotide biosynthetic process(GO:0009165);nucleoside triphosphate biosynthetic process(GO:0009142);pyrimidine nucleotide metabolic process(GO:0006220);carbohydrate derivative biosynthetic process(GO:1901137);organonitrogen compound biosynthetic process(GO:1901566)	cytoplasm(GO:0005737)	nucleotide kinase(PC00172)
PTHR20982:SF3	ECOLI|EnsemblGenome=BAB96748|UniProtKB=P0A805	MITOCHONDRIAL RIBOSOME RECYCLING FACTOR PSEUDO 1	ribosome binding(GO:0043022)	translation(GO:0006412)		translation release factor(PC00225)
PTHR42859:SF3	ECOLI|EnsemblGenome=BAA15383|UniProtKB=P77223	ION-TRANSLOCATING OXIDOREDUCTASE COMPLEX SUBUNIT B				oxidoreductase(PC00176)
PTHR43448:SF2	ECOLI|EnsemblGenome=BAE76208|UniProtKB=P0AEA5	PROTOHEME IX FARNESYLTRANSFERASE, MITOCHONDRIAL	prenyltransferase activity(GO:0004659)	heme biosynthetic process(GO:0006783)		acyltransferase(PC00042)
PTHR43353:SF5	ECOLI|EnsemblGenome=BAA16524|UniProtKB=P25526,ECOLI|EnsemblGenome=BAA15032|UniProtKB=P25553	SUCCINATE-SEMIALDEHYDE DEHYDROGENASE, MITOCHONDRIAL		nitrogen compound metabolic process(GO:0006807)		dehydrogenase(PC00092)
PTHR45753:SF4	ECOLI|EnsemblGenome=BAE78251|UniProtKB=P04391	ORNITHINE CARBAMOYLTRANSFERASE SUBUNIT F-RELATED	transferase activity, transferring one-carbon groups(GO:0016741)	arginine metabolic process(GO:0006525);L-amino acid biosynthetic process(GO:0170034);proteinogenic amino acid biosynthetic process(GO:0170038)		transferase(PC00220)
PTHR10196:SF60	ECOLI|EnsemblGenome=BAE76875|UniProtKB=P11553	L-FUCULOKINASE	carbohydrate kinase activity(GO:0019200);phosphotransferase activity, alcohol group as acceptor(GO:0016773)	hexose metabolic process(GO:0019318);small molecule catabolic process(GO:0044282);carbohydrate catabolic process(GO:0016052);alcohol metabolic process(GO:0006066);phosphorylation(GO:0016310)	cytosol(GO:0005829)	carbohydrate kinase(PC00065)
PTHR30383:SF24	ECOLI|EnsemblGenome=BAE76273|UniProtKB=P0ADA1	THIOESTERASE 1_PROTEASE 1_LYSOPHOSPHOLIPASE L1	lysophospholipase activity(GO:0004622)			hydrolase(PC00121)
PTHR43858:SF1	ECOLI|EnsemblGenome=BAE78380|UniProtKB=P0A9W3	ABC TRANSPORTER-RELATED PROTEIN				translation elongation factor(PC00222)
PTHR42833:SF4	ECOLI|EnsemblGenome=BAB96747|UniProtKB=P0A7E9	URIDYLATE KINASE PUMPKIN, CHLOROPLASTIC	kinase activity(GO:0016301);phosphotransferase activity, phosphate group as acceptor(GO:0016776)	ribonucleotide biosynthetic process(GO:0009260);nucleoside diphosphate metabolic process(GO:0009132);pyrimidine nucleotide metabolic process(GO:0006220);organonitrogen compound biosynthetic process(GO:1901566)		nucleotide kinase(PC00172)
PTHR11717:SF31	ECOLI|EnsemblGenome=BAE76575|UniProtKB=P0AAB2	LOW MOLECULAR WEIGHT PROTEIN-TYROSINE-PHOSPHATASE ETP-RELATED	protein tyrosine phosphatase activity(GO:0004725)			protein phosphatase(PC00195)
PTHR43356:SF1	ECOLI|EnsemblGenome=BAA16336|UniProtKB=P77218	PHOSPHATE ACETYLTRANSFERASE EUTD				acetyltransferase(PC00038)
PTHR42781:SF1	ECOLI|EnsemblGenome=BAB96635|UniProtKB=P31548	THIAMINE IMPORT ATP-BINDING PROTEIN THIQ				ATP-binding cassette (ABC) transporter(PC00003)
PTHR43742:SF3	ECOLI|EnsemblGenome=BAA35626|UniProtKB=P18775	DIMETHYL SULFOXIDE REDUCTASE DMSA	transition metal ion binding(GO:0046914)	anaerobic respiration(GO:0009061)	outer membrane-bounded periplasmic space(GO:0030288)	reductase(PC00198)
PTHR30249:SF0	ECOLI|EnsemblGenome=BAE76619|UniProtKB=P0AD19	PLASTIDAL GLYCOLATE_GLYCERATE TRANSLOCATOR 1, CHLOROPLASTIC				transporter(PC00227)
PTHR30576:SF21	ECOLI|EnsemblGenome=BAA15900|UniProtKB=P71241	UDP-GLUCOSE:UNDECAPRENYL-PHOSPHATE GLUCOSE-1-PHOSPHATE TRANSFERASE	transferase activity, transferring phosphorus-containing groups(GO:0016772)	macromolecule biosynthetic process(GO:0009059);carbohydrate derivative biosynthetic process(GO:1901137)		transferase(PC00220)
PTHR32552:SF74	ECOLI|EnsemblGenome=BAA35909|UniProtKB=P16869	HYDROXAMATE SIDEROPHORE RECEPTOR FHUE	transmembrane transporter activity(GO:0022857)		cell outer membrane(GO:0009279)
PTHR11252:SF0	ECOLI|EnsemblGenome=BAE77210|UniProtKB=P05055	POLYRIBONUCLEOTIDE NUCLEOTIDYLTRANSFERASE 1, MITOCHONDRIAL	3'-5'-RNA exonuclease activity(GO:0000175);nucleotidyltransferase activity(GO:0016779)	RNA catabolic process(GO:0006401)	cytosol(GO:0005829)	nucleotidyltransferase(PC00174)
PTHR30237:SF2	ECOLI|EnsemblGenome=BAA36050|UniProtKB=P76008	MUREIN TETRAPEPTIDE CARBOXYPEPTIDASE				serine protease(PC00203)
PTHR21090:SF5	ECOLI|EnsemblGenome=BAA35643|UniProtKB=P0A6D3	PENTAFUNCTIONAL AROM POLYPEPTIDE	transferase activity, transferring alkyl or aryl (other than methyl) groups(GO:0016765)	carboxylic acid biosynthetic process(GO:0046394);dicarboxylic acid metabolic process(GO:0043648)		transferase(PC00220)
PTHR42751:SF1	ECOLI|EnsemblGenome=BAE76257|UniProtKB=P39830	CATION_PROTON ANTIPORTER YBAL-RELATED				secondary carrier transporter(PC00258)
PTHR41368:SF1	ECOLI|EnsemblGenome=BAE77042|UniProtKB=Q46840	PROTEIN YGHO
PTHR30417:SF1	ECOLI|EnsemblGenome=BAA35581|UniProtKB=P75820	N-ACETYLMURAMOYL-L-ALANINE AMIDASE AMID	hydrolase activity, acting on carbon-nitrogen (but not peptide) bonds, in linear amides(GO:0016811)	macromolecule catabolic process(GO:0009057);peptidoglycan metabolic process(GO:0000270);carbohydrate derivative catabolic process(GO:1901136);organonitrogen compound catabolic process(GO:1901565)		hydrolase(PC00121)
PTHR43648:SF1	ECOLI|EnsemblGenome=BAE77300|UniProtKB=P0A8T1	ELECTRON TRANSFER FLAVOPROTEIN BETA SUBUNIT LYSINE METHYLTRANSFERASE	protein methyltransferase activity(GO:0008276)			methyltransferase(PC00155)
PTHR42810:SF6	ECOLI|EnsemblGenome=BAE76291|UniProtKB=P77328	PURINE PERMEASE YBBY-RELATED	nucleobase transmembrane transporter activity(GO:0015205)	nitrogen compound transport(GO:0071705);organic substance transport(GO:0071702)	plasma membrane(GO:0005886)	transporter(PC00227)
PTHR33202:SF6	ECOLI|EnsemblGenome=BAE78048|UniProtKB=P0AC51	ZINC UPTAKE REGULATION PROTEIN	DNA-binding transcription factor activity(GO:0003700);zinc ion binding(GO:0008270);transcription cis-regulatory region binding(GO:0000976)	negative regulation of DNA-templated transcription(GO:0045892)	cytosol(GO:0005829)	winged helix/forkhead transcription factor(PC00246)
PTHR43270:SF8	ECOLI|EnsemblGenome=BAA16346|UniProtKB=P0AED7	DI- AND TRIPEPTIDASE DUG2-RELATED				metalloprotease(PC00153)
PTHR40593:SF1	ECOLI|EnsemblGenome=BAA35912|UniProtKB=P0AB38	PENICILLIN-BINDING PROTEIN ACTIVATOR LPOB	enzyme regulator activity(GO:0030234)	peptidoglycan biosynthetic process(GO:0009252)	side of membrane(GO:0098552);cell outer membrane(GO:0009279)
PTHR11727:SF7	ECOLI|EnsemblGenome=BAE76038|UniProtKB=P06992	DIMETHYLADENOSINE TRANSFERASE-RELATED	N-methyltransferase activity(GO:0008170);rRNA (adenine) methyltransferase activity(GO:0016433)	rRNA methylation(GO:0031167)		RNA methyltransferase(PC00033)
PTHR11138:SF5	ECOLI|EnsemblGenome=BAE78004|UniProtKB=P23882	METHIONYL-TRNA FORMYLTRANSFERASE, MITOCHONDRIAL	catalytic activity, acting on RNA(GO:0140098);transferase activity, transferring one-carbon groups(GO:0016741)	tRNA modification(GO:0006400)		RNA processing factor(PC00147)
PTHR42646:SF2	ECOLI|EnsemblGenome=BAE76870|UniProtKB=P38506	5'-3' EXONUCLEASE FAMILY PROTEIN
PTHR30519:SF0	ECOLI|EnsemblGenome=BAE77472|UniProtKB=P25665	5-METHYLTETRAHYDROPTEROYLTRIGLUTAMATE--HOMOCYSTEINE METHYLTRANSFERASE				methyltransferase(PC00155)
PTHR11405:SF53	ECOLI|EnsemblGenome=BAB96602|UniProtKB=P00968	CARBAMOYL-PHOSPHATE SYNTHASE [AMMONIA], MITOCHONDRIAL	ligase activity(GO:0016874)	L-amino acid metabolic process(GO:0170033);proteinogenic amino acid metabolic process(GO:0170039)	cytoplasm(GO:0005737)	ligase(PC00142)
PTHR45138:SF6	ECOLI|EnsemblGenome=BAA16489|UniProtKB=P46139	DIGUANYLATE CYCLASE DGCN	nucleotidyltransferase activity(GO:0016779)	negative regulation of cell motility(GO:2000146);cell-substrate adhesion(GO:0031589)	plasma membrane(GO:0005886)
PTHR30389:SF18	ECOLI|EnsemblGenome=BAE78124|UniProtKB=P14407	FUMARATE HYDRATASE CLASS I, ANAEROBIC				hydratase(PC00120)
PTHR11544:SF138	ECOLI|EnsemblGenome=BAA35756|UniProtKB=P0A978	COLD SHOCK PROTEIN CSPA-RELATED	nucleic acid binding(GO:0003676)	regulation of gene expression(GO:0010468)
PTHR34183:SF1	ECOLI|EnsemblGenome=BAA35276|UniProtKB=P10100	ENDOLYTIC PEPTIDOGLYCAN TRANSGLYCOSYLASE RLPA
PTHR39083:SF1	ECOLI|EnsemblGenome=BAE77762|UniProtKB=P37652	CYCLIC DI-GMP-BINDING PROTEIN			plasma membrane(GO:0005886)
PTHR36924:SF1	ECOLI|EnsemblGenome=BAE76451|UniProtKB=P67699	ANTITOXIN HIGA-1
PTHR32294:SF0	ECOLI|EnsemblGenome=BAA77859|UniProtKB=P10443	DNA POLYMERASE III SUBUNIT ALPHA				DNA-directed DNA polymerase(PC00018)
PTHR42865:SF8	ECOLI|EnsemblGenome=BAE77139|UniProtKB=P0AGE4	SERINE_THREONINE TRANSPORTER SSTT	neutral L-amino acid transmembrane transporter activity(GO:0015175);amino acid:sodium symporter activity(GO:0005283)	neutral amino acid transport(GO:0015804)	plasma membrane(GO:0005886)	primary active transporter(PC00068)
PTHR30560:SF3	ECOLI|EnsemblGenome=BAE76216|UniProtKB=P0A850	TRIGGER FACTOR-LIKE PROTEIN TIG, CHLOROPLASTIC	peptidyl-prolyl cis-trans isomerase activity(GO:0003755);ribosome binding(GO:0043022)	chaperone-mediated protein folding(GO:0061077);'de novo' protein folding(GO:0006458)		chaperone(PC00072)
PTHR33238:SF11	ECOLI|EnsemblGenome=BAA35488|UniProtKB=P0A9F1	TRANSCRIPTIONAL REGULATOR MNTR				winged helix/forkhead transcription factor(PC00246)
PTHR42823:SF3	ECOLI|EnsemblGenome=BAE77550|UniProtKB=P0AB98	ATP SYNTHASE SUBUNIT A, CHLOROPLASTIC				ATP synthase(PC00002)
PTHR30450:SF5	ECOLI|EnsemblGenome=BAA16153|UniProtKB=P0AEU3	HISTIDINE TRANSPORT SYSTEM PERMEASE PROTEIN HISM		amino acid transport(GO:0006865)	plasma membrane(GO:0005886)	ATP-binding cassette (ABC) transporter(PC00003)
PTHR36846:SF1	ECOLI|EnsemblGenome=BAE77543|UniProtKB=P0ADN0	PROTEIN VIAA
PTHR11931:SF0	ECOLI|EnsemblGenome=BAA35417|UniProtKB=P62707	PHOSPHOGLYCERATE MUTASE				mutase(PC00160)
PTHR30134:SF2	ECOLI|EnsemblGenome=BAE76804|UniProtKB=P0AAN3	HYDROGENASE MATURATION FACTOR HYPB	zinc ion binding(GO:0008270);GTPase activity(GO:0003924)	protein maturation(GO:0051604)		chaperone(PC00072)
PTHR30126:SF25	ECOLI|EnsemblGenome=BAE77473|UniProtKB=P0A9F9	HTH-TYPE TRANSCRIPTIONAL REGULATOR METR	transcription cis-regulatory region binding(GO:0000976)	regulation of DNA-templated transcription(GO:0006355)		helix-turn-helix transcription factor(PC00116)
PTHR30040:SF2	ECOLI|EnsemblGenome=BAA15997|UniProtKB=P0AB85	FAD:PROTEIN FMN TRANSFERASE	transferase activity(GO:0016740)
PTHR11986:SF112	ECOLI|EnsemblGenome=BAE77123|UniProtKB=P42588	PUTRESCINE AMINOTRANSFERASE	identical protein binding(GO:0042802);heterocyclic compound binding(GO:1901363);organic cyclic compound binding(GO:0097159);transaminase activity(GO:0008483);anion binding(GO:0043168)	polyamine catabolic process(GO:0006598)		transaminase(PC00216)
PTHR47816:SF4	ECOLI|EnsemblGenome=BAE78359|UniProtKB=P39406	RIBOSOMAL RNA SMALL SUBUNIT METHYLTRANSFERASE C				RNA processing factor(PC00147)
PTHR42793:SF1	ECOLI|EnsemblGenome=BAE76754|UniProtKB=P76594	PEPTIDYL-LYSINE N-ACETYLTRANSFERASE PATZ
PTHR44936:SF10	ECOLI|EnsemblGenome=BAA15347|UniProtKB=P18392	SENSOR PROTEIN RSTB
PTHR43327:SF10	ECOLI|EnsemblGenome=BAE76268|UniProtKB=P0AA53	STOMATIN-LIKE PROTEIN 2, MITOCHONDRIAL				transporter(PC00227)
PTHR30462:SF1	ECOLI|EnsemblGenome=BAA15641|UniProtKB=P0AD03	INTERMEMBRANE TRANSPORT PROTEIN YEBS
PTHR23152:SF4	ECOLI|EnsemblGenome=BAA35392|UniProtKB=P0AFG3	2-OXOADIPATE DEHYDROGENASE COMPLEX COMPONENT E1				dehydrogenase(PC00092)
PTHR30182:SF6	ECOLI|EnsemblGenome=BAE77160|UniProtKB=P42630	L-SERINE DEHYDRATASE TDCG	lyase activity(GO:0016829)			dehydratase(PC00091)
PTHR11444:SF1	ECOLI|EnsemblGenome=BAA15349|UniProtKB=P05042	FUMARATE HYDRATASE, MITOCHONDRIAL	hydro-lyase activity(GO:0016836)	dicarboxylic acid metabolic process(GO:0043648);tricarboxylic acid cycle(GO:0006099)		lyase(PC00144)
PTHR28511:SF1	ECOLI|EnsemblGenome=BAE77321|UniProtKB=P68739	ENDONUCLEASE V	single-stranded RNA binding(GO:0003727);RNA endonuclease activity(GO:0004521)
PTHR20836:SF0	ECOLI|EnsemblGenome=BAB96600|UniProtKB=P04036	4-HYDROXY-TETRAHYDRODIPICOLINATE REDUCTASE 1, CHLOROPLASTIC-RELATED	oxidoreductase activity, acting on the CH-CH group of donors, NAD or NADP as acceptor(GO:0016628)	carboxylic acid biosynthetic process(GO:0046394);dicarboxylic acid metabolic process(GO:0043648)		oxidoreductase(PC00176)
PTHR32196:SF19	ECOLI|EnsemblGenome=BAE78230|UniProtKB=P39328	GALACTOFURANOSE TRANSPORTER PERMEASE PROTEIN YTFT			plasma membrane(GO:0005886)	ATP-binding cassette (ABC) transporter(PC00003)
PTHR30561:SF2	ECOLI|EnsemblGenome=BAA15334|UniProtKB=P69212	SPERMIDINE EXPORT PROTEIN MDTJ	organic cation transmembrane transporter activity(GO:0015101);antiporter activity(GO:0015297)	quaternary ammonium group transport(GO:0015697);organic cation transport(GO:0015695);transmembrane transport(GO:0055085)	plasma membrane(GO:0005886)	transporter(PC00227)
PTHR43691:SF2	ECOLI|EnsemblGenome=BAE78373|UniProtKB=P0ABP8	PURINE NUCLEOSIDE PHOSPHORYLASE DEOD-TYPE	pentosyltransferase activity(GO:0016763)	purine nucleoside catabolic process(GO:0006152)	cytosol(GO:0005829)	nucleotide kinase(PC00172)
PTHR14237:SF19	ECOLI|EnsemblGenome=BAA35702|UniProtKB=P75863	MITOCHONDRIAL AMIDOXIME REDUCING COMPONENT 1
PTHR43445:SF3	ECOLI|EnsemblGenome=BAB96659|UniProtKB=P17952	UDP-N-ACETYLMURAMATE--L-ALANINE LIGASE				ligase(PC00142)
PTHR23416:SF23	ECOLI|EnsemblGenome=BAE76238|UniProtKB=P77791	ACETYLTRANSFERASE C18B11.09C-RELATED	O-acyltransferase activity(GO:0008374)			transferase(PC00220)
PTHR23502:SF57	ECOLI|EnsemblGenome=BAE77580|UniProtKB=P31462	MULTIDRUG RESISTANCE PROTEIN MDTL	transmembrane transporter activity(GO:0022857)	transmembrane transport(GO:0055085);detoxification(GO:0098754);export from cell(GO:0140352)	plasma membrane(GO:0005886)	secondary carrier transporter(PC00258)
PTHR20842:SF0	ECOLI|EnsemblGenome=BAE78023|UniProtKB=P0A7C6	ALPHA-ASPARTYL DIPEPTIDASE				serine protease(PC00203)
PTHR30009:SF20	ECOLI|EnsemblGenome=BAA15372|UniProtKB=P19642,ECOLI|EnsemblGenome=BAA35908|UniProtKB=P69786	PTS SYSTEM GLUCOSE-SPECIFIC EIICB COMPONENT-RELATED	carbohydrate transmembrane transporter activity(GO:0015144);active transmembrane transporter activity(GO:0022804);phosphotransferase activity, alcohol group as acceptor(GO:0016773)	carbohydrate transmembrane transport(GO:0034219);import across plasma membrane(GO:0098739)	plasma membrane(GO:0005886)
PTHR12815:SF23	ECOLI|EnsemblGenome=BAA77852|UniProtKB=P0A940	OUTER MEMBRANE PROTEIN ASSEMBLY FACTOR BAMA
PTHR35890:SF3	ECOLI|EnsemblGenome=BAA15992|UniProtKB=P23827	ECOTIN				protease inhibitor(PC00191)
PTHR43166:SF15	ECOLI|EnsemblGenome=BAA16143|UniProtKB=P07109	HISTIDINE TRANSPORT ATP-BINDING PROTEIN HISP				ATP-binding cassette (ABC) transporter(PC00003)
PTHR33121:SF78	ECOLI|EnsemblGenome=BAE77769|UniProtKB=P37646	CYCLIC DI-GMP PHOSPHODIESTERASE PDEH				phosphodiesterase(PC00185)
PTHR11066:SF34	ECOLI|EnsemblGenome=BAE76232|UniProtKB=P0AGG2	ACYL-COENZYME A THIOESTERASE 8	fatty acyl-CoA hydrolase activity(GO:0047617)	acyl-CoA metabolic process(GO:0006637);fatty acid catabolic process(GO:0009062)		esterase(PC00097)
PTHR43045:SF2	ECOLI|EnsemblGenome=BAE77771|UniProtKB=P37643	INNER MEMBRANE METABOLITE TRANSPORT PROTEIN YHJE				transporter(PC00227)
PTHR33602:SF1	ECOLI|EnsemblGenome=BAA16560|UniProtKB=P33596	REGULATORY PROTEIN RECX FAMILY PROTEIN
PTHR30544:SF5	ECOLI|EnsemblGenome=BAA16404|UniProtKB=P36979	RADICAL SAM CORE DOMAIN-CONTAINING PROTEIN		rRNA base methylation(GO:0070475);tRNA methylation(GO:0030488)		RNA methyltransferase(PC00033)
PTHR33744:SF15	ECOLI|EnsemblGenome=BAB96739|UniProtKB=P37047	CARBOHYDRATE DIACID REGULATOR
PTHR47313:SF1	ECOLI|EnsemblGenome=BAA35703|UniProtKB=P75864	RIBOSOMAL RNA LARGE SUBUNIT METHYLTRANSFERASE K_L				RNA processing factor(PC00147)
PTHR43214:SF31	ECOLI|EnsemblGenome=BAE78356|UniProtKB=P39404	TRANSCRIPTIONAL ACTIVATOR PROTEIN BGLJ				winged helix/forkhead transcription factor(PC00246)
PTHR32309:SF13	ECOLI|EnsemblGenome=BAE76342|UniProtKB=P26266	FERRIC ENTEROBACTIN TRANSPORT PROTEIN FEPE	protein tyrosine kinase activity(GO:0004713)		plasma membrane(GO:0005886)	non-receptor tyrosine protein kinase(PC00168)
PTHR46305:SF3	ECOLI|EnsemblGenome=BAE77084|UniProtKB=P0AEY5	NADPH:QUINONE OXIDOREDUCTASE MDAB
PTHR46244:SF6	ECOLI|EnsemblGenome=BAA16290|UniProtKB=P08839	PHOSPHOENOLPYRUVATE-PROTEIN PHOSPHOTRANSFERASE				protein modifying enzyme(PC00260)
PTHR43719:SF71	ECOLI|EnsemblGenome=BAA36135|UniProtKB=P39453	SENSOR PROTEIN TORS				histidine kinase receptor of two-component system(PC00265)
PTHR11963:SF20	ECOLI|EnsemblGenome=BAA16413|UniProtKB=P37095	PEPTIDASE B	peptidase activity(GO:0008233)	proteolysis(GO:0006508)	cytoplasm(GO:0005737)	metalloprotease(PC00153)
PTHR22726:SF8	ECOLI|EnsemblGenome=BAA35644|UniProtKB=P43674	METALLOPROTEASE YCAL	metalloendopeptidase activity(GO:0004222)	proteolysis involved in protein catabolic process(GO:0051603)	membrane(GO:0016020)	metalloprotease(PC00153)
PTHR42697:SF1	ECOLI|EnsemblGenome=BAA35378|UniProtKB=P50465	ENDONUCLEASE 8	DNA N-glycosylase activity(GO:0019104)	base-excision repair(GO:0006284)
PTHR30417:SF4	ECOLI|EnsemblGenome=BAB96679|UniProtKB=P13016	1,6-ANHYDRO-N-ACETYLMURAMYL-L-ALANINE AMIDASE AMPD	hydrolase activity, acting on carbon-nitrogen (but not peptide) bonds, in linear amides(GO:0016811)	macromolecule catabolic process(GO:0009057);peptidoglycan metabolic process(GO:0000270);carbohydrate derivative catabolic process(GO:1901136);organonitrogen compound catabolic process(GO:1901565)		hydrolase(PC00121)
PTHR11567:SF110	ECOLI|EnsemblGenome=BAA35745|UniProtKB=P07102	2-PHOSPHOXYLOSE PHOSPHATASE 1	phosphatase activity(GO:0016791)	dephosphorylation(GO:0016311)		phosphatase(PC00181)
PTHR43152:SF3	ECOLI|EnsemblGenome=BAE78060|UniProtKB=P0A698	UVRABC SYSTEM PROTEIN A				ATP-binding cassette (ABC) transporter(PC00003)
PTHR30589:SF0	ECOLI|EnsemblGenome=BAE76897|UniProtKB=P60955	PHOSPHATIDYLGLYCEROL--PROLIPOPROTEIN DIACYLGLYCERYL TRANSFERASE				transferase(PC00220)
PTHR11956:SF5	ECOLI|EnsemblGenome=BAA15686|UniProtKB=P11875	ARGININE--TRNA LIGASE, CYTOPLASMIC	catalytic activity, acting on RNA(GO:0140098);ligase activity(GO:0016874)	amino acid metabolic process(GO:0006520);tRNA metabolic process(GO:0006399);translation(GO:0006412)		aminoacyl-tRNA synthetase(PC00047)
PTHR30183:SF3	ECOLI|EnsemblGenome=BAA35428|UniProtKB=P0AF01	MOLYBDENUM TRANSPORT SYSTEM PERMEASE PROTEIN MODB				ATP-binding cassette (ABC) transporter(PC00003)
PTHR30177:SF30	ECOLI|EnsemblGenome=BAE76607|UniProtKB=P33361	GLYCINE BETAINE UPTAKE SYSTEM PERMEASE PROTEIN YEHY		quaternary ammonium group transport(GO:0015697);organic cation transport(GO:0015695)
PTHR15184:SF81	ECOLI|EnsemblGenome=BAA15766|UniProtKB=P52612	FLAGELLUM-SPECIFIC ATP SYNTHASE	proton-transporting ATP synthase activity, rotational mechanism(GO:0046933)		proton-transporting ATP synthase complex(GO:0045259);intracellular anatomical structure(GO:0005622)	ATP synthase(PC00002)
PTHR11055:SF63	ECOLI|EnsemblGenome=BAE76827|UniProtKB=P0A6J1	ADENYLYL-SULFATE KINASE 1, CHLOROPLASTIC	phosphotransferase activity, alcohol group as acceptor(GO:0016773);kinase activity(GO:0016301)	sulfur compound metabolic process(GO:0006790)
PTHR37423:SF6	ECOLI|EnsemblGenome=BAA35408|UniProtKB=P45955	CELL DIVISION COORDINATOR CPOB
PTHR11592:SF40	ECOLI|EnsemblGenome=BAA15478|UniProtKB=P06610	THIOREDOXIN_GLUTATHIONE PEROXIDASE BTUE		cellular response to oxidative stress(GO:0034599)		peroxidase(PC00180)
PTHR46278:SF2	ECOLI|EnsemblGenome=BAA16176|UniProtKB=P08390	ASPARTATE-SEMIALDEHYDE DEHYDROGENASE				dehydrogenase(PC00092)
PTHR23517:SF1	ECOLI|EnsemblGenome=BAA16179|UniProtKB=P77549	SUBFAMILY NOT NAMED
PTHR34820:SF4	ECOLI|EnsemblGenome=BAE76544|UniProtKB=P76278	INNER MEMBRANE PROTEIN YEBZ			plasma membrane(GO:0005886)
PTHR42929:SF1	ECOLI|EnsemblGenome=BAA15071|UniProtKB=P77156,ECOLI|EnsemblGenome=BAA35945|UniProtKB=P0AFK4	INNER MEMBRANE ABC TRANSPORTER PERMEASE PROTEIN YDCU-RELATED				ATP-binding cassette (ABC) transporter(PC00003)
PTHR43096:SF48	ECOLI|EnsemblGenome=BAB96590|UniProtKB=P08622	CHAPERONE PROTEIN DNAJ	unfolded protein binding(GO:0051082)	chaperone cofactor-dependent protein refolding(GO:0051085)	cytoplasm(GO:0005737)	chaperone(PC00072)
PTHR43199:SF1	ECOLI|EnsemblGenome=BAE77846|UniProtKB=P18956	GLUTATHIONE HYDROLASE PROENZYME				protease(PC00190)
PTHR42832:SF1	ECOLI|EnsemblGenome=BAA16249|UniProtKB=P77434	GLUTAMATE-PYRUVATE AMINOTRANSFERASE ALAC				transaminase(PC00216)
PTHR30353:SF15	ECOLI|EnsemblGenome=BAB96634|UniProtKB=P30149	INNER MEMBRANE PROTEIN YABI
PTHR32119:SF2	ECOLI|EnsemblGenome=BAA14835|UniProtKB=P08244	OROTIDINE 5'-PHOSPHATE DECARBOXYLASE	carboxy-lyase activity(GO:0016831)	pyrimidine nucleobase metabolic process(GO:0006206);cellular nitrogen compound biosynthetic process(GO:0044271);heterocycle biosynthetic process(GO:0018130);organic cyclic compound biosynthetic process(GO:1901362);organonitrogen compound biosynthetic process(GO:1901566)	cytosol(GO:0005829)	decarboxylase(PC00089)
PTHR43641:SF3	ECOLI|EnsemblGenome=BAE77360|UniProtKB=P32674	DEHYDRATASE PFLD-RELATED			cytosol(GO:0005829)	acetyltransferase(PC00038)
PTHR30352:SF13	ECOLI|EnsemblGenome=BAE78368|UniProtKB=P39409	GLYCYL-RADICAL ENZYME ACTIVATING ENZYME YJJW-RELATED
PTHR23521:SF2	ECOLI|EnsemblGenome=BAA35630|UniProtKB=P21503	TRANSPORTER MFS SUPERFAMILY			plasma membrane(GO:0005886)	transporter(PC00227)
PTHR33121:SF79	ECOLI|EnsemblGenome=BAA15622|UniProtKB=P76261	CYCLIC DI-GMP PHOSPHODIESTERASE PDED-RELATED				phosphodiesterase(PC00185)
PTHR46832:SF1	ECOLI|EnsemblGenome=BAB96736|UniProtKB=P0AF12	5'-METHYLTHIOADENOSINE_S-ADENOSYLHOMOCYSTEINE NUCLEOSIDASE	hydrolase activity, acting on glycosyl bonds(GO:0016798)	sulfur compound metabolic process(GO:0006790);aspartate family amino acid biosynthetic process(GO:0009067)	cytosol(GO:0005829)
PTHR30582:SF31	ECOLI|EnsemblGenome=BAA35500|UniProtKB=P0AAX8	L,D-TRANSPEPTIDASE YBIS-RELATED	carboxypeptidase activity(GO:0004180);serine hydrolase activity(GO:0017171)	peptidoglycan biosynthetic process(GO:0009252)	extracellular region(GO:0005576)	cysteine protease(PC00081)
PTHR36169:SF1	ECOLI|EnsemblGenome=BAE76718|UniProtKB=P76555	ACETATE KINASE EUTQ
PTHR11573:SF6	ECOLI|EnsemblGenome=BAA16053|UniProtKB=P00452	RIBONUCLEOSIDE-DIPHOSPHATE REDUCTASE LARGE SUBUNIT	ATP binding(GO:0005524);oxidoreductase activity(GO:0016491)	nucleotide biosynthetic process(GO:0009165);carbohydrate derivative biosynthetic process(GO:1901137)	oxidoreductase complex(GO:1990204);cytosol(GO:0005829)	reductase(PC00198)
PTHR47707:SF1	ECOLI|EnsemblGenome=BAB96667|UniProtKB=P08337	NUDIX HYDROLASE FAMILY PROTEIN	nucleoside diphosphate phosphatase activity(GO:0017110)	DNA repair(GO:0006281)		phosphatase(PC00181)
PTHR34352:SF1	ECOLI|EnsemblGenome=BAE77934|UniProtKB=P0ADX1	PROTEIN YHFA
PTHR42673:SF21	ECOLI|EnsemblGenome=BAA16138|UniProtKB=P77544	GLUTATHIONE S-TRANSFERASE YFCF	glutathione transferase activity(GO:0004364);isomerase activity(GO:0016853)	amino acid catabolic process(GO:0009063);aromatic amino acid family catabolic process(GO:0009074);L-amino acid metabolic process(GO:0170033);glutathione metabolic process(GO:0006749);proteinogenic amino acid metabolic process(GO:0170039)		isomerase(PC00135)
PTHR21499:SF59	ECOLI|EnsemblGenome=BAE78026|UniProtKB=P08660	ASPARTOKINASE	kinase activity(GO:0016301)	dicarboxylic acid metabolic process(GO:0043648);lysine biosynthetic process(GO:0009085)	cytosol(GO:0005829)	amino acid kinase(PC00045)
PTHR23342:SF0	ECOLI|EnsemblGenome=BAE77352|UniProtKB=P0A6C8	N-ACETYLGLUTAMATE SYNTHASE, MITOCHONDRIAL	kinase activity(GO:0016301)	arginine metabolic process(GO:0006525);L-amino acid biosynthetic process(GO:0170034);proteinogenic amino acid biosynthetic process(GO:0170038)
PTHR34220:SF7	ECOLI|EnsemblGenome=BAA16250|UniProtKB=P0AA93	SENSOR HISTIDINE KINASE YPDA				histidine kinase receptor of two-component system(PC00265)
PTHR22726:SF4	ECOLI|EnsemblGenome=BAE76999|UniProtKB=P25894	METALLOPROTEASE LOIP	metalloendopeptidase activity(GO:0004222)	proteolysis involved in protein catabolic process(GO:0051603)	membrane(GO:0016020)	metalloprotease(PC00153)
PTHR10277:SF9	ECOLI|EnsemblGenome=BAB96643|UniProtKB=P09151,ECOLI|EnsemblGenome=BAE76134|UniProtKB=P51020	2-ISOPROPYLMALATE SYNTHASE 1, CHLOROPLASTIC-RELATED	acyltransferase activity(GO:0016746)	leucine biosynthetic process(GO:0009098)		transferase(PC00220)
PTHR12589:SF7	ECOLI|EnsemblGenome=BAE76842|UniProtKB=P65870	6-PYRUVOYL TETRAHYDROBIOPTERIN SYNTHASE
PTHR23419:SF8	ECOLI|EnsemblGenome=BAE78139|UniProtKB=P69488	FI09726P	copper ion binding(GO:0005507)			primary active transporter(PC00068)
PTHR40398:SF1	ECOLI|EnsemblGenome=BAA16565|UniProtKB=P05706	PTS SYSTEM GLUCITOL_SORBITOL-SPECIFIC EIIA COMPONENT
PTHR42982:SF5	ECOLI|EnsemblGenome=BAA35270|UniProtKB=P0A843	SEC-INDEPENDENT PROTEIN TRANSLOCASE PROTEIN TATE
PTHR11545:SF2	ECOLI|EnsemblGenome=BAE77274|UniProtKB=P0AA10	LARGE RIBOSOMAL SUBUNIT PROTEIN UL13M	structural constituent of ribosome(GO:0003735);mRNA binding(GO:0003729)	negative regulation of translation(GO:0017148)	ribosome(GO:0005840)	ribosomal protein(PC00202)
PTHR11808:SF75	ECOLI|EnsemblGenome=BAE77371|UniProtKB=P00935	CYSTATHIONINE GAMMA-SYNTHASE	heterocyclic compound binding(GO:1901363);organic cyclic compound binding(GO:0097159);lyase activity(GO:0016829);anion binding(GO:0043168);transferase activity, transferring alkyl or aryl (other than methyl) groups(GO:0016765)	L-amino acid biosynthetic process(GO:0170034);sulfur compound metabolic process(GO:0006790);proteinogenic amino acid biosynthetic process(GO:0170038)	cytoplasm(GO:0005737)	lyase(PC00144)
PTHR42902:SF1	ECOLI|EnsemblGenome=BAE78016|UniProtKB=P08997	MALATE SYNTHASE 1-RELATED	acyltransferase activity(GO:0016746)	carbohydrate metabolic process(GO:0005975);monocarboxylic acid metabolic process(GO:0032787)	cytoplasm(GO:0005737)	transferase(PC00220)
PTHR42866:SF2	ECOLI|EnsemblGenome=BAA35664|UniProtKB=P04951	3-DEOXY-MANNO-OCTULOSONATE CYTIDYLYLTRANSFERASE, MITOCHONDRIAL	nucleotidyltransferase activity(GO:0016779)		cytosol(GO:0005829)	nucleotidyltransferase(PC00174)
PTHR23522:SF4	ECOLI|EnsemblGenome=BAE77027|UniProtKB=P0AFF4,ECOLI|EnsemblGenome=BAA15967|UniProtKB=P76417	NUCLEOSIDE PERMEASE NUPG-RELATED	nucleoside transmembrane transporter activity(GO:0005337)	organic substance transport(GO:0071702)	plasma membrane(GO:0005886)
PTHR34535:SF3	ECOLI|EnsemblGenome=BAE76803|UniProtKB=P0A700	HYDROGENASE MATURATION FACTOR HYPA	zinc ion binding(GO:0008270)	protein maturation(GO:0051604)
PTHR48086:SF6	ECOLI|EnsemblGenome=BAE78069|UniProtKB=P32705	CATION_ACETATE SYMPORTER ACTP	monocarboxylic acid transmembrane transporter activity(GO:0008028)	carboxylic acid transmembrane transport(GO:1905039);monocarboxylic acid transport(GO:0015718)	plasma membrane(GO:0005886)	primary active transporter(PC00068)
PTHR35787:SF1	ECOLI|EnsemblGenome=BAE76845|UniProtKB=Q46906	GLYCEROL UPTAKE OPERON ANTITERMINATOR REGULATORY PROTEIN
PTHR47307:SF2	ECOLI|EnsemblGenome=BAB96614|UniProtKB=P0A754	GLUTATHIONE-REGULATED POTASSIUM-EFFLUX SYSTEM ANCILLARY PROTEIN KEFF	nucleotide binding(GO:0000166);carbohydrate derivative binding(GO:0097367);anion binding(GO:0043168);oxidoreductase activity, acting on NAD(P)H(GO:0016651)
PTHR43633:SF1	ECOLI|EnsemblGenome=BAE77068|UniProtKB=Q46856	ALCOHOL DEHYDROGENASE YQHD				dehydrogenase(PC00092)
PTHR35334:SF4	ECOLI|EnsemblGenome=BAE77159|UniProtKB=P42628	SERINE TRANSPORTER-RELATED				transporter(PC00227)
PTHR10590:SF4	ECOLI|EnsemblGenome=BAE76641|UniProtKB=P33024,ECOLI|EnsemblGenome=BAE76638|UniProtKB=P33021	SOLUTE CARRIER FAMILY 28 MEMBER 3	nucleoside transmembrane transporter activity(GO:0005337);symporter activity(GO:0015293)	transmembrane transport(GO:0055085);carbohydrate derivative transport(GO:1901264);nucleobase-containing compound transport(GO:0015931)	plasma membrane(GO:0005886)	transporter(PC00227)
PTHR43205:SF7	ECOLI|EnsemblGenome=BAA15081|UniProtKB=P76113	PROSTAGLANDIN REDUCTASE 1				reductase(PC00198)
PTHR38105:SF2	ECOLI|EnsemblGenome=BAE78304|UniProtKB=P69856	N-ACETYLNEURAMINIC ACID OUTER MEMBRANE CHANNEL PROTEIN NANC-RELATED	wide pore channel activity(GO:0022829)	carbohydrate transport(GO:0008643)	cell outer membrane(GO:0009279)
PTHR43661:SF1	ECOLI|EnsemblGenome=BAA15659|UniProtKB=P0ADF6	PHOSPHOGLUCONATE DEHYDRATASE	hydro-lyase activity(GO:0016836)		cytosol(GO:0005829)	dehydratase(PC00091)
PTHR38099:SF1	ECOLI|EnsemblGenome=BAA35896|UniProtKB=P0AB28	LARGE RIBOSOMAL RNA SUBUNIT ACCUMULATION PROTEIN YCED
PTHR20854:SF4	ECOLI|EnsemblGenome=BAA16427|UniProtKB=P0ADG4	INOSITOL-1-MONOPHOSPHATASE-RELATED	inositol phosphate phosphatase activity(GO:0052745)	signal transduction(GO:0007165);alcohol metabolic process(GO:0006066)		phosphatase(PC00181)
PTHR46244:SF1	ECOLI|EnsemblGenome=BAE76898|UniProtKB=P37177	PHOSPHOENOLPYRUVATE-DEPENDENT PHOSPHOTRANSFERASE SYSTEM				protein modifying enzyme(PC00260)
PTHR10683:SF40	ECOLI|EnsemblGenome=BAE77364|UniProtKB=P32669,ECOLI|EnsemblGenome=BAA35513|UniProtKB=P78055	FRUCTOSE-6-PHOSPHATE ALDOLASE 1-RELATED			intracellular anatomical structure(GO:0005622)	aldolase(PC00044)
PTHR47053:SF1	ECOLI|EnsemblGenome=BAA15421|UniProtKB=P76190	MUREIN DD-ENDOPEPTIDASE MEPH-RELATED
PTHR47752:SF1	ECOLI|EnsemblGenome=BAE77348|UniProtKB=P0ACU5	HTH-TYPE TRANSCRIPTIONAL REPRESSOR FABR				Tet repressor-like transcription factor(PC00266)
PTHR10160:SF19	ECOLI|EnsemblGenome=BAA15342|UniProtKB=P07001	PROTON-TRANSLOCATING NAD(P)(+) TRANSHYDROGENASE	nucleotide binding(GO:0000166);oxidoreductase activity, acting on NAD(P)H(GO:0016651)	generation of precursor metabolites and energy(GO:0006091);NADP metabolic process(GO:0006739)		dehydrogenase(PC00092)
PTHR21235:SF2	ECOLI|EnsemblGenome=BAA15857|UniProtKB=P60664	IMIDAZOLE GLYCEROL PHOSPHATE SYNTHASE HISHF	pentosyltransferase activity(GO:0016763)			lyase(PC00144)
PTHR11993:SF45	ECOLI|EnsemblGenome=BAA16115|UniProtKB=P33599	NADH-QUINONE OXIDOREDUCTASE SUBUNIT C_D			plasma membrane(GO:0005886)	oxidoreductase(PC00176)
PTHR43166:SF30	ECOLI|EnsemblGenome=BAA77876|UniProtKB=P30750	METHIONINE IMPORT ATP-BINDING PROTEIN METN				ATP-binding cassette (ABC) transporter(PC00003)
PTHR11709:SF2	ECOLI|EnsemblGenome=BAB96698|UniProtKB=P36649	MULTICOPPER OXIDASE LPR1	oxidoreductase activity(GO:0016491)			oxidase(PC00175)
PTHR43451:SF1	ECOLI|EnsemblGenome=BAA77903|UniProtKB=Q47158	ACETYLTRANSFERASE				acetyltransferase(PC00038)
PTHR42734:SF9	ECOLI|EnsemblGenome=BAA15666|UniProtKB=P0A9X1	ZINC IMPORT ATP-BINDING PROTEIN ZNUC		response to chemical(GO:0042221)		ATP-binding cassette (ABC) transporter(PC00003)
PTHR30504:SF3	ECOLI|EnsemblGenome=BAA15046|UniProtKB=P40120	GLUCANS BIOSYNTHESIS PROTEIN D		beta-glucan biosynthetic process(GO:0051274)	outer membrane-bounded periplasmic space(GO:0030288)
PTHR43518:SF3	ECOLI|EnsemblGenome=BAA15104|UniProtKB=P19318	RESPIRATORY NITRATE REDUCTASE 2 BETA CHAIN		anaerobic respiration(GO:0009061)	membrane(GO:0016020)	reductase(PC00198)
PTHR43197:SF2	ECOLI|EnsemblGenome=BAA15896|UniProtKB=P0AAB6	UTP--GLUCOSE-1-PHOSPHATE URIDYLYLTRANSFERASE				nucleotidyltransferase(PC00174)
PTHR11706:SF33	ECOLI|EnsemblGenome=BAA16262|UniProtKB=P0A769	NATURAL RESISTANCE-ASSOCIATED MACROPHAGE PROTEIN 2	metal ion transmembrane transporter activity(GO:0046873)	iron ion transmembrane transport(GO:0034755)	plasma membrane(GO:0005886)	secondary carrier transporter(PC00258)
PTHR30055:SF146	ECOLI|EnsemblGenome=BAA35456|UniProtKB=P0ACU0	HTH-TYPE TRANSCRIPTIONAL DUAL REGULATOR CECR	DNA-binding transcription factor activity(GO:0003700);transcription cis-regulatory region binding(GO:0000976)	regulation of DNA-templated transcription(GO:0006355)		Tet repressor-like transcription factor(PC00266)
PTHR30614:SF0	ECOLI|EnsemblGenome=BAA15738|UniProtKB=P0AFT2	L-CYSTINE TRANSPORT SYSTEM PERMEASE PROTEIN TCYL				amino acid transporter(PC00046)
PTHR11922:SF2	ECOLI|EnsemblGenome=BAA16394|UniProtKB=P04079	GMP SYNTHASE [GLUTAMINE-HYDROLYZING]	ligase activity(GO:0016874)	purine ribonucleotide biosynthetic process(GO:0009152);purine ribonucleoside monophosphate metabolic process(GO:0009167)	cytosol(GO:0005829)	ligase(PC00142)
PTHR43493:SF1	ECOLI|EnsemblGenome=BAE77075|UniProtKB=P0AFI2	DNA TOPOISOMERASE 4 SUBUNIT A	ATP binding(GO:0005524);DNA binding(GO:0003677);ATP-dependent activity, acting on DNA(GO:0008094);isomerase activity(GO:0016853)	DNA conformation change(GO:0071103);DNA metabolic process(GO:0006259)	catalytic complex(GO:1902494);cytoplasm(GO:0005737)	DNA topoisomerase(PC00017)
PTHR33398:SF1	ECOLI|EnsemblGenome=BAB96593|UniProtKB=P0A7U7	SMALL RIBOSOMAL SUBUNIT PROTEIN BS20C	rRNA binding(GO:0019843)		small ribosomal subunit(GO:0015935)	ribosomal protein(PC00202)
PTHR21581:SF27	ECOLI|EnsemblGenome=BAA35275|UniProtKB=P0AEB2	D-ALANYL-D-ALANINE CARBOXYPEPTIDASE DACA				serine protease(PC00203)
PTHR47814:SF1	ECOLI|EnsemblGenome=BAA77867|UniProtKB=P40711	PEPTIDYL-TRNA HYDROLASE ARFB	ribosome binding(GO:0043022);catalytic activity, acting on RNA(GO:0140098);carboxylic ester hydrolase activity(GO:0052689)	organelle disassembly(GO:1903008);translational elongation(GO:0006414)
PTHR12586:SF1	ECOLI|EnsemblGenome=BAA16470|UniProtKB=P23830	CDP-DIACYLGLYCEROL--GLYCEROL-3-PHOSPHATE 3-PHOSPHATIDYLTRANSFERASE, MITOCHONDRIAL				transferase(PC00220)
PTHR30081:SF8	ECOLI|EnsemblGenome=BAE76189|UniProtKB=P0AG93	PROTEIN TRANSLOCASE SUBUNIT SECF		protein transport(GO:0015031)	plasma membrane(GO:0005886)
PTHR33121:SF69	ECOLI|EnsemblGenome=BAE76505|UniProtKB=P76204	ANTI-FLHC(2)FLHD(4) FACTOR YDIV-RELATED				phosphodiesterase(PC00185)
PTHR46417:SF1	ECOLI|EnsemblGenome=BAA16492|UniProtKB=P0A873	TRNA (GUANINE-N(1)-)-METHYLTRANSFERASE	tRNA methyltransferase activity(GO:0008175);S-adenosylmethionine-dependent methyltransferase activity(GO:0008757)	tRNA methylation(GO:0030488)	cytosol(GO:0005829)	RNA processing factor(PC00147)
PTHR11735:SF6	ECOLI|EnsemblGenome=BAE77115|UniProtKB=P05852	TRNA N6-ADENOSINE THREONYLCARBAMOYLTRANSFERASE, MITOCHONDRIAL				RNA processing factor(PC00147)
PTHR40074:SF4	ECOLI|EnsemblGenome=BAA35930|UniProtKB=P75955	INNER MEMBRANE PROTEIN YCFT	acetyltransferase activity(GO:0016407);O-acyltransferase activity(GO:0008374)	polysaccharide biosynthetic process(GO:0000271);carbohydrate derivative biosynthetic process(GO:1901137)	plasma membrane(GO:0005886)
PTHR43495:SF7	ECOLI|EnsemblGenome=BAE77502|UniProtKB=P27837	TRANSPORT PROTEIN YIFK-RELATED				amino acid transporter(PC00046)
PTHR34933:SF3	ECOLI|EnsemblGenome=BAA35888|UniProtKB=P0A6S0	FLAGELLAR L-RING PROTEIN				structural protein(PC00211)
PTHR43245:SF13	ECOLI|EnsemblGenome=BAA16078|UniProtKB=P77398	UDP-D-APIOSE_UDP-D-XYLOSE SYNTHASE 2
PTHR43163:SF6	ECOLI|EnsemblGenome=BAE77816|UniProtKB=P33591,ECOLI|EnsemblGenome=BAE77751|UniProtKB=P0AEF8	DIPEPTIDE TRANSPORT SYSTEM PERMEASE PROTEIN DPPB-RELATED				transporter(PC00227)
PTHR18968:SF14	ECOLI|EnsemblGenome=BAE76285|UniProtKB=P0AEP7	GLYOXYLATE CARBOLIGASE	flavin adenine dinucleotide binding(GO:0050660);transferase activity(GO:0016740);carboxy-lyase activity(GO:0016831)	alpha-amino acid biosynthetic process(GO:1901607);branched-chain amino acid biosynthetic process(GO:0009082)	transferase complex(GO:1990234);cytoplasm(GO:0005737)	ligase(PC00142)
PTHR11662:SF333	ECOLI|EnsemblGenome=BAE77603|UniProtKB=P0AA76	D-GALACTONATE TRANSPORTER				secondary carrier transporter(PC00258)
PTHR44757:SF11	ECOLI|EnsemblGenome=BAA14839|UniProtKB=P77334	CYCLIC DI-GMP PHOSPHODIESTERASE PDER				cyclase(PC00079)
PTHR43514:SF1	ECOLI|EnsemblGenome=BAA16296|UniProtKB=P16676	SULFATE_THIOSULFATE IMPORT ATP-BINDING PROTEIN CYSA		inorganic anion transport(GO:0015698)		ATP-binding cassette (ABC) transporter(PC00003)
PTHR32071:SF3	ECOLI|EnsemblGenome=BAA14905|UniProtKB=P07604	HTH-TYPE TRANSCRIPTIONAL REGULATORY PROTEIN TYRR				DNA-binding transcription factor(PC00218)
PTHR30538:SF1	ECOLI|EnsemblGenome=BAE78148|UniProtKB=P39280	L-LYSINE 2,3-AMINOMUTASE				mutase(PC00160)
PTHR33376:SF18	ECOLI|EnsemblGenome=BAE77714|UniProtKB=P37676	2,3-DIKETO-L-GULONATE-BINDING PERIPLASMIC PROTEIN YIAO	carbohydrate binding(GO:0030246)
PTHR30446:SF0	ECOLI|EnsemblGenome=BAE76251|UniProtKB=P0A7H6	RECOMBINATION PROTEIN RECR
PTHR43584:SF3	ECOLI|EnsemblGenome=BAE77558|UniProtKB=P0ACC7	BIFUNCTIONAL PROTEIN GLMU				nucleotidyltransferase(PC00174)
PTHR42909:SF1	ECOLI|EnsemblGenome=BAE76642|UniProtKB=P33025	CARBOHYDRATE KINASE PFKB DOMAIN-CONTAINING PROTEIN	hydro-lyase activity(GO:0016836);hydrolase activity, acting on glycosyl bonds(GO:0016798)		cytoplasm(GO:0005737)
[truncated: 4 more rows]
