# Supplementary material for: Genome organization, virulence genes, and temperature-dependent motility of an emerging pathogen, Escherichia marmotae
Source: Front Microbiol. 2025 Dec 17;16:1729604. doi: 10.3389/fmicb.2025.1729604 (PMC12754014; doi:10.3389/fmicb.2025.1729604)
Supplement: Supplementary file 5 [file Data_Sheet_5.xlsx]

## Sheet: virulence factor E.marmotae bin
Table S7: Putative Virulence Factor of E. marmotae
STRAINS	SOURCE	UvrD	NlpI	ompA	afrC	artj	aslA	astA	b2972	cadA	cah	cba	ccdb	cdtA	cdtB	cheB	chuA	chuS	chuT	cia	clpB	clpC	cma	csgA	csgB	csgC	csgD	csgE	csgF	csgG	cshG	eaeH	efa1	ehaA	ehaB	entA	entB	entC	faeD	fanC	fedB	fepA	fes	fimA	fimF	fimH	fimI	flgA	flgB
Ram 3024	Racoon	1	1	1	0	1	1	1	1	1	0	0	0	1	1	1	1	1	1	0	1	1	0	1	1	1	1	1	1	1	0	0	0	0	1	1	1	1	1	1	0	1	1	1	1	1	1	1	1
Ram 3054	Storm Sewer	1	1	1	1	1	1	1	1	1	0	1	1	0	0	1	1	1	1	1	0	0	1	1	1	1	1	1	1	1	0	0	0	0	1	1	1	1	0	0	1	1	1	1	1	1	1	1	1
Ram 3050	Storm Sewer	0	1	1	0	1	1	1	1	1	0	0	0	0	0	1	1	1	1	0	0	0	0	1	1	1	1	1	1	1	0	0	0	0	1	1	1	1	0	0	0	1	1	1	1	1	1	1	1
Ram 3032	Storm Sewer	0	1	1	0	1	1	1	1	1	0	0	0	1	1	1	1	1	1	0	0	0	0	1	1	1	1	1	1	1	0	0	0	0	1	1	1	1	0	1	0	1	1	1	1	1	1	1	1
E. marmotae TW09308	Fresh water Beach	0	1	1	0	1	1	0	1	1	0	0	0	0	0	1	1	1	1	0	1	1	0	1	1	1	1	1	1	1	0	0	0	0	1	1	1	1	1	0	0	1	1	1	1	1	1	1	1
E.marmotae strain_YF8	Dog	0	1	1	0	1	1	1	1	1	1	0	0	0	0	1	1	1	1	0	0	0	0	1	1	1	1	1	1	1	0	0	0	0	1	1	1	1	0	0	0	1	1	1	1	1	1	1	1
E.marmotae W29-2	NA	1	1	1	0	1	1	0	1	1	1	0	0	1	1	1	1	1	1	0	0	0	0	1	1	1	1	1	1	1	0	0	0	0	1	1	1	1	0	1	0	1	1	1	1	1	1	1	1
E. marmotae Gull1_B2	Ring-Billed Gull	0	1	1	0	1	1	0	1	1	0	0	0	0	0	1	1	1	1	0	0	0	0	1	1	1	1	1	1	1	0	0	0	0	1	1	1	1	0	0	0	1	1	1	1	1	1	1	1
E. marmotae 21-MO00613	Pig	0	1	1	0	1	1	0	1	1	1	0	1	0	0	1	1	1	1	0	1	1	0	1	1	1	1	1	1	1	0	0	0	0	1	1	1	1	0	0	0	1	1	1	1	1	1	1	1
E.marmotae HUSEmarmC3	Human	0	1	1	0	1	1	0	1	1	0	0	1	1	1	1	1	1	1	0	0	0	0	1	1	1	1	1	1	1	0	0	0	0	1	1	1	1	0	0	0	1	1	1	1	1	1	1	1
E.marmotae HUSEmarmC2	Human	0	1	1	0	1	1	0	1	1	0	1	1	0	0	1	1	1	1	1	0	1	1	1	1	1	1	1	1	1	0	0	0	0	1	1	1	1	1	0	0	1	1	1	1	1	1	1	1
E. marmotae M-12	Vole	1	1	1	1	1	1	1	1	1	1	0	1	1	1	1	1	1	1	0	0	0	0	1	1	1	1	1	1	1	1	1	0	1	1	1	1	1	1	0	1	1	1	1	1	1	1	1	1
E. marmotae SC330	WaterLine	0	1	1	0	1	1	0	1	1	0	0	0	1	1	1	1	1	1	0	0	0	0	1	1	1	1	1	1	1	0	0	0	0	1	1	1	1	0	0	0	1	1	1	1	1	1	1	1
E. marmotae SC329	WaterLine	0	1	1	0	1	1	0	1	1	0	0	0	1	1	1	1	1	1	0	0	0	0	1	1	1	1	1	1	1	0	0	0	0	1	1	1	1	0	0	0	1	1	1	1	1	1	1	1
E. marmotae NCTC11133	NA	0	1	1	0	1	1	0	1	1	0	0	0	0	0	1	1	1	1	0	0	0	0	1	1	1	1	1	1	1	0	0	0	0	1	1	1	1	0	0	0	1	1	1	1	1	1	1	1
E. marmotae HT073016	Marmot	0	1	1	0	1	1	0	1	1	0	0	1	0	0	1	1	1	1	0	0	0	0	1	1	1	1	1	1	1	0	0	1	1	0	1	1	1	0	0	0	1	1	1	1	1	1	1	1
E. marmotae 6-77	Human	0	1	1	0	1	1	1	1	1	0	1	1	0	0	1	1	1	1	1	0	1	1	1	1	1	1	1	1	1	0	0	0	0	1	1	1	1	1	0	0	1	1	1	1	1	1	1	1
E. marmotae E690	Cow	0	1	1	0	1	1	0	1	1	0	0	0	1	1	1	1	1	1	0	0	0	0	1	1	1	1	1	1	1	0	0	0	0	1	1	1	1	0	0	0	1	1	1	1	1	1	1	1
[truncated: 35 more columns]
